# Supplementary material for: The regulatory landscape of early maize inflorescence development
Source: Genome Biol. 2020 Jul 6;21:165. doi: 10.1186/s13059-020-02070-8 (PMC7336428; doi:10.1186/s13059-020-02070-8)
Supplement: Supplementary file 2 — Additional file 7 Dataset S6. Normalized expression levels (TPM) of PCGs, binned by expression group. [file 13059_2020_2070_MOESM7_ESM.xlsx]

## Sheet: Tassel
Additional File 7 Dataset S6: Protein coding genes used in Figure 2a sorted based on TPM values of Tassel inflorescences; Ear TPMs are present in sheet 2
a Gene ID annotated in the maize AGPv3
b Tassel expression values (TPM) from 1-2 mm infloroscences calculated using data from Eveland et al., 2014
c Divided the expresssion value into tertiles (low, medium,high) using the R package genmat. TPM of overlapped genes were averaged
Genea	Chromosome	Start	End	Strand	TPMb	Categoryc
GRMZM2G059865	1	4854	9652	-	79.5885	high
GRMZM5G888250	1	9882	10387	-	13.4268	high
GRMZM2G093344	1	109519	111769	-	4.85326	medium
GRMZM2G093399	1	136307	138929	+	0	low
GRMZM5G809743	1	144361	144657	+	1.50881	medium
GRMZM5G833153	1	144957	145646	+	66.8473	high
GRMZM2G306216	1	146265	147500	-	5.40796	medium
AC177838.2_FG015	1	161143	161925	+	18.3496	high
GRMZM2G104572	1	234779	235890	+	0.015834	low
GRMZM5G822187	1	243464	243742	+	2.14018	medium
GRMZM5G815900	1	257026	257371	+	0	low
GRMZM2G023794	1	264626	270895	-	3.12159	medium
GRMZM2G023863	1	272525	274767	+	4.44339	medium
GRMZM2G137697	1	372538	374866	+	0	low
GRMZM2G137648	1	371975	375908	-	0.003357	low
GRMZM2G408834	1	379244	385788	+	0	low
GRMZM2G108663	1	423621	424483	-	0	low
AC204887.4_FG003	1	458334	458906	-	0	low
GRMZM2G471814	1	514921	516015	+	0.089245	low
GRMZM2G330436	1	515997	526846	-	11.0855	high
GRMZM2G333069	1	644611	645388	+	3.30259	high
GRMZM2G032104	1	644608	652093	-	24.529	high
GRMZM2G399700	1	674823	680487	-	1.73906	medium
GRMZM2G703460	1	722064	722516	+	0	low
GRMZM2G474694	1	831120	835214	-	0	low
GRMZM2G172183	1	983402	991117	+	17.3835	high
GRMZM2G073979	1	995085	997695	+	22.8224	high
GRMZM2G374777	1	997921	998660	+	2.96596	medium
GRMZM2G374779	1	999356	1003190	+	12.3605	high
GRMZM2G374812	1	1001050	1004936	-	18.8631	high
GRMZM2G052586	1	1034670	1040163	-	11.2372	high
GRMZM2G483779	1	1155582	1156724	-	12.7688	high
GRMZM2G002121	1	1175065	1175912	-	92.3541	high
GRMZM2G026639	1	1193131	1201437	-	23.8902	high
GRMZM2G058632	1	1273392	1287902	-	0	low
GRMZM2G367714	1	1498897	1505329	+	0.210003	medium
GRMZM2G097229	1	1564786	1566049	-	0	low
GRMZM2G474194	1	1662969	1664360	+	153.549	high
GRMZM2G703462	1	1752158	1752469	-	0	low
GRMZM2G161483	1	1760349	1762553	+	0.094925	low
AC193500.3_FG003	1	1778109	1779260	+	0	medium
GRMZM2G161540	1	1777859	1780778	-	2.07494	medium
GRMZM2G161560	1	1785557	1787537	-	1427	high
GRMZM2G079891	1	1855720	1858341	-	1.69261	medium
GRMZM2G379898	1	1874719	1876326	+	79.8849	high
GRMZM2G361164	1	1953659	1955309	-	0	medium
GRMZM2G060265	1	1953455	1955531	+	0.337617	medium
GRMZM2G060296	1	1960833	1968021	-	67.6985	high
GRMZM2G176952	1	1969043	1969744	-	5.37106	medium
GRMZM2G164696	1	2035661	2037950	+	751.678	high
GRMZM2G703466	1	2040712	2045157	-	5.62078	medium
GRMZM2G114469	1	2085433	2087708	-	7.63489	medium
GRMZM2G114459	1	2088572	2102312	-	5.99659	medium
GRMZM2G458423	1	2159241	2166541	-	1.50155	medium
GRMZM2G109725	1	2205748	2210356	-	6.51108	medium
GRMZM2G410990	1	2219065	2223784	+	6.27523	medium
GRMZM2G158378	1	2304389	2306012	-	0	low
GRMZM2G459354	1	2398448	2402912	-	0	low
GRMZM2G329177	1	2426203	2433529	+	4.94223	medium
GRMZM2G028870	1	2464882	2467458	-	0	low
GRMZM2G052546	1	2535973	2542554	-	19.0825	high
GRMZM2G035377	1	2655521	2658069	+	3.33794	medium
GRMZM2G085691	1	2683790	2690223	+	17.0214	high
GRMZM2G388684	1	2690772	2692141	-	0	low
GRMZM2G085827	1	2725603	2734211	+	7.44308	medium
GRMZM2G085872	1	2734521	2739053	-	1.59232	medium
GRMZM2G086242	1	2740244	2744906	-	0.566295	medium
GRMZM2G085885	1	2739479	2748501	+	11.121	high
GRMZM2G086269	1	2751021	2753499	+	0	low
GRMZM2G042552	1	2781765	2783974	+	43.5437	high
GRMZM2G042539	1	2784642	2785721	-	25.7216	high
GRMZM2G042250	1	2791599	2798512	+	36.9053	high
GRMZM2G041881	1	2798951	2801848	-	71.9912	high
GRMZM5G802392	1	2839338	2840257	+	111.355	high
GRMZM2G006673	1	2856655	2869296	+	25.6113	high
GRMZM2G007025	1	2871385	2874062	+	8.03428	medium
GRMZM2G015384	1	2874117	2894252	-	33.9803	high
GRMZM2G436286	1	2919564	2920987	+	0	low
GRMZM2G137366	1	2930055	2935014	+	8.48212	medium
GRMZM2G137352	1	2949522	2951161	+	6.61717	medium
GRMZM2G137329	1	2993011	2993734	-	0.304002	medium
GRMZM2G137236	1	3002518	3020918	+	7.87745	medium
GRMZM2G436226	1	3022700	3026815	+	0.197347	medium
GRMZM2G314660	1	3070619	3075128	-	0.023824	low
GRMZM2G092232	1	3123304	3129299	+	52.7559	high
GRMZM2G393062	1	3129701	3130708	+	11.4186	high
GRMZM2G092165	1	3131126	3132588	-	25.9428	high
GRMZM2G124550	1	3171356	3177215	+	9.96813	high
GRMZM2G144197	1	3188619	3190437	-	10.0402	high
GRMZM2G144101	1	3192128	3193970	-	219.664	high
GRMZM2G077615	1	3262173	3264069	+	3.62389	medium
GRMZM2G077669	1	3265279	3269181	+	12.0238	high
GRMZM2G077760	1	3271375	3272626	-	15.1319	high
GRMZM2G077769	1	3273123	3274317	+	19.961	high
GRMZM2G077780	1	3274619	3279551	-	26.8849	high
GRMZM2G126199	1	3347715	3349742	+	30.5256	high
GRMZM2G126218	1	3353056	3356773	-	2.64866	medium
GRMZM2G426802	1	3357174	3361893	-	7.63555	medium
GRMZM2G440537	1	3397911	3402729	+	10.047	high
GRMZM2G440562	1	3399825	3402729	-	0.336639	medium
GRMZM2G055880	1	3441711	3445070	+	10.8801	high
GRMZM2G055698	1	3462300	3464276	+	2.4958	medium
GRMZM2G703469	1	3542132	3542644	+	0	low
GRMZM2G062210	1	3548036	3558270	-	37.6301	high
GRMZM2G044388	1	3639179	3642463	+	18.7141	high
GRMZM2G044247	1	3642611	3645502	-	0	low
GRMZM2G088482	1	3658217	3661127	-	7.87582	medium
GRMZM2G029713	1	3693187	3697975	+	10.7203	high
GRMZM2G029824	1	3701760	3704275	-	2.67156	medium
GRMZM2G320099	1	3704159	3706769	+	6.71902	medium
GRMZM2G030173	1	3708082	3709175	+	141.267	high
GRMZM2G030299	1	3723964	3728081	+	5.63302	medium
GRMZM2G320111	1	3728321	3729045	+	0	low
GRMZM2G030567	1	3731285	3736202	+	3.76681	medium
GRMZM2G320117	1	3738694	3740469	+	0.63651	medium
GRMZM2G085909	1	3824197	3828489	+	111.877	high
GRMZM2G008327	1	3872113	3877700	+	30.5775	high
GRMZM2G008710	1	3876891	3880199	-	5.33369	medium
GRMZM2G008773	1	3883251	3883979	+	210.398	high
GRMZM2G308570	1	3886166	3899531	-	21.7392	high
GRMZM2G087207	1	4011889	4016576	+	21.4262	high
GRMZM2G387837	1	4016858	4019283	+	5.52436	medium
GRMZM2G013634	1	4031958	4034079	-	10.8397	high
GRMZM2G312438	1	4034105	4039749	-	2.76566	medium
GRMZM2G013986	1	4046390	4049199	-	319.002	high
GRMZM2G014382	1	4055334	4063464	-	95.8468	high
GRMZM2G344566	1	4090000	4090389	-	0.338611	medium
GRMZM2G453794	1	4173400	4187541	+	28.4855	high
GRMZM2G167568	1	4204277	4206621	+	6.5695	medium
GRMZM2G181153	1	4234226	4235315	+	1842.59	high
GRMZM2G406204	1	4241971	4245996	+	1.52358	medium
GRMZM2G169402	1	4281721	4284083	+	5.95249	medium
GRMZM2G473389	1	4284638	4287038	-	0	low
GRMZM2G049031	1	4299822	4307400	-	2.29379	medium
GRMZM2G104468	1	4347559	4352147	-	42.6595	high
GRMZM2G303810	1	4432072	4436050	-	7.55084	medium
GRMZM2G136859	1	4439061	4441061	-	75.7165	high
GRMZM2G082227	1	4541352	4542978	+	0.901763	medium
GRMZM2G341934	1	4594772	4598264	-	2.26347	medium
GRMZM2G040762	1	4600841	4608248	-	7.76686	medium
GRMZM2G105415	1	4709171	4714557	+	7.76432	medium
GRMZM2G105436	1	4716310	4718890	-	2.97669	medium
GRMZM2G475289	1	4742268	4744173	+	6.39081	medium
GRMZM2G475296	1	4745828	4746395	-	3.25186	medium
GRMZM2G176820	1	4751568	4754549	-	5.51826	medium
GRMZM2G176840	1	4758335	4760646	-	3.17763	medium
GRMZM2G475380	1	4760983	4765716	-	11.5105	high
GRMZM2G026223	1	4855703	4871281	-	92.0056	high
GRMZM2G070047	1	4974957	4978299	+	60.1895	high
GRMZM2G070242	1	4982074	4984358	-	0	low
GRMZM2G070259	1	4986318	4988531	+	24.3224	high
GRMZM2G159427	1	4990826	4996614	+	9.82669	high
GRMZM2G159431	1	5003070	5007708	+	0.034482	low
GRMZM2G461777	1	5010373	5011233	+	0	low
AC194428.3_FG006	1	5010340	5014205	-	0	low
AC194428.3_FG007	1	5015765	5017122	+	0	low
GRMZM2G159470	1	5023257	5024877	-	3.13051	medium
GRMZM2G159477	1	5039236	5041642	+	21.8618	high
GRMZM2G327059	1	5080780	5086704	+	0	low
GRMZM2G165422	1	5238057	5241101	+	26.3627	high
GRMZM5G838828	1	5241988	5243331	-	0.585834	medium
GRMZM2G465680	1	5241949	5243450	+	0.524209	medium
GRMZM2G165362	1	5258032	5259993	+	0	low
GRMZM2G119736	1	5319578	5321574	+	16.4739	high
GRMZM2G552966	1	5330505	5331254	+	9.68545	high
GRMZM2G119494	1	5338770	5342488	+	58.511	high
GRMZM2G119471	1	5341114	5343424	-	23.2504	high
GRMZM2G090051	1	5373808	5376230	-	10.633	high
GRMZM2G089976	1	5380427	5387724	+	23.1266	high
GRMZM2G089860	1	5390620	5398053	+	10.4926	high
GRMZM2G176604	1	5401254	5405109	+	18.4152	high
GRMZM2G176585	1	5406289	5410460	-	35.3236	high
GRMZM2G176558	1	5428401	5433218	+	4.91706	medium
GRMZM2G176548	1	5434823	5436653	+	1.13708	medium
GRMZM2G476107	1	5438291	5444977	-	4.83961	medium
GRMZM2G176521	1	5446959	5450305	-	0.482586	medium
GRMZM2G055737	1	5511015	5512341	-	0.066344	low
GRMZM2G055704	1	5524395	5526067	+	2.13704	medium
GRMZM2G055575	1	5531757	5536441	-	5.79431	medium
GRMZM2G177508	1	5582721	5584189	-	0.549208	medium
GRMZM2G325462	1	5622199	5623139	-	1.48104	medium
GRMZM2G025552	1	5625359	5627752	-	16.9476	high
GRMZM2G025642	1	5629470	5636419	-	0.807524	medium
AC217946.3_FG005	1	5649338	5652073	-	0	low
GRMZM2G319022	1	5713200	5734294	+	11.9027	high
GRMZM2G428184	1	5738361	5741644	+	3.10801	medium
GRMZM2G129243	1	5741207	5746550	-	11.694	high
GRMZM2G371137	1	5803454	5808250	+	2.14681	medium
GRMZM2G040158	1	5813938	5826524	-	3.00536	medium
GRMZM2G105571	1	5867062	5870869	+	341.076	high
GRMZM2G065718	1	5946643	5948328	+	14.0403	high
GRMZM2G180951	1	5980938	6001059	-	0.511965	medium
GRMZM2G057778	1	6012083	6030032	+	0	low
GRMZM2G341918	1	6067323	6077435	-	0	low
GRMZM2G086707	1	6117564	6119220	+	0	low
GRMZM2G448701	1	6148853	6149887	-	35.3646	high
GRMZM2G143588	1	6164241	6168759	-	24.4208	high
GRMZM2G032852	1	6187339	6192559	+	6.57747	medium
GRMZM2G321053	1	6191870	6194809	-	0.469505	medium
GRMZM2G321041	1	6211041	6212064	-	5.61076	medium
GRMZM2G032409	1	6213706	6218397	-	29.3951	high
GRMZM2G032219	1	6227483	6231125	-	4.4007	medium
GRMZM2G031859	1	6236638	6246244	-	10.7391	high
GRMZM5G826824	1	6347072	6348308	-	9.88379	high
GRMZM5G812553	1	6348946	6355363	+	18.2193	high
GRMZM2G014366	1	6358121	6361986	+	18.6546	high
GRMZM5G899119	1	6363156	6367315	-	36.8412	high
GRMZM2G013730	1	6374691	6375106	-	12.6582	high
GRMZM5G881029	1	6379438	6383153	+	0.152895	low
GRMZM2G022907	1	6384551	6384965	+	0.62847	medium
GRMZM5G841360	1	6387088	6392531	-	3.94584	medium
GRMZM5G845611	1	6404117	6406779	+	0.633112	medium
GRMZM2G008064	1	6416355	6419430	-	0	low
GRMZM5G857724	1	6426804	6427172	+	0.029227	low
GRMZM2G008122	1	6423819	6428517	-	0	low
GRMZM5G887276	1	6525346	6530541	-	23.2992	high
GRMZM2G137312	1	6540564	6544389	-	235.583	high
GRMZM2G137367	1	6550506	6561486	+	0.005769	low
GRMZM2G137374	1	6562587	6564261	-	0	low
GRMZM2G137380	1	6567359	6573560	-	0	low
GRMZM2G092813	1	6776411	6778457	+	0.021504	low
GRMZM2G392863	1	6802700	6803523	+	1.96535	medium
GRMZM2G092916	1	6826051	6827994	-	0	low
GRMZM2G092923	1	6830771	6834085	+	31.5041	high
GRMZM2G392956	1	6834737	6845524	-	6.85484	medium
GRMZM2G089056	1	6914659	6919235	-	2.26913	medium
GRMZM2G089092	1	6922162	6925587	-	11.7091	high
GRMZM2G020548	1	7034342	7040091	+	6.55969	medium
GRMZM2G409997	1	7055980	7063414	-	0	low
GRMZM2G109566	1	7069663	7073822	+	18.7061	high
GRMZM2G409976	1	7078125	7080238	+	0	low
GRMZM2G109509	1	7079807	7085736	-	6.88008	medium
AC191330.3_FG001	1	7106941	7110013	+	0	low
GRMZM2G090568	1	7153870	7156146	-	0	low
GRMZM2G090738	1	7157856	7162079	-	94.935	high
GRMZM2G057158	1	7186197	7191995	-	44.368	high
GRMZM2G040887	1	7237111	7257507	+	7.55809	medium
GRMZM2G132019	1	7290520	7294785	+	18.3885	high
GRMZM2G071349	1	7295695	7296464	+	6.09619	medium
GRMZM6G101378	1	7296620	7297671	+	6.97338	medium
GRMZM2G007441	1	7308073	7309722	-	1.02178	medium
GRMZM2G096020	1	7336740	7343360	+	10.9532	high
GRMZM2G095968	1	7353116	7355434	+	24.6963	high
GRMZM2G399948	1	7384593	7385669	+	1.15137	medium
GRMZM2G099598	1	7391605	7396327	+	96.8092	high
GRMZM2G099454	1	7398292	7402945	+	0.571163	medium
GRMZM2G092719	1	7451481	7453677	-	168.528	high
GRMZM2G059428	1	7483453	7485519	-	0.558505	medium
GRMZM2G003538	1	7546184	7547374	-	0	low
GRMZM2G110345	1	7555923	7560929	+	36.9984	high
GRMZM2G410991	1	7561362	7564513	+	8.08827	medium
GRMZM2G110616	1	7563704	7565914	-	0.036129	low
GRMZM2G465806	1	7592784	7597178	-	8.75385	high
GRMZM2G048740	1	7681771	7696208	-	4.64849	medium
GRMZM2G093286	1	7709432	7711889	-	0	low
GRMZM2G119499	1	7819661	7821095	-	74.4639	high
GRMZM2G096269	1	7854954	7856758	-	24.9076	high
GRMZM2G096247	1	7858766	7859978	-	0.171616	medium
GRMZM2G096153	1	7861824	7863470	-	44.016	high
GRMZM2G092592	1	7950481	7951040	+	3.00929	medium
GRMZM2G092481	1	7960810	7964689	-	9.5848	high
GRMZM2G173372	1	7991271	7993431	-	24.5667	high
GRMZM2G075701	1	8025216	8027013	+	127.485	high
GRMZM2G075870	1	8032558	8034556	-	0	low
GRMZM2G075901	1	8034804	8035622	+	44.8654	high
GRMZM2G399311	1	8039176	8044300	-	0	low
GRMZM2G056488	1	8074139	8084831	+	1.7912	medium
GRMZM2G056377	1	8087580	8090320	-	17.2107	high
GRMZM2G475168	1	8093576	8094363	+	3.56307	medium
GRMZM2G176523	1	8093584	8097192	-	7.32755	medium
GRMZM2G176499	1	8098893	8101547	-	13.6182	high
GRMZM2G475059	1	8107800	8109879	-	1.70097	medium
GRMZM2G176397	1	8131181	8143070	-	26.4447	high
GRMZM2G474973	1	8200450	8202180	-	0.077546	low
GRMZM2G176131	1	8216853	8217668	-	3.21112	medium
AC155624.2_FG006	1	8260041	8264449	+	9.83525	high
GRMZM5G833774	1	8266754	8270578	-	24.6854	high
GRMZM5G891266	1	8278662	8284461	+	28.8016	high
AC155624.2_FG011	1	8285569	8288645	-	10.7522	high
GRMZM2G018410	1	8329859	8332329	-	0.758219	high
GRMZM2G018417	1	8306859	8347066	+	63.0718	high
GRMZM2G018579	1	8347283	8348889	+	10.955	high
GRMZM2G018706	1	8348905	8351557	-	3.65532	medium
GRMZM2G068265	1	8414483	8417642	+	0	low
GRMZM2G068336	1	8422317	8424207	-	0.46456	medium
GRMZM2G157510	1	8442682	8446230	+	27.461	high
GRMZM2G703478	1	8447016	8447471	-	0	low
GRMZM2G152172	1	8453673	8455727	+	0	low
GRMZM2G009014	1	8510046	8514842	+	12.7021	high
GRMZM2G172758	1	8531138	8532984	+	56.7848	high
GRMZM2G172751	1	8533004	8536769	-	0.132001	low
AC194863.3_FG007	1	8544540	8546471	+	0.690514	medium
AC194863.3_FG006	1	8547168	8548644	-	0	low
GRMZM2G472167	1	8552957	8556040	-	2.11217	medium
AC194863.3_FG004	1	8569052	8572241	+	0	low
GRMZM2G171181	1	8612132	8615308	+	1310.88	high
GRMZM2G171324	1	8617191	8621894	-	4.98778	medium
GRMZM2G171333	1	8626189	8627298	+	5.32992	medium
GRMZM2G474258	1	8628195	8630977	-	0.391284	medium
GRMZM2G323830	1	8651403	8653430	+	0.324502	medium
GRMZM2G062946	1	8735652	8737767	-	0	low
GRMZM2G057694	1	8782481	8816588	-	0	low
GRMZM2G066805	1	8874142	8876689	+	1.11131	medium
GRMZM2G066860	1	8877557	8880470	-	38.6781	high
GRMZM2G046888	1	8937549	8940006	-	1.58276	medium
GRMZM2G046919	1	8940266	8941804	+	3.53557	medium
GRMZM2G046932	1	8967225	8971750	-	55.2145	high
GRMZM2G047002	1	8973597	8975454	-	267.401	high
GRMZM2G450071	1	9040917	9043351	+	5.85142	medium
GRMZM2G149254	1	9044275	9044796	-	0.026985	low
GRMZM2G149257	1	9045050	9047916	+	216.108	high
GRMZM2G450125	1	9051958	9054939	+	10.2691	high
AC190799.2_FG010	1	9062503	9063231	+	0	low
GRMZM2G343767	1	9112928	9114262	+	0	low
GRMZM5G849919	1	9117793	9119279	-	0	low
GRMZM2G041899	1	9117737	9120290	+	0.062321	low
GRMZM2G355846	1	9183020	9187455	+	2.25997	medium
GRMZM2G054111	1	9210655	9212108	-	1.03949	medium
GRMZM5G823004	1	9293846	9297105	+	23.406	high
GRMZM5G820122	1	9298049	9301828	-	7.59603	medium
GRMZM5G860938	1	9353553	9359959	-	17.5217	high
GRMZM5G872399	1	9373654	9374117	-	4.92278	medium
GRMZM2G107686	1	9391155	9393608	+	1.00398	medium
GRMZM2G107679	1	9419289	9423795	-	0	low
GRMZM2G107532	1	9428005	9432250	+	39.8954	high
GRMZM2G407869	1	9435487	9445508	-	0	low
GRMZM2G103599	1	9486103	9495072	+	7.11046	medium
GRMZM2G170567	1	9517706	9536311	+	2.24042	medium
GRMZM2G113239	1	9558601	9559355	-	4.03681	high
GRMZM2G113174	1	9539149	9567955	+	27.964	high
GRMZM2G415390	1	9575044	9576171	+	0.984974	medium
GRMZM2G415343	1	9576388	9581865	-	4.42029	medium
GRMZM2G470309	1	9643017	9645030	+	0	low
GRMZM5G827810	1	9662875	9664681	+	0	low
GRMZM2G435276	1	9667945	9669501	+	0	low
GRMZM5G816155	1	9673623	9675866	+	0.063049	low
GRMZM5G837318	1	9699506	9743686	+	0	low
GRMZM2G332548	1	9749306	9752079	+	3.43282	medium
GRMZM2G009818	1	9800492	9804655	-	0.016211	low
GRMZM2G178571	1	9906778	9917383	+	6.96298	medium
GRMZM2G062933	1	9950628	9953202	-	0	low
GRMZM2G062841	1	9984329	9987526	-	94.5515	high
GRMZM2G062724	1	10027911	10032255	+	0.346805	medium
GRMZM2G062635	1	10040198	10041399	-	5.14719	medium
GRMZM2G038485	1	10086892	10088127	+	119.167	high
GRMZM2G339563	1	10090835	10095173	+	3.37102	medium
AC186233.3_FG007	1	10191819	10194486	+	0.013529	low
GRMZM2G087966	1	10201882	10202822	+	0.032746	low
GRMZM2G087918	1	10220690	10229909	+	16.8626	high
GRMZM5G873209	1	10310214	10311121	+	0.101807	low
GRMZM2G117855	1	10358754	10359671	+	9.55875	high
GRMZM2G418037	1	10360262	10373646	+	1.09145	medium
GRMZM2G439049	1	10380358	10385979	+	0.320635	medium
GRMZM2G086093	1	10395786	10430904	+	5.08658	medium
GRMZM2G142938	1	10485352	10486120	-	2.09728	medium
GRMZM2G028521	1	10540341	10544903	+	6.5918	medium
GRMZM2G150925	1	10582296	10584297	-	0	low
GRMZM2G150915	1	10585972	10587500	-	0	low
GRMZM2G150867	1	10588900	10591791	-	24.0942	high
GRMZM2G043799	1	10672430	10677847	+	0.919873	medium
GRMZM2G329159	1	10691916	10695297	-	2.56917	medium
GRMZM2G092483	1	10818799	10819994	+	0	low
GRMZM2G092542	1	10824798	10826042	-	0	low
GRMZM2G139834	1	10897955	10900349	-	0.476877	medium
GRMZM2G358279	1	10958964	10963240	+	11.4741	high
GRMZM2G056786	1	10969158	10970735	-	1.16688	medium
GRMZM2G056804	1	10976281	10977368	-	0	low
AC198979.4_FG009	1	10988032	10988424	+	0	low
GRMZM2G056870	1	10989939	10997425	-	101.75	high
GRMZM2G370985	1	11053446	11057141	+	0	low
GRMZM2G112728	1	11107901	11112061	+	1.4556	medium
GRMZM2G413315	1	11112985	11113433	-	0	low
GRMZM2G413290	1	11123142	11131108	+	0.008343	low
GRMZM2G112640	1	11167222	11174106	+	30.9718	high
GRMZM2G070087	1	11209543	11211528	-	0.022165	low
GRMZM2G100707	1	11237674	11244082	-	20.8886	high
GRMZM2G401342	1	11295303	11298152	+	0	low
AC209858.4_FG004	1	11299653	11300336	-	61.3791	high
GRMZM2G703487	1	11357315	11357841	+	0	low
AC209858.4_FG003	1	11358212	11361067	-	0	low
AC209858.4_FG002	1	11389756	11395748	+	14.5559	high
GRMZM2G703490	1	11398464	11401324	-	26.4928	high
GRMZM5G863105	1	11412676	11445712	-	0	low
GRMZM2G086163	1	11473518	11475645	-	5.33358	medium
GRMZM2G086072	1	11479832	11487112	+	10.688	high
GRMZM2G122816	1	11523362	11525233	+	0.098039	low
GRMZM2G122787	1	11527023	11532534	-	8.25486	medium
GRMZM2G315812	1	11576680	11590797	+	0	low
GRMZM2G315806	1	11687866	11691260	+	5.15957	medium
GRMZM2G018080	1	11692597	11694219	+	5.52238	medium
AC191040.2_FG002	1	11785696	11787050	-	0	low
GRMZM2G445783	1	11787880	11791202	+	6.51133	medium
GRMZM2G173826	1	11848501	11849541	+	0	low
GRMZM2G073373	1	11879224	11880645	+	0	low
GRMZM2G140339	1	11908440	11941521	+	11.4453	high
GRMZM2G141624	1	11941661	11942839	-	0.889981	medium
GRMZM2G141636	1	11944059	11949856	-	36.8122	high
GRMZM2G027821	1	11979866	11984789	+	62.8532	high
GRMZM5G813886	1	11984982	11991283	-	4.43588	medium
GRMZM2G000737	1	12087169	12094867	+	0.665697	medium
GRMZM2G000749	1	12096519	12104576	+	8.23546	medium
GRMZM2G300801	1	12138275	12140019	+	160.411	high
GRMZM2G000823	1	12143635	12148243	+	42.1777	high
GRMZM2G075958	1	12149050	12150530	-	0.773957	medium
GRMZM2G076062	1	12162857	12167581	-	119.889	high
GRMZM2G377787	1	12173132	12174224	+	8.20561	medium
GRMZM2G377780	1	12173132	12183477	-	4.48267	medium
GRMZM2G076423	1	12183183	12186732	+	7.8582	medium
GRMZM2G397339	1	12199535	12206046	+	0.236894	medium
GRMZM2G096252	1	12208463	12209068	-	1.23342	medium
GRMZM2G472236	1	12246354	12247358	-	4.41551	medium
GRMZM2G169747	1	12247810	12249451	+	2.82073	medium
GRMZM2G472266	1	12251709	12253267	-	12.8492	high
GRMZM2G038982	1	12306749	12314352	+	1.75299	medium
GRMZM2G453148	1	12332779	12335598	+	1.55605	medium
GRMZM2G453139	1	12335966	12336937	-	9.61453	high
GRMZM2G453111	1	12342378	12347042	-	13.8106	high
GRMZM2G154211	1	12350236	12355974	-	9.35875	high
GRMZM2G154119	1	12426351	12428905	-	4.25277	medium
GRMZM2G154087	1	12431504	12436183	-	7.45157	medium
GRMZM2G453001	1	12436302	12443950	-	4.10996	medium
GRMZM2G703497	1	12452642	12453346	+	0	low
GRMZM2G452996	1	12462798	12465171	+	0	low
GRMZM2G154036	1	12479609	12485653	+	3.13354	medium
GRMZM2G166445	1	12496033	12497816	-	243.188	high
GRMZM2G165998	1	12513231	12517880	+	142.281	high
GRMZM2G165972	1	12518410	12520734	+	18.4168	high
GRMZM5G880418	1	12577032	12579621	+	0	low
GRMZM2G480386	1	12659126	12661686	+	5.72588	medium
GRMZM2G056231	1	12820731	12821964	+	559.273	high
GRMZM5G837981	1	12832264	12832668	+	0.902127	medium
GRMZM2G136081	1	12850924	12852768	+	17.1104	high
GRMZM2G136088	1	12853999	12854742	-	0.008678	low
GRMZM2G031790	1	12942595	12945812	+	11.0122	high
GRMZM2G031718	1	12948077	12951451	+	1.57388	medium
GRMZM2G172448	1	12970333	12975008	+	68.1616	high
GRMZM2G172410	1	12975288	12984545	+	0.774849	medium
GRMZM2G172322	1	12985602	12991971	+	10.9527	high
AC195260.2_FG007	1	13030396	13033201	-	0	low
AC186417.3_FG004	1	13071385	13073262	-	0	low
AC186417.3_FG006	1	13086120	13086773	+	0	low
GRMZM2G181497	1	13130100	13131392	+	0.650458	medium
GRMZM2G008627	1	13296520	13298851	+	1.01881	medium
GRMZM2G008696	1	13302368	13304255	-	5.30227	medium
GRMZM2G703500	1	13324589	13324964	+	0	low
AC187207.3_FG006	1	13367122	13368795	-	0.237036	medium
GRMZM2G377311	1	13356132	13371135	+	10.9744	high
GRMZM2G061812	1	13373588	13379807	-	0	low
AC210834.4_FG005	1	13399360	13399593	+	0	low
AC210834.4_FG006	1	13403483	13403710	+	0	low
GRMZM2G103292	1	13443871	13451636	-	19.829	high
AC210834.4_FG011	1	13452213	13452440	+	0	low
AC210834.4_FG012	1	13464780	13465013	+	0	low
AC210834.4_FG013	1	13469392	13469619	+	0	low
AC210834.4_FG009	1	13503810	13504040	-	0	low
GRMZM2G169320	1	13535097	13538715	+	5.27443	medium
GRMZM2G169295	1	13548961	13549283	-	0	low
GRMZM2G169280	1	13585826	13587775	+	1.13119	medium
GRMZM2G470438	1	13591586	13603723	+	26.5749	high
GRMZM2G004641	1	13640026	13643872	-	0	low
GRMZM2G417455	1	13681900	13688139	-	163.322	high
GRMZM2G407396	1	13741379	13744017	+	13.2755	high
GRMZM2G314133	1	13786057	13803954	-	8.66375	medium
GRMZM2G037912	1	13863133	13865361	-	0	low
GRMZM2G327695	1	13908941	13909623	-	0.241688	medium
GRMZM2G027626	1	13908941	13910064	+	0.159133	medium
GRMZM2G123986	1	13989676	13991773	-	18.4654	high
GRMZM2G556515	1	13994737	13995667	+	0.236409	medium
GRMZM2G124042	1	14029887	14032276	-	0	low
GRMZM2G124051	1	14093541	14100132	+	7.92304	medium
GRMZM5G850455	1	14101540	14102861	+	856.165	high
GRMZM2G124143	1	14103661	14105322	+	194.711	high
GRMZM2G424020	1	14112283	14115901	-	0.876615	medium
GRMZM2G115131	1	14164439	14168255	+	14.8703	high
GRMZM2G315601	1	14256833	14257545	+	0	low
GRMZM2G046086	1	14286859	14287441	+	0	low
GRMZM2G140302	1	14300150	14300705	+	0	low
GRMZM2G417835	1	14384375	14385993	+	3.94449	medium
GRMZM2G112793	1	14405531	14408494	-	29.8318	high
GRMZM2G412674	1	14408843	14412714	+	3.55043	medium
GRMZM2G063287	1	14449175	14450545	-	0	low
GRMZM2G362960	1	14451959	14453396	+	0	low
GRMZM2G362942	1	14485595	14489176	+	0.450026	medium
GRMZM2G389769	1	14496135	14497734	-	0	low
GRMZM2G091822	1	14505716	14508042	-	1.13976	medium
GRMZM2G091916	1	14508652	14510556	-	17.4446	high
GRMZM2G091921	1	14547629	14550410	+	49.813	high
GRMZM2G026807	1	14623612	14638761	+	5.33875	medium
GRMZM2G136113	1	14674001	14682836	-	4.70813	medium
GRMZM2G464818	1	14779233	14780749	+	1.09976	medium
GRMZM5G857303	1	14802546	14803651	-	15.6348	high
GRMZM2G162725	1	14803943	14808698	+	11.8408	high
GRMZM2G162749	1	14850152	14853035	+	2.38215	medium
GRMZM2G162764	1	14857797	14862511	-	21.9588	high
GRMZM2G162776	1	14893671	14898766	-	14.6536	high
GRMZM2G162800	1	14921635	14926927	-	1.6986	medium
GRMZM2G162814	1	14939938	14942616	-	17.4733	high
GRMZM2G139963	1	14957965	14960921	-	1.32461	medium
GRMZM2G034283	1	15067526	15068861	+	0.049423	low
GRMZM2G034302	1	15069084	15074473	-	0.079695	low
GRMZM5G851734	1	15101624	15103059	-	0	low
GRMZM2G035128	1	15104421	15105563	-	1.74392	medium
GRMZM2G035156	1	15133264	15135363	-	0	low
GRMZM2G035243	1	15168070	15170841	+	6.5739	medium
GRMZM5G849989	1	15183090	15184675	-	0.209439	medium
GRMZM2G333777	1	15182905	15184685	+	0.191451	medium
GRMZM2G333798	1	15206594	15207906	-	0.167629	medium
GRMZM5G853974	1	15206984	15207906	+	0.238459	medium
GRMZM2G159456	1	15267736	15269173	+	0.255927	medium
GRMZM2G124353	1	15352527	15355919	+	68.2888	high
GRMZM2G075459	1	15414068	15414480	+	13.8933	high
GRMZM2G022363	1	15473421	15477717	-	0.022404	low
GRMZM2G406601	1	15491039	15492430	-	0.067154	low
GRMZM2G303361	1	15498578	15499091	-	0	low
GRMZM2G021498	1	15510783	15515741	-	14.2813	high
GRMZM2G000199	1	15524544	15524891	+	0	low
GRMZM2G378130	1	15610487	15612865	-	0	low
GRMZM2G142557	1	15726595	15735402	+	44.5957	high
GRMZM2G142609	1	15735752	15738763	+	10.0236	high
GRMZM2G419901	1	15773208	15774173	+	0	medium
GRMZM2G119852	1	15773077	15777890	-	17.1827	high
GRMZM2G119933	1	15778467	15784692	+	12.4029	high
GRMZM2G419938	1	15785720	15786609	-	17.1434	high
GRMZM2G000686	1	15805373	15808637	-	160.839	high
GRMZM2G000741	1	15906110	15908395	+	22.7775	high
GRMZM2G156486	1	15989647	15996740	+	13.0275	high
GRMZM2G178852	1	16045987	16047321	-	60.9969	high
GRMZM2G703504	1	16063353	16067934	-	0.182477	medium
GRMZM2G399072	1	16118043	16122450	-	11.6527	high
GRMZM2G012102	1	16176207	16177978	-	6.78503	medium
GRMZM2G012216	1	16199121	16209257	-	2.58254	medium
AC226243.1_FG003	1	16331867	16332511	+	0	high
GRMZM5G855347	1	16331867	16338054	-	39.017	high
GRMZM2G064663	1	16346753	16348242	+	4.31221	medium
GRMZM2G064732	1	16348267	16356203	-	17.3032	high
GRMZM2G080524	1	16369533	16372061	-	7.25465	medium
GRMZM2G080586	1	16373953	16377567	-	26.768	high
GRMZM2G016443	1	16435264	16435967	+	0.437693	medium
GRMZM2G175164	1	16467595	16473121	+	0	low
GRMZM2G017616	1	16573827	16580722	+	27.751	high
GRMZM2G319057	1	16586371	16587277	-	0.673638	medium
GRMZM2G017254	1	16594624	16602611	+	13.4166	high
GRMZM2G016511	1	16602780	16605847	-	187.766	high
AC196394.3_FG002	1	16626130	16627350	+	0	low
GRMZM2G045979	1	16693669	16697873	-	0.312828	medium
GRMZM2G343157	1	16776170	16777317	-	4.80418	medium
GRMZM5G838098	1	16782463	16783895	+	2.92549	medium
AC177911.4_FG005	1	16789305	16789868	-	0	low
GRMZM2G445634	1	16791540	16792462	+	102.446	high
GRMZM2G445630	1	16795807	16796561	+	0.365574	medium
GRMZM2G147920	1	16798045	16800248	+	1.90418	medium
GRMZM2G147910	1	16801368	16802482	+	5.71712	medium
GRMZM2G445602	1	16821856	16825679	+	399.092	high
GRMZM2G445588	1	16825940	16829261	+	0	low
GRMZM2G148855	1	16951802	16972668	+	2.5308	medium
GRMZM2G000427	1	17014899	17017668	+	0	low
GRMZM2G390358	1	17132544	17134823	-	0	low
GRMZM2G061591	1	17180653	17181901	-	4.53181	medium
GRMZM2G097434	1	17240329	17260005	+	4.70003	medium
GRMZM2G145308	1	17324547	17334890	-	0.767358	medium
GRMZM2G115105	1	17382907	17394319	+	0.13701	low
GRMZM2G115182	1	17408111	17411639	-	21.637	high
GRMZM2G129674	1	17461265	17462932	-	6.30305	medium
GRMZM2G018984	1	17492641	17494645	-	0	low
AC206951.3_FG014	1	17510768	17511250	-	0	low
AC206951.3_FG016	1	17518824	17519639	-	0.08847	low
AC206951.3_FG017	1	17525572	17526492	-	69.3113	high
GRMZM2G015234	1	17617028	17620187	-	0	low
GRMZM2G496991	1	17623924	17624662	-	10.3019	high
GRMZM2G457118	1	17649554	17651019	-	0.27409	medium
GRMZM2G153393	1	17640006	17655596	+	11.3206	high
GRMZM2G410515	1	17660122	17666235	+	3.87608	medium
GRMZM5G815358	1	17667664	17669732	+	0.63255	medium
GRMZM2G410623	1	17671929	17679589	+	3.05338	medium
GRMZM2G109431	1	17693774	17697814	+	0.041764	low
GRMZM2G109480	1	17698816	17700801	-	62.194	high
GRMZM2G109586	1	17701891	17709093	-	0	low
GRMZM2G109589	1	17713029	17715825	+	8.05223	medium
GRMZM2G410700	1	17716651	17718180	-	0	low
GRMZM2G410704	1	17721176	17724401	-	0.031835	low
GRMZM2G113351	1	17734174	17742150	+	4.48627	medium
GRMZM2G113401	1	17744766	17746002	+	25.7271	high
AC211261.3_FG017	1	17749667	17752420	+	0	low
GRMZM2G061806	1	17782100	17783717	-	0	low
GRMZM2G056469	1	17828450	17830144	-	0	low
GRMZM2G114918	1	17842579	17844302	+	0	low
GRMZM2G093125	1	17854846	17856744	+	0	low
GRMZM2G093197	1	17880696	17882441	+	6.53114	medium
AC209626.2_FG013	1	17883585	17884563	+	10.6076	high
GRMZM2G059020	1	17932570	17953959	-	0.170116	medium
GRMZM2G358311	1	17958357	17963979	+	9.2975	high
GRMZM2G059102	1	17964695	17986258	-	9.50452	high
GRMZM2G065317	1	17990016	17991355	+	0	low
GRMZM2G023575	1	18127931	18133872	+	29.7339	high
GRMZM2G023983	1	18136259	18139013	+	2.8313	medium
AC177850.2_FG003	1	18141395	18143414	+	0	low
GRMZM2G024099	1	18187897	18189714	+	817.685	high
GRMZM2G025078	1	18190325	18199212	-	57.9876	high
AC177850.2_FG005	1	18198893	18199402	+	38.0394	high
GRMZM5G821686	1	18201578	18201950	+	43.5604	high
GRMZM2G385605	1	18273174	18293747	+	2.59146	medium
GRMZM2G106017	1	18432278	18436747	+	3.35747	medium
GRMZM2G053627	1	18582820	18585005	+	6.33188	medium
GRMZM2G398848	1	18628753	18631648	-	14.4963	high
GRMZM2G009326	1	18696278	18699001	+	23.7153	high
GRMZM2G117556	1	18831423	18831698	+	0	low
GRMZM2G117491	1	18834034	18835873	-	0.19713	medium
GRMZM2G005043	1	18889920	18891111	+	0.045053	low
GRMZM2G031177	1	18973401	18980284	+	1.47978	medium
GRMZM2G148706	1	18983685	18985176	-	1.19372	medium
GRMZM2G148726	1	18988082	18990211	-	0.400856	medium
GRMZM2G006626	1	19096917	19098680	-	0	low
GRMZM2G006631	1	19099172	19101186	+	80.139	high
AC177946.2_FG004	1	19103505	19103981	+	0	high
GRMZM2G006676	1	19103230	19104089	-	90.3596	high
GRMZM2G132367	1	19250088	19252388	+	16.6907	high
GRMZM2G075712	1	19260435	19261579	+	9.21909	high
GRMZM2G095915	1	19294054	19295625	-	0.055724	low
GRMZM2G154007	1	19326236	19329031	-	3.82312	medium
GRMZM2G397055	1	19345240	19355409	-	0.026502	low
GRMZM2G420357	1	19474650	19475814	+	5.38208	medium
GRMZM2G039129	1	19488730	19492059	+	0.41276	medium
GRMZM2G398603	1	19518817	19522294	+	0.307173	medium
GRMZM2G097283	1	19556570	19559486	+	2.10358	medium
GRMZM2G122488	1	19608778	19610535	+	3.02578	medium
GRMZM2G469002	1	19615231	19617074	+	0.607214	medium
GRMZM2G164527	1	19633990	19636466	-	36.9554	high
GRMZM2G464393	1	19638820	19642380	-	1.01547	medium
GRMZM2G113821	1	19692172	19696588	-	3.05374	medium
GRMZM2G113775	1	19698130	19702555	-	6.94995	medium
GRMZM2G055018	1	19772456	19776436	-	0.264716	medium
GRMZM2G447551	1	19788672	19813731	-	2.67398	medium
GRMZM2G147481	1	19816593	19819629	-	3.36036	medium
GRMZM2G015801	1	19899897	19900088	-	0	low
GRMZM2G015571	1	19900392	19911127	-	19.1829	high
GRMZM2G006781	1	19943297	19948342	-	10.4764	high
GRMZM5G848285	1	19960911	19961189	-	0.039444	low
AC166636.1_FG007	1	19971519	19972363	-	83.1185	high
AC166636.1_FG008	1	19979839	19982658	+	1.73337	medium
AC166636.1_FG009	1	19983969	19990325	-	0.402603	medium
GRMZM2G445296	1	20035555	20036382	+	0.053164	low
GRMZM5G874665	1	20037873	20044002	+	0.145277	low
GRMZM2G003466	1	20094144	20095477	-	2.88403	medium
GRMZM2G003520	1	20105588	20106382	-	3.84519	medium
GRMZM2G028136	1	20106483	20109808	-	12.0969	high
GRMZM2G028247	1	20112656	20115288	+	0.147756	low
GRMZM2G432566	1	20212312	20218493	+	8.53916	medium
GRMZM2G002002	1	20281253	20291576	-	5.04504	medium
GRMZM2G134367	1	20418111	20419920	-	41.7258	high
GRMZM2G155086	1	20526407	20529213	-	25.875	high
GRMZM2G145544	1	20599842	20599997	+	0	low
GRMZM5G808775	1	20634063	20639087	-	45.1181	high
GRMZM2G013855	1	20694122	20697816	-	0	low
GRMZM2G120631	1	20698611	20699413	+	0	low
GRMZM2G360495	1	20724731	20725589	-	0	low
GRMZM2G029000	1	20899868	20900720	-	0.240998	medium
GRMZM2G029055	1	20901476	20914811	+	3.90026	medium
GRMZM2G111191	1	20989320	20994288	+	52.0673	high
GRMZM2G111214	1	20995899	20999129	-	10.4722	high
GRMZM2G411079	1	21067329	21072939	+	0	low
GRMZM2G411084	1	21081862	21082842	-	43.9016	high
GRMZM2G064841	1	21195874	21220741	+	7.02689	medium
GRMZM2G464510	1	21247867	21249590	-	4.66111	medium
GRMZM2G464515	1	21249806	21250515	+	5.75478	medium
GRMZM2G581425	1	21252503	21253086	+	0.150752	low
GRMZM5G896834	1	21376750	21382647	+	16.2452	high
GRMZM5G833323	1	21386705	21388783	-	0	low
GRMZM2G004259	1	21456080	21460930	+	35.9427	high
GRMZM2G004397	1	21464564	21467986	+	9.79883	high
GRMZM2G004422	1	21468491	21470622	-	7.12113	medium
GRMZM2G004523	1	21471095	21473996	+	0.034757	low
GRMZM2G307084	1	21481735	21491550	-	0	low
GRMZM2G086604	1	21524410	21542754	-	15.205	high
GRMZM2G162535	1	21567145	21568044	+	63.6157	high
AC200038.4_FG011	1	21602442	21603594	-	0	low
GRMZM2G703514	1	21604349	21611049	-	0	low
GRMZM2G461907	1	21635058	21635844	-	0	low
GRMZM2G461905	1	21636527	21640498	-	0	low
GRMZM2G415251	1	21678126	21679947	-	0	low
GRMZM2G114234	1	21682194	21685130	+	7.84766	medium
GRMZM2G114232	1	21685990	21687937	+	0.465424	medium
GRMZM2G114190	1	21701573	21709746	+	17.8008	high
GRMZM2G114184	1	21720037	21721470	+	2.34103	medium
GRMZM2G114055	1	21756543	21775704	-	221.628	high
GRMZM2G110847	1	21780575	21788092	-	4.81795	medium
GRMZM2G411216	1	21901582	21906390	+	0.324738	medium
GRMZM2G388915	1	21982918	21993343	-	3.3801	medium
GRMZM2G346750	1	22068008	22069377	+	0	low
GRMZM5G895573	1	22151432	22154549	+	4.87825	medium
GRMZM5G880508	1	22246085	22252609	+	9.80873	high
GRMZM5G872264	1	22254225	22259311	-	0.231247	medium
GRMZM2G107395	1	22282391	22284162	+	0	low
GRMZM2G107440	1	22284369	22285045	-	0	low
GRMZM2G007130	1	22372657	22375260	+	16.2862	high
GRMZM2G006977	1	22378474	22384347	-	15.1821	high
GRMZM2G077127	1	22436998	22439491	-	100.038	high
GRMZM2G457178	1	22497825	22509321	-	1.66975	medium
GRMZM2G457201	1	22508554	22512149	+	10.4127	medium
GRMZM2G119104	1	22583820	22595788	+	18.3059	high
AC177837.3_FG002	1	22597529	22598407	+	0	low
GRMZM2G055025	1	22628423	22632521	+	17.1087	high
GRMZM2G055101	1	22638365	22642811	+	0.131368	low
GRMZM2G055172	1	22643455	22646836	-	22.2639	high
GRMZM2G055217	1	22646541	22650357	+	4.08222	high
GRMZM2G055282	1	22654688	22657416	-	1.83433	medium
GRMZM2G007486	1	22735201	22738828	+	11.2326	high
GRMZM2G307529	1	22739117	22741614	-	0	low
GRMZM2G007347	1	22742976	22747726	-	2.69361	medium
GRMZM2G007188	1	22772315	22775568	+	15.2263	high
GRMZM2G015067	1	22865789	22873266	+	9.03016	high
GRMZM2G015219	1	22887707	22892411	+	5.7455	medium
GRMZM2G312226	1	22892608	22893918	-	0.666171	medium
GRMZM5G863656	1	22936909	22937586	-	403.456	high
GRMZM2G013457	1	22937609	22939512	-	336.249	high
GRMZM2G140674	1	22976386	22977835	-	21.8249	high
GRMZM2G440363	1	22979042	22985661	+	2.23972	medium
GRMZM2G380789	1	23045876	23047321	-	0	low
GRMZM2G127635	1	23109443	23111096	+	23.3807	high
GRMZM2G035217	1	23190775	23192823	-	13.6959	high
GRMZM2G005844	1	23215696	23223909	+	5.18252	medium
GRMZM2G005624	1	23240104	23243489	+	1.55647	medium
GRMZM2G005435	1	23241735	23249045	-	18.9317	high
GRMZM2G304818	1	23250966	23252678	+	0	low
GRMZM2G304809	1	23298831	23299337	-	2.0035	medium
AC186653.4_FG005	1	23341673	23342178	+	0	low
GRMZM2G121706	1	23422957	23424234	+	49.7503	high
GRMZM2G002498	1	23489737	23492972	-	0	low
GRMZM2G471253	1	23553723	23555205	-	0	low
GRMZM2G171073	1	23562530	23566071	-	50.0047	high
AC205725.3_FG010	1	23581657	23585141	+	19.2265	high
GRMZM2G153769	1	23604057	23614801	+	97.4611	high
GRMZM2G153920	1	23615457	23617360	-	0.048613	low
GRMZM2G163557	1	23831562	23832231	+	0	low
GRMZM2G301885	1	23922046	23924321	-	25.1697	high
GRMZM2G002492	1	23936135	23940745	+	2.96597	medium
GRMZM2G047513	1	23961976	23966539	+	12.2792	high
GRMZM2G013430	1	24049836	24051294	+	0.632987	medium
GRMZM2G440543	1	24206354	24207377	+	81.2384	high
GRMZM2G139852	1	24224130	24228067	-	194.675	high
GRMZM2G103873	1	24307403	24308201	+	93.9382	high
GRMZM2G159632	1	24403203	24407782	-	10.9118	high
GRMZM2G042171	1	24581897	24587404	+	9.31401	high
GRMZM2G119150	1	24598310	24602700	-	0.063935	low
GRMZM2G003506	1	24673750	24676395	-	0.067377	low
GRMZM2G331652	1	24733394	24736107	+	3.59457	medium
GRMZM2G331638	1	24741558	24743308	+	1.54734	medium
GRMZM2G071374	1	24777310	24780199	+	1.08184	medium
GRMZM2G071343	1	24780141	24785234	-	0	low
GRMZM2G071292	1	24797595	24800324	+	1.00169	medium
GRMZM2G071217	1	24800813	24804407	-	0	low
GRMZM2G153814	1	24804533	24805876	+	1.37144	medium
GRMZM2G153799	1	24806329	24810192	-	0	low
GRMZM2G032423	1	24930249	24940943	+	43.8486	high
GRMZM2G023364	1	25100305	25101167	+	10.3142	high
GRMZM2G326869	1	25103399	25107137	-	0	low
GRMZM2G376074	1	25149188	25170018	-	18.3171	high
GRMZM2G077045	1	25170856	25179088	+	0.251272	medium
GRMZM2G451028	1	25261188	25262084	-	0	low
GRMZM2G155242	1	25282951	25287161	+	146.789	high
GRMZM2G070716	1	25369427	25371593	+	95.723	high
GRMZM2G070442	1	25375223	25378379	+	130.38	high
GRMZM2G069765	1	25379816	25386682	-	65.032	high
GRMZM2G523621	1	25388407	25389186	-	12.8661	high
GRMZM2G107774	1	25392624	25395149	-	1.3277	medium
GRMZM2G107805	1	25396169	25399041	+	6.09235	medium
GRMZM2G107815	1	25409169	25413691	+	22.5896	high
GRMZM2G107854	1	25414293	25421304	-	3.53026	medium
GRMZM2G107872	1	25423809	25428035	-	44.7324	high
GRMZM5G890241	1	25440379	25452621	+	7.63627	medium
GRMZM2G160224	1	25616688	25619269	+	1.41675	medium
GRMZM2G091563	1	25625963	25630911	-	38.4416	high
GRMZM2G091543	1	25631966	25634980	-	22.0277	high
GRMZM2G391403	1	25635755	25636111	-	0.061652	low
GRMZM2G091511	1	25637951	25641034	-	24.7167	high
GRMZM5G870116	1	25692047	25692435	-	0.039606	low
GRMZM2G015804	1	25704670	25711992	-	1.27193	medium
GRMZM2G130987	1	25742093	25746877	+	120.223	high
GRMZM2G103059	1	25810383	25815133	+	4.38265	medium
GRMZM2G103079	1	25820883	25828346	+	4.45357	medium
GRMZM2G395121	1	25876202	25883530	+	4.5476	medium
GRMZM2G094444	1	25884586	25889437	-	13.3588	high
GRMZM2G069458	1	26037574	26039859	+	57.4016	high
GRMZM2G038165	1	26120398	26128604	+	1.25218	medium
GRMZM2G038252	1	26128999	26132973	-	11.0428	high
GRMZM2G009638	1	26150254	26151814	+	61.662	high
GRMZM2G079823	1	26198119	26204511	+	16.016	high
GRMZM2G098714	1	26327308	26330729	+	45.2273	high
GRMZM2G098667	1	26334652	26339192	-	6.24968	medium
GRMZM2G472693	1	26428391	26433582	-	8.55578	medium
GRMZM2G173067	1	26434984	26439513	-	3.42832	medium
GRMZM2G088309	1	26576546	26581707	+	4.67115	medium
GRMZM2G100519	1	26601967	26619414	+	0	low
GRMZM2G099522	1	26671505	26681206	-	0.365296	medium
GRMZM2G099628	1	26684809	26697162	-	25.0896	high
GRMZM2G099767	1	26700948	26705800	+	0	low
GRMZM2G365544	1	26765814	26770834	-	5.50696	medium
GRMZM2G165622	1	26818840	26822217	+	7.74982	medium
GRMZM2G128744	1	26822318	26824667	+	6.95357	medium
GRMZM2G128665	1	26825757	26828101	-	6.54604	medium
GRMZM2G178894	1	26912349	26914052	-	0.0124	low
GRMZM2G163043	1	27071230	27072935	+	2.39165	medium
GRMZM2G163116	1	27083090	27084611	-	1.08011	medium
GRMZM2G163129	1	27095066	27099295	+	12.88	high
GRMZM2G163154	1	27099590	27103458	-	1.52856	medium
AC208897.3_FG003	1	27116754	27121572	+	15.9163	high
AC208897.3_FG004	1	27122677	27128168	-	10.9847	high
GRMZM5G879116	1	27172288	27175496	+	27.6068	high
GRMZM5G891739	1	27178601	27184636	-	11.2537	high
GRMZM5G842306	1	27185669	27189769	+	0	low
GRMZM2G134251	1	27304392	27306738	-	7.25864	medium
GRMZM2G157580	1	27379754	27385134	+	7.14893	medium
GRMZM2G407287	1	27388946	27399296	-	10.5133	high
AC197545.3_FG002	1	27402072	27407509	-	6.4573	medium
GRMZM2G164965	1	27501888	27503825	+	9.08846	high
GRMZM2G164974	1	27506822	27509057	-	5.58512	medium
GRMZM2G111324	1	27626870	27631651	+	581.367	high
GRMZM2G411668	1	27637762	27640564	+	0.101607	low
GRMZM2G411653	1	27639730	27649317	-	1.34998	medium
GRMZM2G039968	1	27771691	27774590	-	4.56815	medium
GRMZM2G040052	1	27776286	27778864	-	0	low
GRMZM2G040121	1	27799877	27805001	+	8.16779	medium
GRMZM2G342685	1	27861841	27869120	+	0	low
GRMZM2G040561	1	27895468	27916476	+	13.4009	high
GRMZM2G040728	1	27917245	27919033	-	0.24581	medium
GRMZM2G050514	1	27978351	27982007	-	1.43688	medium
GRMZM2G128613	1	28070072	28078940	-	5.2474	medium
GRMZM2G024435	1	28291328	28294121	-	1.28075	medium
GRMZM2G140991	1	28376886	28379244	+	12.6059	high
GRMZM2G140549	1	28382342	28386616	+	3.65196	medium
GRMZM2G099797	1	28417831	28422778	+	5.45986	medium
GRMZM2G397754	1	28423766	28425471	-	0	low
GRMZM2G703531	1	28446321	28446616	+	0	low
GRMZM2G099860	1	28446754	28451214	-	126.516	high
GRMZM2G118485	1	28522823	28530238	+	3.52477	medium
GRMZM2G118529	1	28533867	28535197	+	0.153558	low
GRMZM2G417905	1	28543248	28544697	+	0	low
GRMZM2G025123	1	28597133	28607054	+	13.1152	high
GRMZM2G344388	1	28609936	28611394	-	6.57745	medium
GRMZM2G344416	1	28632857	28640021	-	0.249641	medium
GRMZM2G040828	1	28642549	28644058	-	5.39806	medium
GRMZM2G036257	1	28765348	28767000	+	0.411434	medium
GRMZM2G103579	1	28794281	28800513	+	14.1936	high
GRMZM2G433579	1	28862221	28868203	+	34.6045	high
GRMZM2G002178	1	28926395	28928612	+	236.176	high
GRMZM2G051406	1	28956366	28956993	-	0.098361	low
GRMZM2G469304	1	28961599	28966025	-	21.0932	high
GRMZM2G153611	1	28967930	28977796	-	3.67505	medium
GRMZM2G180023	1	29031995	29033938	+	0	low
GRMZM2G180044	1	29036581	29037895	-	4.3396	medium
GRMZM2G480698	1	29038170	29039736	-	1.26524	medium
GRMZM2G447504	1	29104022	29106315	+	0	low
GRMZM2G161780	1	29152720	29158359	+	34.6166	high
GRMZM2G476914	1	29197194	29199863	+	34.4257	high
GRMZM2G180478	1	29243933	29249613	+	0	low
GRMZM2G180458	1	29255283	29257147	+	13.1039	high
GRMZM2G180452	1	29260545	29264281	+	2.70119	medium
GRMZM2G012126	1	29355738	29361914	+	13.0795	high
GRMZM2G091456	1	29400631	29405496	+	20.015	high
GRMZM5G826760	1	29466009	29466309	+	0	low
AC190934.3_FG003	1	29494078	29494620	-	0	low
GRMZM2G153536	1	29513374	29516591	-	0.267249	medium
GRMZM2G126808	1	29542179	29544587	-	1.45646	medium
GRMZM2G122543	1	29683943	29687582	-	0.156588	medium
AC186009.3_FG001	1	29698447	29699404	-	0	low
GRMZM2G088843	1	29741944	29766127	+	13.2715	high
GRMZM2G135877	1	29789597	29791722	+	128.02	high
GRMZM2G317317	1	29968536	29973130	+	0.037623	low
GRMZM2G548849	1	30032893	30033539	+	0	low
GRMZM2G110131	1	30037028	30039032	+	4.16986	medium
GRMZM5G896413	1	30044810	30045462	+	0.039024	low
GRMZM2G034737	1	30058329	30058915	+	0	low
GRMZM2G043584	1	30258404	30262357	+	494.68	high
GRMZM2G043569	1	30280808	30281711	-	1.04692	medium
GRMZM2G043542	1	30289548	30293419	+	0.138099	low
GRMZM2G344996	1	30295123	30295562	+	0	low
GRMZM2G043470	1	30299908	30304432	+	39.1417	high
GRMZM2G364145	1	30348042	30350545	+	1.24005	medium
GRMZM2G364178	1	30348483	30350545	-	6.69819	medium
GRMZM2G031560	1	30401068	30404829	-	0	low
GRMZM2G065635	1	30536285	30542652	-	0.442452	medium
GRMZM2G554644	1	30624292	30624667	-	6.28682	medium
GRMZM2G133573	1	30689603	30690267	-	4.82189	medium
GRMZM2G311165	1	30750058	30751154	-	72.2664	high
GRMZM2G012758	1	30748091	30758101	+	1.25066	medium
GRMZM2G012501	1	30758125	30767310	-	18.107	high
GRMZM2G525605	1	30806029	30806515	+	0.441249	medium
GRMZM2G072292	1	30807074	30809869	-	22.6197	high
GRMZM2G072041	1	30891547	30895201	+	15.0359	high
GRMZM2G072088	1	30909402	30919624	-	5.474	medium
GRMZM5G889013	1	31016247	31016666	-	0.219399	medium
GRMZM2G149038	1	31037122	31038729	-	1.74192	medium
AC196789.3_FG001	1	31053071	31054580	+	0	low
GRMZM2G118497	1	31059858	31064691	-	17.9237	high
GRMZM2G118495	1	31069415	31070481	-	0	low
GRMZM2G116292	1	31073182	31210660	-	937.938	high
GRMZM2G116823	1	31211428	31213045	+	0	low
GRMZM2G116846	1	31246755	31249123	-	0.871136	medium
GRMZM2G116902	1	31253764	31255618	-	0	low
GRMZM2G101841	1	31348167	31349729	+	0	low
GRMZM2G096877	1	31378835	31383251	+	33.7838	high
GRMZM2G079889	1	31431410	31436522	-	2.72304	medium
GRMZM2G167138	1	31489514	31501763	-	1.46456	medium
GRMZM2G167151	1	31505502	31506335	+	0	low
GRMZM2G467695	1	31539756	31540633	+	0	low
GRMZM2G147603	1	31582462	31603229	+	7.15386	medium
GRMZM2G061096	1	31743855	31748772	+	34.0637	high
GRMZM2G060952	1	31749601	31752706	+	51.7706	high
GRMZM2G465595	1	31769080	31772988	-	13.5852	high
GRMZM2G100714	1	31862165	31867684	+	6.0869	medium
GRMZM2G100629	1	31870178	31875517	-	14.2963	high
GRMZM2G031102	1	31901673	31902435	-	0.113641	low
GRMZM2G152360	1	31977310	31981818	-	5.08196	medium
GRMZM2G152390	1	32002296	32006095	-	8.04504	medium
GRMZM2G453342	1	32006698	32007734	-	0.120272	low
GRMZM2G152447	1	32026510	32029277	+	157.823	high
GRMZM2G152477	1	32056760	32059717	+	48.3595	high
GRMZM2G152549	1	32086642	32092386	+	32.4044	high
GRMZM2G152663	1	32095596	32098966	+	24.3136	high
GRMZM2G157197	1	32158359	32162092	-	3.2938	medium
GRMZM2G157177	1	32163794	32172639	-	7.86538	medium
GRMZM2G157157	1	32202204	32208281	-	21.0438	high
GRMZM2G055052	1	32232066	32233807	-	4.81914	medium
GRMZM2G099528	1	32313238	32326815	-	56.0347	high
GRMZM5G884325	1	32326773	32333363	+	127.06	high
GRMZM2G085427	1	32374231	32382033	-	2.73	medium
GRMZM2G104255	1	32406853	32408278	+	11.1763	high
GRMZM5G868062	1	32530092	32537476	+	161.183	high
GRMZM5G849530	1	32544754	32548532	+	6.45688	medium
GRMZM5G818431	1	32582760	32587100	-	36.3153	high
AC231441.1_FG004	1	32669808	32670907	+	0	low
AC155390.2_FG002	1	32672150	32674147	-	1.00531	medium
GRMZM2G360234	1	32761019	32762651	-	0.871223	medium
GRMZM2G059260	1	32811501	32813795	-	0	low
GRMZM2G147942	1	32840926	32843863	-	97.7198	high
GRMZM2G077942	1	32872877	32876200	-	149.106	high
GRMZM2G165921	1	32994083	32995345	+	0	low
GRMZM2G165926	1	32997147	33004423	-	74.4844	high
GRMZM2G108138	1	33116139	33123331	+	16.9247	high
GRMZM2G108032	1	33126620	33130048	+	487.595	high
GRMZM2G346861	1	33219657	33222166	-	1.67901	medium
GRMZM2G159110	1	33272231	33275537	+	79.5376	high
GRMZM2G149481	1	33322465	33326460	+	765.209	high
AC177947.2_FG003	1	33360059	33360670	-	0.515718	medium
GRMZM2G448368	1	33413505	33414652	-	5.70834	medium
GRMZM2G149624	1	33419849	33421042	-	0.813862	medium
GRMZM2G149636	1	33427559	33429776	-	11.6329	high
GRMZM2G149646	1	33461724	33463561	-	0.02395	low
GRMZM2G149647	1	33464178	33465385	+	16.9465	high
GRMZM2G042253	1	33475624	33479513	-	0	low
GRMZM2G172537	1	33529461	33532336	-	64.1664	high
GRMZM2G165944	1	33722785	33730720	+	14.5	high
GRMZM2G110913	1	33801737	33804005	-	0.526126	medium
GRMZM2G410603	1	33827748	33829222	-	0	low
GRMZM2G110023	1	33830201	33835912	-	6.1882	medium
GRMZM2G110004	1	33836635	33839062	+	8.46504	medium
GRMZM2G035552	1	33883353	33886303	+	4.07934	medium
GRMZM2G035461	1	33887967	33895308	-	3.66727	medium
GRMZM2G321033	1	33957488	33961209	-	0	low
GRMZM2G703543	1	34110677	34110994	+	0	low
AC212209.2_FG010	1	34118908	34119834	+	0	low
GRMZM2G019689	1	34158016	34160374	+	3.58164	medium
GRMZM2G179907	1	34207899	34209708	+	17.903	high
GRMZM2G170532	1	34210241	34214291	+	8.69278	high
GRMZM2G170382	1	34257652	34261716	+	57.5322	high
GRMZM2G170336	1	34316747	34327192	+	127.557	high
GRMZM2G358899	1	34374319	34375019	+	5.86853	medium
GRMZM2G102483	1	34390692	34405176	-	2.40447	medium
GRMZM2G102347	1	34409866	34413485	-	42.5215	high
AC214841.3_FG009	1	34519885	34520394	-	0.008631	low
GRMZM2G089812	1	34599368	34601378	-	0	low
GRMZM2G472473	1	34622729	34623162	-	38.3882	high
GRMZM2G171736	1	34626540	34629564	+	0.233123	medium
GRMZM2G058910	1	34658309	34665859	+	20.2176	high
GRMZM2G359879	1	34665238	34668545	-	0.340222	medium
GRMZM2G058870	1	34669230	34678054	+	15.2207	high
GRMZM2G355450	1	34720230	34722477	+	30.8972	high
GRMZM2G087275	1	34826167	34831145	-	2.6414	medium
GRMZM2G097788	1	34900072	34901006	-	0	low
GRMZM2G019260	1	34940742	34950638	-	13.3751	high
GRMZM2G019567	1	34960609	34962573	+	13.3728	high
GRMZM5G808271	1	34969185	34970004	+	0	low
GRMZM2G138103	1	34974212	34975305	-	277.914	high
GRMZM2G377647	1	34999244	35000903	-	0.339957	medium
GRMZM2G174236	1	35047249	35060058	-	10.2018	high
GRMZM2G136513	1	35137154	35141520	-	29.9302	high
AC205100.3_FG001	1	35146581	35151872	-	0	low
GRMZM2G332705	1	35153248	35154441	+	0.021082	low
GRMZM2G030223	1	35218967	35221406	+	61.672	high
GRMZM2G030422	1	35244552	35255551	-	20.679	high
GRMZM2G025726	1	35334681	35336090	-	0	low
GRMZM2G164562	1	35459890	35470305	-	30.9553	high
GRMZM5G899202	1	35495147	35497145	-	0	low
GRMZM5G860152	1	35501343	35505020	-	19.7033	high
GRMZM2G127213	1	35580334	35580747	-	0	low
GRMZM2G127123	1	35582081	35588852	-	16.3105	high
GRMZM2G050825	1	35659176	35666498	-	2.30801	medium
GRMZM2G001663	1	35738669	35743639	+	0.15284	low
GRMZM2G001696	1	35744406	35748813	-	4.837	medium
GRMZM2G001814	1	35767310	35769644	-	0.581483	medium
GRMZM2G341309	1	35772932	35776252	+	0.714548	medium
GRMZM5G815823	1	35813008	35818652	+	0	low
GRMZM2G474407	1	35837294	35838060	-	0	low
AC177941.3_FG006	1	35852658	35853471	+	0	low
GRMZM2G174615	1	35892260	35893438	-	0.581787	medium
AC177941.3_FG001	1	35964652	35967135	+	0.052425	low
GRMZM5G872118	1	35992380	35997410	-	68.7621	high
GRMZM2G338691	1	36157492	36159765	+	0.067171	low
AC214040.3_FG009	1	36160208	36162192	+	0.932837	medium
GRMZM2G338702	1	36161900	36165900	-	26.3326	high
GRMZM2G360429	1	36218225	36218774	+	47.6322	high
GRMZM2G060138	1	36219971	36221699	-	0.863872	medium
GRMZM2G060148	1	36224583	36227315	-	24.7677	high
GRMZM2G123595	1	36294361	36294944	+	0	low
GRMZM2G063733	1	36350190	36352269	+	17.5453	high
GRMZM2G352678	1	36424037	36425124	+	2.78669	medium
GRMZM2G052728	1	36438987	36448576	+	0.026463	low
GRMZM2G372398	1	36501767	36518959	+	12.922	high
GRMZM5G884432	1	36569556	36573670	-	2.52444	medium
GRMZM5G840610	1	36573860	36574896	-	8.68517	high
AC209675.3_FG001	1	36698221	36698475	+	0	low
GRMZM2G150827	1	36804468	36806793	+	12.9466	high
GRMZM2G072492	1	36835337	36837386	+	0.010522	low
AC217351.3_FG010	1	36841534	36842283	-	0	low
GRMZM2G072456	1	36855792	36858109	+	0.018701	low
GRMZM2G372509	1	36878492	36880675	-	0	low
GRMZM2G372502	1	36896610	36899146	+	0	low
GRMZM2G372495	1	36902063	36903528	-	5.55649	medium
GRMZM2G072376	1	36921186	36922008	+	4.97719	medium
GRMZM2G072342	1	36922285	36923685	+	2.33139	medium
GRMZM2G105362	1	36977518	36979496	+	0.731965	medium
GRMZM2G339344	1	37097871	37101458	+	0	low
GRMZM2G703555	1	37111622	37116833	+	48.3388	high
GRMZM5G883632	1	37136679	37138654	-	739.875	high
GRMZM2G408305	1	37206668	37220484	-	10.8927	high
GRMZM2G073591	1	37319479	37323563	+	19.2918	high
GRMZM2G143655	1	37411968	37417051	+	44.1008	high
GRMZM2G066120	1	37470728	37476121	-	7.27221	medium
AC215240.3_FG003	1	37537651	37538130	+	0.044019	low
GRMZM2G048703	1	37545427	37556438	-	119.229	high
GRMZM2G014419	1	37669067	37670519	-	132.095	high
GRMZM2G014323	1	37672046	37690275	-	0	low
AC226346.2_FG004	1	37709928	37710903	-	0	low
GRMZM2G015281	1	37721439	37722170	+	0.089602	low
GRMZM2G055263	1	37809278	37810975	+	0	low
GRMZM2G418575	1	37843197	37845477	-	0	low
GRMZM2G118208	1	37846459	37854844	+	26.9946	high
GRMZM2G100620	1	37875667	37879128	-	51.6857	high
GRMZM2G151582	1	37947272	37950859	+	12.2299	high
GRMZM2G151576	1	38002163	38012355	+	57.3484	high
GRMZM2G151564	1	38013055	38016228	+	14.138	high
GRMZM2G151521	1	38058481	38065941	-	3.14305	medium
GRMZM2G161452	1	38124882	38128764	+	5.26491	medium
GRMZM2G161337	1	38129502	38135226	-	71.0391	high
GRMZM2G093305	1	38191490	38193584	-	6.8248	medium
GRMZM2G093217	1	38196263	38209774	-	5.69616	medium
GRMZM2G049190	1	38248197	38253693	+	11.0966	high
GRMZM2G049041	1	38254352	38257177	-	4.63693	medium
GRMZM2G397002	1	38314088	38314852	-	0	low
GRMZM2G540403	1	38315934	38327847	+	55.1938	high
GRMZM2G079112	1	38448149	38451303	+	13.2466	high
GRMZM2G012319	1	38540863	38552713	+	13.3912	high
AC217897.3_FG010	1	38553316	38553723	+	0	medium
GRMZM2G012566	1	38552479	38555256	-	8.11455	medium
GRMZM2G128444	1	38614086	38618342	+	7.54294	medium
GRMZM2G128206	1	38621379	38628799	+	102.439	high
GRMZM2G128156	1	38630559	38631426	+	0	medium
GRMZM2G426271	1	38629920	38632624	-	2.73692	medium
GRMZM2G481529	1	38637316	38641262	-	3.72893	medium
AC208204.3_FG006	1	38641587	38642063	+	588.344	high
GRMZM2G046679	1	38723648	38725244	-	3.50888	high
GRMZM2G046382	1	38724461	38725514	+	323.028	high
GRMZM2G046274	1	38730267	38744310	+	6.74823	medium
GRMZM5G886952	1	38791249	38799875	+	17.8872	high
GRMZM2G306679	1	38851741	38852691	+	9.28952	high
GRMZM2G306732	1	38853117	38855307	-	0.217559	medium
AC204035.3_FG003	1	38856704	38857342	-	0.042481	low
GRMZM2G007055	1	38874010	38877166	+	2.0987	medium
GRMZM2G306806	1	38879030	38884605	-	16.4357	high
GRMZM2G160198	1	39040586	39044425	-	0.949762	medium
GRMZM2G160237	1	39047900	39055823	+	71.6002	high
GRMZM2G160324	1	39056958	39062459	-	10.8244	high
GRMZM2G160428	1	39064381	39071002	-	8.9349	high
GRMZM2G160452	1	39072103	39077770	-	7.38364	medium
GRMZM2G160506	1	39115112	39118417	-	18.974	high
GRMZM2G141799	1	39217739	39224044	-	36.7712	high
GRMZM2G061202	1	39247776	39253303	+	7.71224	medium
GRMZM2G119168	1	39336871	39338369	+	0.481307	medium
GRMZM2G356459	1	39400907	39403446	+	0	low
GRMZM2G057646	1	39406993	39414612	-	25.4542	high
GRMZM2G441511	1	39447877	39455788	+	0	low
GRMZM2G320960	1	39605772	39607084	-	0	low
GRMZM2G391908	1	39653510	39653773	-	0.081703	low
GRMZM2G100086	1	39680080	39682830	+	0.05299	low
GRMZM2G001918	1	39736525	39741619	+	14.2112	high
GRMZM5G836424	1	39742936	39744339	+	0	medium
GRMZM5G804658	1	39742560	39747968	-	1.8447	medium
GRMZM5G828820	1	39752195	39753541	+	17.9679	high
GRMZM2G026911	1	39761368	39763047	+	1.10887	medium
GRMZM2G026959	1	39789957	39791049	+	0	low
GRMZM2G703559	1	39800921	39801220	-	0	low
GRMZM2G337425	1	39807016	39813081	+	21.1125	high
GRMZM2G109831	1	39848086	39849398	+	6.85528	medium
GRMZM2G109885	1	39852701	39860136	+	22.0062	high
GRMZM2G408887	1	39877358	39878626	+	0	low
GRMZM2G110413	1	39895455	39896130	+	1.67436	medium
GRMZM2G078164	1	39908687	39909734	-	10.5361	high
GRMZM2G305526	1	39932860	39936266	-	0	low
GRMZM2G179432	1	40062761	40065030	+	12.7471	high
GRMZM2G049159	1	40143545	40147542	-	8.75576	high
GRMZM2G350001	1	40192430	40198757	+	0	low
GRMZM2G174644	1	40226665	40231221	+	57.9035	high
GRMZM2G110309	1	40356719	40362217	+	5.79367	medium
GRMZM2G087600	1	40419712	40426040	+	55.4089	high
GRMZM2G087459	1	40426197	40429337	-	23.2286	high
GRMZM2G112925	1	40516161	40519325	+	1.15945	medium
GRMZM2G113002	1	40572369	40575601	-	45.6328	high
GRMZM2G043030	1	40649116	40654273	+	23.298	high
GRMZM2G160906	1	40730452	40733649	-	52.8347	high
GRMZM5G801409	1	40808293	40811525	-	199.608	high
GRMZM5G891990	1	40812730	40817561	+	16.7127	high
AC233935.1_FG005	1	40917520	40918920	-	1.1591	medium
GRMZM5G894709	1	40968236	40971651	+	0	low
AC213668.4_FG008	1	41089555	41091392	+	0	low
GRMZM2G428391	1	41105576	41108339	+	3.1078	medium
GRMZM2G428410	1	41108326	41111313	-	40.0887	high
AC213668.4_FG007	1	41214777	41215163	-	0	low
GRMZM2G145275	1	41221754	41225729	-	0.169267	medium
GRMZM2G096261	1	41241637	41243459	-	23.434	high
GRMZM2G096231	1	41243728	41245255	-	13.6166	high
GRMZM2G048482	1	41280241	41283344	+	23.2909	high
GRMZM2G441827	1	41289360	41325779	+	0	low
GRMZM2G172574	1	41381453	41382756	-	0	low
GRMZM2G043857	1	41432455	41435979	+	9.94825	high
GRMZM2G043878	1	41441065	41442219	-	0.486375	medium
GRMZM2G043976	1	41445852	41446549	-	9.29737	high
GRMZM2G044027	1	41473411	41478103	+	28.1793	high
GRMZM2G345330	1	41484804	41488123	-	1.55971	medium
GRMZM2G044281	1	41484792	41488458	+	6.29245	medium
GRMZM2G157329	1	41540262	41544745	-	55.1751	high
GRMZM5G843781	1	41729581	41730758	+	0	low
GRMZM2G119886	1	41763807	41767160	-	53.903	high
GRMZM2G077797	1	41855354	41857263	+	20.1148	high
GRMZM2G078052	1	41858679	41868326	-	10.338	high
GRMZM2G044237	1	41961176	41971106	-	48.8797	high
GRMZM2G343778	1	41972484	41976049	+	0	low
GRMZM2G150729	1	42015536	42017805	-	0.93587	medium
GRMZM2G150697	1	42024630	42025790	-	62.7927	high
GRMZM2G048154	1	42126085	42126784	-	0	low
GRMZM2G171232	1	42169053	42171446	+	15.0465	high
GRMZM2G471904	1	42174231	42190383	+	4.90547	medium
GRMZM2G401769	1	42191151	42197429	-	1.82852	medium
GRMZM2G096424	1	42294432	42312413	-	25.5034	high
GRMZM2G026910	1	42481335	42482483	+	3.64691	medium
GRMZM2G026654	1	42492169	42495885	+	2.87863	medium
GRMZM2G338333	1	42519187	42522213	+	24.0848	high
GRMZM2G042107	1	42524031	42527134	+	0.038835	low
AC226231.2_FG002	1	42729879	42730903	-	0	low
GRMZM2G703561	1	42754169	42755293	+	0	low
GRMZM2G017103	1	42780625	42781184	-	0.019652	low
GRMZM2G396674	1	42811716	42813243	-	12.6017	high
GRMZM2G442277	1	42850373	42853305	+	0	medium
GRMZM2G141704	1	42849862	42855504	-	14.0695	high
GRMZM2G428096	1	42855656	42857040	-	28.0667	high
AC202101.3_FG002	1	42876846	42877784	+	0	low
GRMZM2G136268	1	42925923	42931255	-	3.92785	medium
GRMZM2G054332	1	43059304	43062422	+	0.027944	low
GRMZM2G352883	1	43063776	43065837	-	19.2411	high
GRMZM5G873286	1	43066613	43069174	-	2.46221	medium
GRMZM2G041989	1	43089076	43093860	-	8.54201	medium
GRMZM2G338131	1	43110058	43112328	-	0	low
GRMZM2G043291	1	43114366	43116827	-	2.18965	medium
GRMZM2G042639	1	43124855	43126948	-	0.471312	medium
GRMZM2G042543	1	43130206	43133377	-	0	low
GRMZM2G042032	1	43137809	43141198	+	129.414	high
GRMZM2G338037	1	43141231	43144375	-	10.2102	high
GRMZM2G041955	1	43152507	43155427	-	1.26061	medium
GRMZM2G109967	1	43233845	43241183	-	15.9361	high
GRMZM2G154883	1	43348585	43363368	+	4.03776	medium
AC217300.3_FG004	1	43397121	43402794	-	0	low
AC217300.3_FG005	1	43425377	43426045	-	12.7732	high
GRMZM2G052479	1	43497771	43508787	+	10.6594	high
GRMZM2G052581	1	43509811	43512799	+	28.2397	high
AC202041.4_FG003	1	43512378	43513460	-	0	low
GRMZM2G030880	1	43551664	43559569	+	3.28404	medium
GRMZM2G137839	1	43682818	43686019	+	843.757	high
GRMZM5G876973	1	43686574	43688714	+	0	low
GRMZM2G017792	1	43690126	43693022	-	0.386703	medium
GRMZM2G141273	1	43754904	43762703	+	12.8502	high
GRMZM2G443265	1	43765358	43768680	+	28.9647	high
GRMZM2G141386	1	43769286	43772066	-	13.2893	high
GRMZM2G179411	1	43975543	43979461	+	7.04974	medium
GRMZM2G179462	1	43986382	43987175	-	0.839666	medium
GRMZM2G319781	1	44031814	44034240	-	0.121822	low
GRMZM2G021095	1	44165940	44167054	-	0.17468	medium
GRMZM2G001079	1	44180951	44184916	+	0.060591	low
GRMZM2G443655	1	44191311	44191866	+	23.2472	high
GRMZM2G073628	1	44196096	44197753	-	41.9131	high
GRMZM2G158197	1	44331244	44336515	+	11.8998	high
GRMZM2G158261	1	44339652	44344157	+	13.6672	high
GRMZM2G065552	1	44344382	44345273	+	12.2251	high
GRMZM2G107731	1	44348608	44353961	+	22.4696	high
GRMZM2G107838	1	44354144	44357160	-	21.7839	high
GRMZM2G107867	1	44371887	44378439	+	5.81419	medium
GRMZM2G173251	1	44533349	44534414	+	2.48053	medium
GRMZM2G024159	1	44535920	44547250	+	20.8782	high
GRMZM2G024440	1	44548043	44548552	-	1.05474	medium
GRMZM5G876389	1	44656727	44658092	-	2.29272	medium
GRMZM5G847302	1	44678780	44680145	-	2.13374	medium
GRMZM2G074401	1	44805347	44808260	-	11.0043	high
GRMZM2G305267	1	44871838	44872668	-	0.07363	low
GRMZM5G850850	1	44951532	44952013	-	0	low
AC212219.3_FG005	1	44959525	44965073	-	0.029567	low
GRMZM2G114354	1	45001010	45010198	-	0.321054	medium
GRMZM2G380955	1	45094543	45097600	+	8.01147	medium
AC208436.3_FG007	1	45103542	45110167	+	1.99393	medium
GRMZM2G053669	1	45118780	45122813	-	5.08935	medium
AC208201.3_FG003	1	45342500	45345073	+	0.386094	medium
AC208201.3_FG002	1	45370669	45372107	+	22.2194	high
AC208201.3_FG001	1	45404583	45407165	+	19.9157	high
GRMZM2G459824	1	45429615	45431087	+	0.639223	medium
GRMZM2G094388	1	45443436	45446141	-	247.056	high
GRMZM2G087079	1	45509716	45510942	+	0.037115	low
GRMZM2G087161	1	45511139	45514740	+	8.55326	medium
GRMZM2G385021	1	45515512	45516271	+	0.202721	medium
GRMZM5G832375	1	45515512	45516271	-	0.202721	medium
GRMZM2G087186	1	45517324	45520500	-	226.899	high
GRMZM5G850640	1	45637547	45640788	+	0.417983	medium
GRMZM5G824405	1	45641610	45669297	+	6.10437	medium
GRMZM2G313272	1	45698316	45704016	+	0	low
AC196161.3_FG002	1	45744656	45745231	+	0.205577	medium
GRMZM2G452695	1	45746166	45747799	+	2.47091	medium
AC196161.3_FG004	1	45754273	45754803	-	0	low
GRMZM2G135456	1	45772414	45776131	+	0	low
GRMZM2G135359	1	45776748	45779979	-	4.13184	medium
GRMZM2G135337	1	45782959	45789351	-	8.5461	medium
GRMZM2G006085	1	45909821	45923443	+	81.7704	high
GRMZM2G006370	1	45924858	45928209	-	6.60361	medium
GRMZM2G307992	1	45932916	45942551	-	32.7351	high
GRMZM2G308034	1	45942719	45945140	-	0	low
GRMZM2G006981	1	45945729	45947469	+	18.466	high
GRMZM2G007080	1	45948089	45951036	-	35.6627	high
GRMZM2G007206	1	45953366	45954678	-	81.9577	high
GRMZM2G058138	1	46066290	46070815	+	63.949	high
GRMZM2G110000	1	46077917	46084100	+	5.58556	medium
GRMZM2G032182	1	46124117	46127464	+	22.9608	high
GRMZM2G032047	1	46129394	46130844	-	0.706574	medium
GRMZM2G030016	1	46131119	46133970	+	680.343	high
GRMZM2G029543	1	46139405	46143432	-	14.8128	high
GRMZM2G373621	1	46216380	46226491	-	0.007496	low
GRMZM2G144224	1	46236786	46238037	-	2.36059	medium
GRMZM2G066274	1	46410399	46413363	+	10.7521	high
GRMZM5G814718	1	46415923	46418936	+	0.77114	medium
GRMZM2G365240	1	46422557	46423123	+	0.155272	low
GRMZM2G417082	1	46460392	46462949	+	4.90214	medium
GRMZM2G104373	1	46547469	46551053	+	35.7151	high
GRMZM2G104464	1	46554455	46560039	-	30.5802	high
GRMZM2G104534	1	46580720	46586652	-	0.131109	low
GRMZM2G153450	1	46626857	46631693	-	77.1279	high
GRMZM2G153531	1	46636275	46639751	+	0	low
GRMZM2G455809	1	46683464	46684885	+	41.4971	high
GRMZM2G455828	1	46692044	46694044	-	306.42	high
GRMZM2G010909	1	46741446	46742644	-	17.9804	high
GRMZM2G313934	1	46845144	46846903	+	0	medium
GRMZM2G010545	1	46845008	46848535	-	7.16409	medium
GRMZM2G010328	1	46857180	46866458	+	57.3965	high
GRMZM2G129302	1	46867753	46870117	-	27.5368	high
GRMZM2G113364	1	46930301	46934725	-	4.70174	medium
GRMZM2G095043	1	47135044	47140259	+	15.6111	high
GRMZM2G112538	1	47153843	47154857	+	4.93969	medium
GRMZM2G112524	1	47176577	47177681	+	5.0657	medium
GRMZM2G112488	1	47182428	47183304	+	0.082536	low
GRMZM2G412784	1	47183878	47189074	+	0	low
GRMZM2G321753	1	47296057	47325628	+	21.3528	high
GRMZM2G321870	1	47325849	47327885	-	0.004106	low
GRMZM2G016734	1	47329571	47331169	-	36.8116	high
GRMZM2G017044	1	47335719	47337400	-	0.045194	low
GRMZM2G169173	1	47373858	47375521	-	0.118779	low
GRMZM2G169167	1	47392009	47393766	-	0.375592	medium
GRMZM2G300692	1	47459122	47461861	+	6.60704	medium
GRMZM2G000632	1	47479167	47484562	+	3.69019	medium
GRMZM2G377215	1	47509017	47511525	+	33.0505	high
GRMZM2G076537	1	47513815	47521724	+	13.0651	high
GRMZM2G427438	1	47597558	47599537	+	0.096349	low
GRMZM2G427418	1	47601781	47605387	+	0.296291	medium
GRMZM2G122965	1	47703605	47709758	-	0.632758	medium
GRMZM2G036086	1	47814839	47815941	+	4.58712	medium
GRMZM5G807260	1	47832362	47833468	+	18.1628	high
GRMZM2G162356	1	47904859	47905748	+	48.6747	high
GRMZM5G819965	1	47910538	47911634	+	50.7982	high
GRMZM2G311465	1	47991198	47993404	-	0.16262	medium
GRMZM2G017536	1	47993857	47998056	+	33.8151	high
GRMZM2G017400	1	47998386	47999859	+	10.0411	high
GRMZM2G129872	1	48011049	48012183	-	0.10489	low
GRMZM2G016020	1	48014364	48015108	-	0.263271	medium
GRMZM2G335358	1	48023947	48024994	-	0.076957	low
GRMZM2G057027	1	48096443	48101954	-	0.056787	low
GRMZM2G064597	1	48111781	48112594	-	0.094637	low
GRMZM2G084799	1	48118788	48129338	+	0.092547	low
GRMZM2G111990	1	48136700	48137829	-	0.085199	low
GRMZM2G112263	1	48154654	48155041	+	0	low
GRMZM2G066352	1	48229212	48235315	-	0	low
GRMZM2G452170	1	48355983	48356762	-	0.092648	low
GRMZM2G021433	1	48415906	48417446	-	0	low
GRMZM2G317487	1	48523657	48526595	+	2.41854	medium
GRMZM2G022945	1	48527429	48531044	+	12.6731	high
GRMZM2G010000	1	48549432	48552462	-	59.3402	high
GRMZM2G013957	1	48653925	48657230	-	225.801	high
GRMZM2G013783	1	48681403	48686458	-	76.5843	high
GRMZM2G475971	1	48759857	48760760	-	1.48663	medium
AC219108.3_FG001	1	48772380	48772761	+	0	low
GRMZM2G084389	1	48873110	48874611	+	0.322454	medium
GRMZM2G383790	1	48886325	48887692	-	0.064356	low
GRMZM2G003984	1	48950103	48996295	-	0.698597	medium
GRMZM2G439819	1	49061599	49072080	+	0.17737	medium
GRMZM2G038015	1	49087360	49088276	+	0	low
GRMZM2G301823	1	49126950	49127718	+	71.6191	high
GRMZM2G179155	1	49189223	49192345	+	7.75504	medium
GRMZM2G140432	1	49204323	49213247	+	4.49561	medium
GRMZM2G140427	1	49215022	49215942	-	0.00478	low
GRMZM5G854284	1	49217068	49217911	-	84.1354	high
GRMZM2G440330	1	49220365	49221045	+	0	low
GRMZM5G807294	1	49275364	49275981	+	0	low
GRMZM2G030036	1	49283725	49286176	+	0	low
GRMZM2G124785	1	49317235	49319685	-	0	low
GRMZM2G092442	1	49389260	49391362	+	25.5624	high
GRMZM2G043484	1	49403087	49413070	-	1.85749	medium
GRMZM5G824629	1	49611701	49614713	+	21.2135	high
GRMZM2G056373	1	49617140	49619406	-	27.1795	high
GRMZM2G011483	1	49648038	49656761	-	149.578	high
GRMZM2G121871	1	49720025	49724477	+	7.80883	medium
GRMZM2G422295	1	49733735	49734512	+	1.01333	medium
GRMZM2G121957	1	49736757	49738619	+	0	low
GRMZM2G121960	1	49770451	49792278	-	1.93959	medium
AC225345.3_FG009	1	49794549	49795502	+	0	low
GRMZM2G013853	1	49810220	49810764	-	8.57473	medium
GRMZM2G013639	1	49812047	49816636	-	11.9689	high
GRMZM2G069568	1	49933767	49936521	+	0	low
GRMZM2G124532	1	50023180	50034523	+	7.0163	medium
GRMZM2G394203	1	50085519	50086641	+	0	low
GRMZM2G394212	1	50093597	50096783	-	23.7192	high
GRMZM2G394237	1	50103382	50104947	+	0.598431	medium
GRMZM2G033491	1	50250500	50252812	+	22.8907	high
GRMZM2G135968	1	50326210	50337724	+	6.30414	medium
GRMZM2G089720	1	50417704	50419209	-	0	low
GRMZM5G878582	1	50435723	50437009	+	9.68804	high
GRMZM2G329040	1	50625951	50650898	+	12.0195	high
GRMZM2G703565	1	50659501	50667491	+	0.036502	low
GRMZM2G008490	1	50676170	50679978	+	30.9955	high
AC208571.4_FG001	1	50697893	50709672	+	4.50064	medium
GRMZM5G851485	1	50861709	50863021	+	19.0197	high
GRMZM2G550861	1	51007764	51008516	+	0	low
GRMZM2G018941	1	51011368	51013407	+	346.572	high
GRMZM2G317160	1	51014131	51020257	-	44.5184	high
GRMZM5G835810	1	51040379	51046800	-	5.9929	medium
GRMZM5G895991	1	51154606	51159060	+	12.5972	high
GRMZM2G030794	1	51167519	51168461	-	15.6948	high
GRMZM2G385931	1	51283059	51287439	+	24.7252	high
GRMZM2G084783	1	51288714	51290044	+	44.3948	high
GRMZM5G833991	1	51291630	51292387	-	0	medium
GRMZM2G084821	1	51290811	51292486	+	9.10987	high
GRMZM2G084940	1	51316436	51326657	-	12.4833	high
GRMZM2G070849	1	51395397	51397668	-	4.56491	medium
GRMZM2G165919	1	51531588	51533796	+	0.429156	medium
GRMZM2G476593	1	51748801	51752848	+	1.7472	medium
GRMZM2G174284	1	51753616	51759590	-	7.09872	medium
GRMZM2G318652	1	51892300	51893431	+	0	low
GRMZM2G327206	1	51995463	51996320	+	0.037196	low
GRMZM2G327199	1	52002828	52003681	-	0.03737	low
GRMZM2G138814	1	52072966	52083007	+	15.5449	high
GRMZM2G160466	1	52087815	52090111	+	29.6024	high
GRMZM2G152891	1	52092838	52096639	+	265.524	high
GRMZM2G174896	1	52148170	52153288	-	10.6155	high
GRMZM2G175019	1	52192494	52193418	+	0.151966	low
GRMZM2G175038	1	52193686	52196261	-	14.8982	high
GRMZM2G180889	1	52218533	52220023	-	3.50192	medium
GRMZM2G128644	1	52250200	52251583	-	3.99108	medium
GRMZM2G314064	1	52343963	52347384	+	0	low
GRMZM2G009060	1	52392455	52394837	-	1.53182	medium
GRMZM2G309363	1	52453198	52454095	+	0	low
GRMZM2G009253	1	52454644	52460973	+	21.0679	high
GRMZM2G009690	1	52462052	52465428	-	4.98949	medium
GRMZM2G421779	1	52514068	52519487	+	0	low
GRMZM2G033519	1	52527412	52539244	+	1.50505	medium
GRMZM2G033570	1	52561894	52565938	-	91.8668	high
GRMZM2G174680	1	52623482	52624713	-	26.3408	high
GRMZM2G174696	1	52632959	52640963	-	14.9009	high
GRMZM5G881180	1	52719001	52719471	+	2.39443	medium
GRMZM2G144997	1	52759072	52760172	+	7.39774	medium
GRMZM2G145008	1	52761807	52766843	-	4.04172	medium
GRMZM2G145024	1	52769200	52772970	-	13.4517	high
GRMZM2G145065	1	52776935	52780818	+	0.198719	medium
GRMZM2G018678	1	52795361	52804613	-	2.09859	medium
GRMZM2G018728	1	52805139	52807763	-	272.991	high
GRMZM2G030272	1	52917450	52918870	-	15.0357	high
GRMZM2G122740	1	53007059	53013454	+	0.948657	medium
GRMZM2G122734	1	53037360	53039250	+	0	low
GRMZM2G407825	1	53148300	53153278	-	3.01728	medium
GRMZM2G107481	1	53155835	53162433	-	1.52537	medium
GRMZM2G107463	1	53171372	53176168	-	46.4306	high
GRMZM2G102365	1	53267616	53270157	-	25.2626	high
GRMZM2G042615	1	53337677	53343628	-	11.7918	high
GRMZM2G031001	1	53419144	53421347	-	2.74982	medium
GRMZM2G020940	1	53618695	53620586	-	5860.12	high
GRMZM2G011598	1	53631300	53633544	-	0.08688	low
GRMZM5G880803	1	53710027	53710343	+	0	low
GRMZM2G010149	1	53711121	53712576	+	4.59292	medium
GRMZM2G010657	1	53820245	53828302	+	7.42547	medium
GRMZM2G559436	1	53831441	53840136	+	1.40273	medium
GRMZM2G110406	1	53840871	53848283	+	18.1726	high
GRMZM2G473036	1	53896557	53897288	-	0	low
GRMZM2G423851	1	53944283	53947989	-	3.8596	medium
GRMZM2G124209	1	53991330	54006372	-	13.4134	high
GRMZM2G003424	1	54122528	54126795	+	124.821	high
GRMZM2G003379	1	54183456	54187810	-	16.1714	high
GRMZM2G326335	1	54263177	54265398	-	0.023924	low
GRMZM2G023884	1	54266096	54269327	+	4.92969	medium
GRMZM2G023715	1	54273153	54278655	-	0.858207	medium
GRMZM2G006404	1	54331915	54334616	-	0.144356	low
AC204931.3_FG004	1	54339823	54341186	+	0	low
GRMZM2G006477	1	54344216	54350977	+	14.29	high
GRMZM2G012807	1	54454861	54455508	-	1.06979	medium
AC204931.3_FG002	1	54456547	54457274	+	1.9582	medium
GRMZM2G008501	1	54464197	54469929	-	2.99629	medium
GRMZM2G050077	1	54534092	54536951	+	0.222137	medium
GRMZM2G141094	1	54567192	54573604	+	0.154222	low
GRMZM2G010196	1	54599336	54602391	+	8.52025	medium
GRMZM2G312661	1	54603030	54605973	-	23.5987	high
GRMZM2G106283	1	54729222	54730675	+	4.74962	medium
GRMZM2G106408	1	54731140	54737676	-	0.49343	medium
GRMZM2G317033	1	54820875	54821525	+	5.75996	medium
AC209460.3_FG002	1	54826763	54827930	+	2.1973	medium
GRMZM2G032936	1	54843627	54851715	+	6.0484	medium
GRMZM2G032912	1	54925888	54928353	+	0.984412	medium
GRMZM2G031825	1	54928369	54933001	-	54.5604	high
GRMZM2G017223	1	55068176	55069877	-	0.768516	medium
GRMZM2G320325	1	55071447	55076253	-	6.79	medium
GRMZM2G016480	1	55080810	55087098	+	59.1381	high
GRMZM2G019991	1	55147001	55155126	-	4.09625	medium
GRMZM2G369884	1	55164803	55165635	-	0	low
AC211001.3_FG002	1	55172329	55172784	+	0	low
GRMZM2G109121	1	55290261	55298644	+	23.0863	high
GRMZM2G399320	1	55379778	55387708	+	19.0984	high
GRMZM2G100288	1	55389694	55393061	+	71.8727	high
GRMZM2G056462	1	55444071	55454067	+	47.4675	high
GRMZM2G056424	1	55455967	55456837	+	2.38999	medium
GRMZM2G056355	1	55457353	55458756	-	28.2073	high
GRMZM2G075262	1	55502658	55506277	+	13.5355	high
GRMZM2G075245	1	55506654	55507385	-	0.924288	medium
GRMZM2G072892	1	55571716	55576851	-	6.33126	medium
GRMZM2G043456	1	55739485	55742956	-	18.1566	high
GRMZM2G028132	1	55753873	55762531	-	3.55983	medium
GRMZM2G703575	1	55817530	55818215	+	0.286832	medium
GRMZM2G049211	1	56021910	56034144	+	6.74768	medium
GRMZM2G136270	1	56039667	56040142	-	14.9999	high
GRMZM2G119850	1	56075120	56079122	+	64.8745	high
GRMZM2G353195	1	56160413	56162547	+	1.30079	medium
GRMZM2G054916	1	56162654	56164835	-	0.123727	low
GRMZM2G062391	1	56217970	56223418	+	12.4491	high
GRMZM2G062425	1	56225497	56227995	+	162.098	high
GRMZM2G063657	1	56285103	56292221	+	1.5935	medium
GRMZM2G075988	1	56308513	56309790	-	0.614137	medium
GRMZM2G076056	1	56313842	56315489	-	0.010745	low
GRMZM2G315279	1	56317962	56318866	+	0	low
GRMZM2G413154	1	56353931	56354369	+	0	low
GRMZM2G173387	1	56441476	56448176	+	217.748	high
GRMZM2G044074	1	56560198	56564777	+	4.34836	medium
GRMZM2G044038	1	56566372	56569105	+	4.64195	medium
GRMZM2G043948	1	56570985	56575589	+	11.2207	high
GRMZM2G043493	1	56577187	56579012	-	209.353	high
GRMZM2G030571	1	56676074	56678959	+	1.65795	medium
GRMZM2G010823	1	56748461	56754530	+	30.7944	high
GRMZM2G011025	1	56755088	56756979	+	0	low
AC204306.3_FG007	1	56758468	56758962	+	0	medium
GRMZM2G311182	1	56758337	56763169	-	4.2002	medium
GRMZM2G011240	1	56763340	56766439	-	4.05876	medium
GRMZM2G013299	1	56783467	56784859	+	0	low
GRMZM2G318767	1	56786078	56786981	+	0.073041	low
GRMZM2G318780	1	56787028	56794227	-	5.9373	medium
AC215638.3_FG007	1	56886742	56892183	-	0	low
GRMZM2G069618	1	56894719	56897083	+	15.8972	high
GRMZM2G353147	1	56946949	56985741	+	1.35263	medium
GRMZM2G013588	1	57098620	57104749	-	1.5721	medium
GRMZM2G107597	1	57248463	57251591	+	0.298347	medium
GRMZM2G015226	1	57280298	57281345	-	0	low
GRMZM2G073969	1	57290029	57290758	-	0	low
GRMZM2G073755	1	57298545	57301265	-	96.4066	high
AC206840.3_FG002	1	57351153	57351473	-	18.7048	high
GRMZM5G838433	1	57357251	57358298	+	0	low
GRMZM2G158676	1	57460567	57465588	+	20.2487	high
GRMZM2G158662	1	57481233	57485126	+	32.8953	high
GRMZM2G018229	1	57555312	57561325	+	26.4026	high
GRMZM2G322917	1	57563555	57564311	+	55.001	high
GRMZM2G019027	1	57569238	57570270	+	0	low
AC214145.2_FG002	1	57638052	57641437	+	0	low
GRMZM5G828060	1	57669322	57670350	+	0.042779	low
GRMZM2G552469	1	57682955	57684223	+	0	low
GRMZM2G417219	1	57686939	57690851	+	0	low
GRMZM2G439988	1	57743776	57745508	+	0.069344	low
GRMZM2G421429	1	57834893	57835930	+	0.094146	low
GRMZM5G849959	1	57837766	57842932	-	7.6658	medium
GRMZM2G064814	1	57893889	57894769	+	0.107112	low
GRMZM2G042074	1	58050448	58061684	-	6.01119	medium
GRMZM2G030072	1	58296780	58305936	-	21.4502	high
GRMZM2G133978	1	58364149	58364892	-	2.51278	medium
GRMZM2G133986	1	58365354	58370185	-	36.2081	high
GRMZM2G134109	1	58370401	58372702	+	317.412	high
GRMZM2G075290	1	58420647	58422141	-	0	low
GRMZM2G075502	1	58474500	58476584	-	262.072	high
GRMZM2G155680	1	58579042	58581939	-	0	low
AC209438.4_FG002	1	58612002	58612578	+	0	low
GRMZM5G893926	1	58648157	58649456	+	0	low
GRMZM2G177532	1	58708413	58722793	+	6.8592	medium
GRMZM2G097843	1	58738447	58743498	-	1.82724	medium
GRMZM2G083689	1	59063103	59089085	+	18.3057	high
GRMZM2G552278	1	59130455	59134639	-	0.175491	medium
AC205888.4_FG004	1	59139737	59143162	+	0	low
GRMZM2G117228	1	59147572	59150501	-	0.30285	medium
GRMZM2G133322	1	59182679	59185966	-	0	low
GRMZM2G400352	1	59307116	59371932	-	0.058363	low
GRMZM5G896731	1	59464238	59469640	+	17.631	high
AC205502.4_FG004	1	59469284	59471783	-	0.341073	medium
GRMZM5G882821	1	59507378	59510682	-	7.41394	medium
GRMZM2G052034	1	59578632	59581793	-	2.91167	medium
GRMZM2G052148	1	59583337	59593501	-	26.9594	high
GRMZM2G052206	1	59594490	59600500	-	6.87025	medium
GRMZM2G124576	1	59672736	59676878	-	54.713	high
GRMZM2G425079	1	59677793	59725414	+	0	low
GRMZM2G356155	1	59730704	59733284	-	0.570113	medium
GRMZM2G134671	1	59766715	59771616	+	0.941556	medium
GRMZM2G063048	1	59865304	59866740	-	4.22464	medium
GRMZM5G801330	1	59867225	59867407	-	0.683143	medium
GRMZM2G038598	1	59958603	59963511	+	2.4551	medium
GRMZM2G392177	1	60010295	60010603	-	0	low
GRMZM2G392172	1	60008395	60015638	+	0.066199	low
GRMZM2G347708	1	60025060	60026913	+	0.240761	medium
GRMZM2G088166	1	60036885	60037440	+	0	low
GRMZM2G082034	1	60090243	60092250	+	0.658361	medium
GRMZM2G378907	1	60094998	60103977	-	12.9073	high
GRMZM2G169890	1	60147420	60151012	+	395.307	high
GRMZM2G467072	1	60156029	60156770	+	0	low
GRMZM2G000923	1	60165434	60167726	+	298.385	high
GRMZM2G144995	1	60218440	60221796	-	143.624	high
GRMZM2G445791	1	60222481	60229432	-	0.160637	medium
GRMZM2G144868	1	60263352	60268067	+	71.4573	high
GRMZM2G469162	1	60397892	60408673	+	2.13891	medium
AC195378.3_FG001	1	60525960	60526517	+	0	low
GRMZM2G566688	1	60596445	60601150	-	0	low
GRMZM2G009232	1	60678272	60680833	+	0.05246	low
GRMZM2G308666	1	60702279	60704479	+	0.196891	medium
GRMZM2G091648	1	60756830	60758244	-	49.163	high
GRMZM2G090733	1	60808226	60811660	+	43.8014	high
GRMZM2G090788	1	60811656	60832906	-	5.61014	medium
GRMZM2G402584	1	60833831	60837889	-	6.67996	medium
GRMZM2G101689	1	60863958	60868246	+	22.413	high
GRMZM2G101744	1	60869402	60872580	-	5.3772	medium
GRMZM2G167698	1	60969022	60972506	-	0.076844	low
GRMZM2G038153	1	61014839	61021281	+	0	low
GRMZM5G885628	1	61021664	61024477	-	12.5296	high
GRMZM5G842103	1	61031784	61034368	-	0	low
GRMZM2G102497	1	61138600	61142287	+	20.4705	high
GRMZM2G102548	1	61145033	61150184	-	15.0277	high
GRMZM2G086788	1	61293958	61297489	-	9.94594	high
GRMZM2G362281	1	61450000	61451979	+	2.4931	medium
GRMZM2G061624	1	61453635	61457337	-	186.132	high
GRMZM5G841053	1	61531164	61531448	+	0.574569	medium
AC204530.4_FG002	1	61615320	61623146	+	13.6611	high
AC204530.4_FG003	1	61623627	61625100	-	2.7891	medium
GRMZM5G898740	1	61625872	61633762	+	37.7484	high
AC204530.4_FG006	1	61669643	61671845	+	6.91663	medium
GRMZM5G831486	1	61672403	61673773	+	2.47251	medium
GRMZM2G116010	1	61697606	61700868	+	1.93755	medium
GRMZM2G115975	1	61701512	61714403	-	21.4642	high
GRMZM2G115921	1	61717707	61723301	-	20.4386	high
GRMZM2G081322	1	61934248	61944736	+	0.074864	low
GRMZM2G082346	1	61947138	61949714	-	11.9395	high
GRMZM2G703582	1	61951365	61953102	-	0	low
GRMZM2G421970	1	62006786	62007331	-	0	low
GRMZM5G861985	1	62063114	62063383	+	10.2362	high
GRMZM2G382569	1	62144320	62146281	-	0.581813	medium
GRMZM2G063055	1	62229259	62230399	-	0	low
AC204659.3_FG005	1	62243188	62244440	+	0.271464	medium
GRMZM2G156827	1	62237785	62246853	-	0.89956	medium
GRMZM2G057652	1	62332143	62336283	-	1.11498	medium
GRMZM2G057674	1	62336852	62348077	-	7.51949	medium
GRMZM2G703586	1	62424269	62425725	-	0.076623	low
GRMZM5G811034	1	62429615	62429990	+	0	low
GRMZM2G108416	1	62434950	62454927	-	12.4153	high
GRMZM2G414278	1	62457919	62460945	-	0	low
GRMZM2G108523	1	62493047	62493811	+	1.00525	medium
GRMZM2G108530	1	62495799	62500680	-	1.16976	medium
GRMZM2G108576	1	62503200	62504747	-	0	low
GRMZM5G871471	1	62526436	62533094	+	0.121123	low
GRMZM2G577677	1	62533592	62536117	+	102.429	high
GRMZM5G822100	1	62561369	62563878	+	0.22549	medium
GRMZM2G168665	1	62678623	62679874	+	0.402925	medium
GRMZM2G140915	1	62702869	62705077	+	0	low
GRMZM2G140968	1	62705245	62706289	-	0	low
GRMZM2G442387	1	62711846	62717631	+	0	low
GRMZM2G140989	1	62719234	62722200	+	0	low
AC213099.3_FG002	1	62890897	62893713	+	27.1844	high
AC213099.3_FG001	1	62921411	62922558	+	34.041	high
GRMZM5G862071	1	62928028	62928389	-	6.33175	medium
GRMZM2G109271	1	62981705	63005931	-	0	low
GRMZM2G109221	1	63011468	63035768	-	2.23242	medium
GRMZM2G109201	1	63037209	63041251	-	0.380072	medium
AC226368.2_FG006	1	63042944	63044584	-	8.11154	medium
GRMZM2G109126	1	63093741	63094565	+	0.799286	medium
GRMZM2G046297	1	63101464	63103658	+	0.427803	medium
GRMZM5G801004	1	63106803	63111641	-	0	low
GRMZM2G043346	1	63154061	63160476	-	4.22673	medium
GRMZM2G342042	1	63162765	63168572	-	0	low
GRMZM2G073401	1	63211381	63214475	-	76.022	high
GRMZM2G040954	1	63356585	63364853	+	10.1048	high
GRMZM2G703595	1	63448116	63448376	+	0	low
GRMZM5G808350	1	63501484	63504623	+	2.2904	medium
AC216247.3_FG001	1	63539447	63541926	-	25.981	high
GRMZM2G703598	1	63543792	63544679	-	0	low
AC216247.3_FG004	1	63561214	63561477	+	1.24222	medium
AC216247.3_FG005	1	63577230	63581304	+	3.94203	medium
AC208576.3_FG001	1	63593805	63595172	-	0	low
GRMZM2G040453	1	63612949	63614479	+	9.11608	high
GRMZM2G040515	1	63614860	63617873	+	3.03526	medium
GRMZM2G040638	1	63648608	63650100	+	0	low
GRMZM2G004984	1	63679643	63681218	+	0	low
GRMZM2G305640	1	63686035	63688154	+	0	low
GRMZM2G168073	1	63747176	63748153	+	0	low
GRMZM2G024234	1	63850432	63851590	+	0	low
GRMZM2G330650	1	63894558	63901034	-	12.1119	high
AC197387.3_FG004	1	63922832	63923296	+	1.28366	medium
GRMZM2G107196	1	64007986	64013684	+	9.57521	high
GRMZM6G451610	1	64016376	64017199	+	1.51629	medium
GRMZM2G326248	1	64018121	64020675	+	0.505024	medium
GRMZM2G026417	1	64021150	64022771	-	55.7982	high
GRMZM2G026322	1	64024023	64026654	+	0.21133	medium
GRMZM2G459563	1	64085713	64088363	+	0.064761	low
GRMZM2G084407	1	64153930	64156410	+	0	low
GRMZM2G147698	1	64243765	64245594	-	0	low
GRMZM2G092888	1	64395626	64403535	+	7.32199	medium
GRMZM2G703602	1	64437617	64438326	-	0	low
GRMZM2G703604	1	64488278	64488950	-	0	low
GRMZM2G063561	1	64544650	64545408	-	0	low
GRMZM2G063498	1	64546536	64550629	+	0.140028	low
GRMZM2G015902	1	64603797	64608997	-	14.619	high
GRMZM2G016281	1	64609447	64611434	+	0	low
GRMZM2G301297	1	64654315	64656276	-	0	low
GRMZM2G301294	1	64666815	64668687	+	0	low
GRMZM2G001361	1	64678111	64679803	-	0.082743	low
GRMZM2G001288	1	64716646	64726453	+	0.035497	low
GRMZM2G301271	1	64725094	64728609	-	0	low
GRMZM2G306945	1	64881015	64884264	-	0.089599	low
GRMZM2G306919	1	64891658	64895677	-	0.026933	low
GRMZM2G127138	1	64970378	64972835	-	0.026923	low
GRMZM2G127150	1	64975075	64977255	-	0.540653	medium
GRMZM2G127181	1	64980858	64984196	+	0	low
AC191317.3_FG009	1	64989863	64990393	+	0.082899	low
GRMZM2G075153	1	65042306	65046010	-	42.7969	high
GRMZM2G042683	1	65091947	65093876	-	23.1674	high
GRMZM2G042662	1	65098756	65099405	+	0	low
GRMZM2G042641	1	65103558	65103932	-	0.701376	medium
GRMZM5G846185	1	65103428	65106178	+	0	low
GRMZM2G084540	1	65226637	65231842	-	27.1453	high
GRMZM5G883601	1	65347101	65352900	+	26.6407	high
GRMZM2G049762	1	65354281	65355562	+	0	low
GRMZM2G056944	1	65357525	65359669	+	4.30141	medium
GRMZM5G815369	1	65423142	65441749	+	3.40798	medium
GRMZM2G434380	1	65487446	65487850	-	10.4005	high
GRMZM2G121996	1	65490465	65494596	+	2.84504	medium
GRMZM2G121990	1	65495779	65496452	+	0.108851	low
GRMZM2G012355	1	65592089	65592979	+	1.57855	medium
GRMZM2G311822	1	65592359	65595335	-	0	low
GRMZM2G115025	1	65596223	65596961	+	0	low
GRMZM2G097426	1	65624125	65627202	+	20.4085	high
AC187800.4_FG003	1	65648324	65648611	-	0	low
GRMZM2G350312	1	65662828	65666055	+	5.89596	medium
GRMZM2G051836	1	65685517	65687853	+	27.8352	high
GRMZM2G100452	1	65735118	65736651	-	4.04155	medium
GRMZM2G100497	1	65736891	65747703	+	3.16619	medium
GRMZM2G353718	1	65751220	65752206	+	39.4042	high
GRMZM5G896901	1	65769722	65771244	+	0.014452	low
GRMZM2G004298	1	66000310	66001780	-	11.3322	high
GRMZM2G078806	1	66018642	66022804	-	0.044016	low
GRMZM2G078876	1	66029378	66032549	-	617.011	high
GRMZM5G812891	1	66105861	66107897	+	0	low
AC204540.3_FG001	1	66123148	66123618	-	0	low
GRMZM2G143086	1	66175853	66182042	+	94.5048	high
GRMZM2G038811	1	66252298	66253051	-	0	low
GRMZM2G311036	1	66310637	66312743	+	1.88557	medium
GRMZM2G336824	1	66393409	66395849	+	1.40558	medium
AC207549.3_FG010	1	66427080	66427958	-	0	low
GRMZM2G023325	1	66506457	66507471	+	2.9806	medium
GRMZM2G101745	1	66520142	66520996	+	13.0555	high
GRMZM2G113139	1	66581683	66586858	+	12.3271	high
GRMZM2G003138	1	66676747	66678709	-	2.08145	medium
GRMZM5G803802	1	66760840	66761679	-	5.39614	medium
GRMZM2G017670	1	66775695	66776958	+	0	low
AC190740.2_FG004	1	66787300	66792809	+	0	low
GRMZM2G011667	1	66800131	66805028	-	0.28267	medium
GRMZM2G152925	1	66953830	66958431	-	58.2929	high
GRMZM2G152877	1	66961410	66967126	-	5.71673	medium
GRMZM2G396212	1	66979297	66981857	-	0.22019	medium
GRMZM5G894031	1	67054551	67054997	-	17.5666	high
GRMZM2G120069	1	67061317	67063237	+	0.059246	low
GRMZM2G120079	1	67083208	67085025	+	0	low
GRMZM2G125314	1	67134761	67136668	+	0	low
GRMZM2G426511	1	67145766	67147990	-	0	low
GRMZM2G370519	1	67150799	67151809	-	0	low
GRMZM2G370510	1	67185433	67187923	+	0.050098	low
AC199198.3_FG003	1	67192438	67192791	+	0	low
AC199198.3_FG002	1	67202296	67202649	+	0	low
GRMZM2G104353	1	67254188	67258645	+	48.9652	high
GRMZM2G703625	1	67366379	67366744	+	0	low
GRMZM2G107499	1	67412620	67419212	-	25.2607	high
GRMZM2G107495	1	67437171	67439279	-	0.725226	medium
GRMZM2G107473	1	67441969	67446297	-	144.907	high
GRMZM2G410479	1	67529480	67539492	-	22.591	high
GRMZM2G051879	1	67652509	67655143	+	1221.13	high
GRMZM2G056151	1	67656252	67657403	+	0	low
GRMZM2G090018	1	67733475	67736094	+	0.618026	medium
GRMZM2G179792	1	67777685	67781676	+	0.3417	medium
GRMZM2G179789	1	67789615	67837558	-	0.325909	medium
GRMZM2G412426	1	67850361	67854006	-	0	low
GRMZM2G412430	1	67856797	67858961	-	74.7561	high
GRMZM2G106834	1	67863205	67868573	+	0	low
GRMZM2G305400	1	67998895	68001815	-	0	low
GRMZM2G082836	1	68115329	68118712	+	3.33483	medium
GRMZM2G382717	1	68121178	68122891	-	61.6226	high
GRMZM2G120587	1	68140901	68144676	-	0	low
GRMZM2G471240	1	68248585	68250379	+	0	low
GRMZM2G062320	1	68326621	68329132	+	0	low
GRMZM5G866758	1	68438377	68443920	+	12.3729	high
GRMZM2G003530	1	68443393	68447720	-	7.33882	medium
GRMZM2G077991	1	68550969	68553992	-	260.666	high
GRMZM2G077960	1	68562703	68566905	+	1.66932	medium
GRMZM2G077897	1	68568932	68572878	-	3.19765	medium
GRMZM2G347583	1	68668001	68673718	+	4.12522	medium
GRMZM2G173030	1	68676623	68679183	+	31.2616	high
GRMZM2G031591	1	68732718	68743672	-	6.19503	medium
GRMZM2G070462	1	68869318	68872338	-	0	low
GRMZM2G022061	1	68883873	68889949	+	13.8139	high
GRMZM2G340286	1	68935936	68937323	+	17.0528	high
GRMZM2G340279	1	68942375	68944803	-	1.40993	medium
GRMZM2G347808	1	69012717	69020335	+	6.12835	medium
GRMZM2G046480	1	69027513	69033095	+	2.83605	medium
GRMZM2G085825	1	69094305	69097980	+	15.0817	high
GRMZM2G703622	1	69222729	69223130	-	0	low
GRMZM2G311656	1	69256093	69257978	-	0	low
GRMZM2G049070	1	69295677	69297058	+	8.76216	high
GRMZM2G703624	1	69382714	69383298	-	0	low
GRMZM2G062996	1	69407933	69410069	+	0.033913	low
GRMZM2G111208	1	69549380	69560427	-	1.62711	medium
GRMZM2G095411	1	69595217	69595951	-	0	low
GRMZM2G095384	1	69598500	69599424	+	0	low
GRMZM2G472234	1	69706785	69708760	-	0	low
GRMZM2G416156	1	69888412	69889546	+	48.0487	high
GRMZM2G117513	1	69894564	69897090	-	56.9683	high
GRMZM2G009435	1	70049055	70072045	+	0.081139	low
GRMZM2G149224	1	70163155	70171689	+	13.3859	high
GRMZM2G117222	1	70254818	70262426	+	23.2697	high
GRMZM2G048324	1	70432377	70436980	+	1.12782	medium
GRMZM2G123872	1	70510935	70511445	+	1.01291	medium
GRMZM2G423413	1	70512292	70515972	-	0.193969	medium
GRMZM2G123776	1	70523797	70527295	+	1.47611	medium
GRMZM5G828488	1	70571848	70573126	+	83.5991	high
GRMZM2G071688	1	70582468	70585521	+	0.771434	medium
GRMZM2G524711	1	70585635	70597855	-	50.6181	high
GRMZM2G139878	1	70729186	70731364	-	4.04901	medium
GRMZM2G142352	1	70750590	70751974	-	0	low
GRMZM2G142390	1	70775896	70779984	-	1.36555	medium
GRMZM2G352708	1	71008549	71009471	+	0.497901	medium
GRMZM2G110076	1	71022433	71028479	+	44.8954	high
GRMZM2G110067	1	71030279	71032027	-	2.26456	medium
GRMZM2G110027	1	71072770	71075667	-	11.8586	high
GRMZM5G811373	1	71108250	71142023	-	0.218598	medium
GRMZM5G862467	1	71152241	71155528	-	0	low
GRMZM2G382774	1	71222025	71222733	-	13.1952	high
GRMZM2G149383	1	71340259	71344912	-	2.97074	high
GRMZM2G083642	1	71344843	71347874	+	270.341	high
GRMZM2G004736	1	71541323	71549019	+	8.71007	high
GRMZM6G205247	1	71582884	71595805	+	1.1244	medium
GRMZM2G037630	1	71589264	71595809	+	5.67571	medium
GRMZM2G341271	1	71598437	71616491	-	5.4251	medium
GRMZM2G341269	1	71616997	71618360	-	8.7083	high
GRMZM2G035557	1	71803251	71804133	-	3.3396	medium
GRMZM2G703634	1	71971913	71972334	-	0	low
GRMZM2G313009	1	72006344	72022381	+	80.7857	high
GRMZM2G313104	1	72049369	72050532	-	0.063911	low
GRMZM2G179521	1	72102454	72121802	+	0	low
GRMZM2G135834	1	72232277	72255227	+	17.221	high
GRMZM5G812005	1	72340253	72340689	+	2.25637	medium
GRMZM2G060544	1	72360144	72361438	-	28.7467	high
GRMZM2G060589	1	72392920	72405727	+	0.310272	medium
GRMZM5G837210	1	72410692	72412082	-	0.228694	medium
GRMZM2G360867	1	72420892	72423251	+	3.64752	medium
AC191589.3_FG003	1	72606681	72607465	+	0	low
GRMZM2G137502	1	72625013	72627421	+	0.132509	low
AC177908.3_FG003	1	72698780	72699511	+	0	low
GRMZM2G096682	1	72710256	72713376	+	20.2233	high
GRMZM5G866989	1	72731051	72732328	+	0.351444	medium
AC177908.3_FG006	1	72747838	72748728	-	0	low
GRMZM2G147301	1	72776823	72778247	+	0.470364	medium
AC177908.3_FG002	1	72808429	72813891	-	3.23839	medium
GRMZM2G391705	1	72851014	72852064	-	0.146592	low
GRMZM2G351259	1	72891989	72893894	+	0.0679	low
AC212231.3_FG003	1	73108916	73110754	-	0	low
AC212231.3_FG002	1	73129231	73130374	+	0.165798	medium
GRMZM2G117930	1	73239931	73240968	+	0	low
GRMZM2G074946	1	73254414	73259651	-	70.7994	high
GRMZM2G470442	1	73382596	73385374	-	1.17194	medium
GRMZM2G172244	1	73387395	73390846	-	742.733	high
GRMZM2G067371	1	73517191	73520282	+	32.0014	high
GRMZM2G104983	1	73642790	73650241	-	13.7263	high
GRMZM2G065215	1	73696272	73700329	-	1.32601	medium
GRMZM2G074102	1	73882293	73888903	-	18.242	high
GRMZM2G074208	1	73889513	73894048	-	0.493804	medium
GRMZM5G849164	1	73923244	73923976	+	0	low
GRMZM2G125241	1	73974267	73976401	-	7.06289	medium
GRMZM2G517730	1	74004666	74005391	-	0.070413	low
GRMZM2G171022	1	74054142	74056560	-	4.99416	medium
GRMZM2G135913	1	74237872	74239870	+	0	low
GRMZM2G036629	1	74271511	74272239	-	0	low
GRMZM2G036543	1	74274795	74287215	-	38.1179	high
GRMZM2G036484	1	74287521	74288236	+	1.40414	medium
AC217311.3_FG001	1	74288866	74290293	-	0	low
GRMZM5G861617	1	74366211	74366522	-	0	low
GRMZM5G867768	1	74413851	74416583	-	0	low
GRMZM2G019562	1	74422861	74425248	+	11.7537	high
GRMZM2G464575	1	74492600	74496530	+	8.16991	medium
GRMZM2G464580	1	74498465	74499709	-	0	low
GRMZM2G107893	1	74551952	74555871	-	0.625882	medium
GRMZM2G086992	1	74611325	74615774	+	17.1957	high
GRMZM2G130121	1	74636581	74639963	+	4.71482	medium
GRMZM2G304442	1	74719065	74719941	-	0	low
GRMZM2G005630	1	74737125	74740997	-	4.9489	medium
GRMZM2G031139	1	74746727	74750599	-	5.03495	medium
GRMZM2G030955	1	74777962	74781230	-	12.0439	high
GRMZM2G030805	1	74783737	74792959	-	9.85517	high
GRMZM2G460988	1	75077952	75080629	+	1.37654	medium
GRMZM2G042881	1	75150359	75154220	+	22.9314	high
GRMZM2G043141	1	75155615	75159865	+	1.54881	medium
GRMZM2G425430	1	75177786	75179016	-	0.132299	low
GRMZM2G072448	1	75210848	75212440	+	0	low
GRMZM2G165960	1	75324932	75327031	+	0.019914	low
GRMZM2G032821	1	75404187	75433185	+	7.1773	medium
GRMZM5G852170	1	75635868	75636020	+	9.45123	high
GRMZM5G892991	1	75636094	75640439	+	40.0668	high
GRMZM2G425736	1	75776042	75782348	-	54.4797	high
GRMZM2G068701	1	75966667	75969342	+	10.326	high
GRMZM2G068826	1	76022799	76023952	-	0.778732	medium
GRMZM2G138710	1	76162747	76164213	-	0.007502	low
GRMZM2G075892	1	76242264	76243725	-	0.112909	low
GRMZM5G883760	1	76296187	76296742	-	0	low
GRMZM2G479340	1	76321662	76323344	-	32.2807	high
GRMZM2G174708	1	76347453	76348507	+	0.041725	low
GRMZM2G105935	1	76463115	76464211	+	0	low
GRMZM2G106026	1	76469890	76470831	-	0	low
GRMZM2G069176	1	76511881	76512851	-	0	low
GRMZM2G053757	1	76548185	76549517	+	0.114976	low
GRMZM2G356556	1	76554823	76555568	-	0	low
GRMZM2G074138	1	76617591	76623828	-	25.4934	high
GRMZM2G077316	1	76740125	76741716	-	165.229	high
GRMZM2G084063	1	76847781	76850509	+	413.117	high
GRMZM2G084440	1	76856724	76859788	-	0	low
GRMZM2G084587	1	76878185	76889886	+	69.9236	high
GRMZM2G385050	1	76889586	76904169	-	4.03105	medium
AC190695.3_FG003	1	77032869	77035712	+	0	low
GRMZM2G157164	1	77040498	77041412	+	0.115084	low
GRMZM2G044902	1	77152675	77154117	-	51.7789	high
GRMZM2G057412	1	77249505	77260170	-	7.79652	medium
GRMZM2G020523	1	77266302	77358639	+	0.37985	medium
GRMZM2G132794	1	77494290	77496510	-	29.9489	high
GRMZM2G028914	1	77567949	77591139	-	8.32982	medium
GRMZM2G053946	1	77805748	77809482	-	12.9776	high
AC214524.3_FG004	1	77863152	77863394	+	0	low
GRMZM2G703641	1	77906103	77906834	+	0	low
GRMZM2G703644	1	77926434	77927246	-	0	low
GRMZM2G703646	1	77933189	77934001	-	0	low
AC214524.3_FG002	1	77974931	77976981	-	0	low
GRMZM5G867996	1	78007839	78008391	+	0	low
GRMZM2G024175	1	78064808	78065608	-	0.2473	medium
GRMZM2G445187	1	78086426	78093536	-	0	low
GRMZM2G039000	1	78217327	78218938	+	0.006827	low
GRMZM2G038991	1	78297267	78298351	-	0	low
AC199541.4_FG004	1	78335269	78336824	-	0.172348	medium
AC199541.4_FG007	1	78371747	78373391	+	1.58631	medium
GRMZM2G703650	1	78373840	78374277	+	0	low
GRMZM2G703651	1	78411099	78412155	+	0.004165	low
AC199541.4_FG001	1	78413978	78415533	+	0.333329	medium
AC199541.4_FG002	1	78463581	78465136	+	0.263252	medium
GRMZM5G899260	1	78569608	78571470	-	0.174471	low
GRMZM2G423142	1	78570748	78571530	+	0	low
GRMZM2G058528	1	78653691	78655950	-	1.4112	medium
GRMZM2G050984	1	78709345	78715745	-	3.67577	medium
GRMZM2G173960	1	78993065	78993563	-	0	low
GRMZM2G018062	1	78994512	78997218	-	5.7984	medium
GRMZM2G060001	1	79013315	79014269	+	6.8156	medium
GRMZM2G148925	1	79075655	79077147	-	99.6883	high
GRMZM2G401328	1	79139823	79140627	-	0.710873	medium
GRMZM2G401374	1	79147344	79148016	-	0	low
GRMZM2G048821	1	79243435	79249210	-	32.1922	high
GRMZM2G456401	1	79329800	79331491	-	0.054547	low
GRMZM5G826389	1	79336971	79339136	+	0.030697	low
GRMZM2G703656	1	79387613	79388503	-	0	low
GRMZM2G326151	1	79398126	79401470	+	0.147399	low
GRMZM2G096683	1	79423970	79425815	+	0	low
GRMZM5G882288	1	79443305	79444787	+	11.5791	high
GRMZM2G396640	1	79448541	79453086	-	6.88565	medium
GRMZM2G088793	1	79478032	79484427	+	0.948657	medium
GRMZM2G017759	1	79497430	79499320	+	0	low
GRMZM2G044481	1	79711199	79714961	+	0	low
GRMZM2G343688	1	79715243	79724135	-	25.0534	high
GRMZM2G044908	1	79724609	79740274	-	12.7229	high
GRMZM2G045067	1	79741564	79746728	+	0.227099	medium
GRMZM2G045090	1	79760351	79764442	-	12.127	high
GRMZM2G179220	1	79847857	79851852	-	37.6463	high
GRMZM2G162690	1	80003683	80008544	-	8.13229	medium
GRMZM2G064875	1	80062336	80066269	-	13.2908	high
GRMZM2G064804	1	80065673	80093376	+	9.99262	high
GRMZM2G143703	1	80173133	80176373	+	6.49316	medium
GRMZM6G399977	1	80175615	80193162	-	12.0195	high
GRMZM2G131853	1	80195515	80200074	-	40.6173	high
GRMZM2G094126	1	80308380	80308810	+	0	low
GRMZM2G093962	1	80329646	80332141	+	18.3932	high
GRMZM2G539790	1	80334460	80338612	+	0	low
GRMZM2G395950	1	80441890	80442561	-	6.82891	medium
AC211513.3_FG002	1	80488729	80491612	-	0	low
GRMZM2G060257	1	80510210	80512782	+	36.0668	high
GRMZM2G087063	1	80629933	80632693	+	18.0195	high
GRMZM2G703658	1	80633499	80634197	-	0	low
GRMZM2G087243	1	80668736	80673787	+	70.327	high
GRMZM2G389196	1	80674661	80674846	-	1.30875	medium
GRMZM2G087383	1	80692007	80705586	+	0	low
GRMZM2G049852	1	80776366	80778118	+	0	low
GRMZM2G477287	1	80875824	80876762	+	0	low
GRMZM2G087878	1	80929179	80932657	+	3.30073	medium
GRMZM2G434514	1	80961941	80962583	+	5.75197	medium
GRMZM2G133968	1	80970694	80972812	+	0	low
GRMZM2G434500	1	80973413	80975997	+	1.48853	medium
GRMZM2G133943	1	80976254	80982317	-	1.87338	medium
AC212979.2_FG006	1	81103959	81108088	+	0	low
GRMZM2G430039	1	81115153	81117741	-	90.0214	high
GRMZM2G066441	1	81219487	81222936	-	1.56774	medium
GRMZM2G148695	1	81239424	81244776	+	0	low
GRMZM2G145069	1	81325327	81326926	-	0	low
GRMZM2G137561	1	81434095	81440813	+	5.35005	medium
GRMZM2G025190	1	81450790	81452151	+	1.07409	medium
GRMZM2G041685	1	81512105	81512883	+	0	low
GRMZM2G054653	1	81526010	81527198	+	0.024702	low
GRMZM2G302373	1	81559381	81560472	+	0	low
GRMZM2G480439	1	81582146	81583837	+	5.11088	medium
GRMZM2G178079	1	81588783	81594131	+	3.50027	medium
GRMZM2G028821	1	81612701	81613806	-	0	low
GRMZM2G066369	1	81649181	81650653	+	2.23267	medium
GRMZM2G044383	1	81787076	81788381	+	3.17405	medium
GRMZM2G537118	1	81796576	81797057	-	0.639286	medium
GRMZM5G827566	1	81883874	81884181	+	7.02596	medium
GRMZM2G353553	1	81928301	81930832	-	0.426551	medium
GRMZM5G841757	1	81935273	81935821	-	0.008018	low
AC205567.3_FG002	1	81969964	81970749	+	0	low
GRMZM2G703661	1	81974093	81974921	+	0.01947	low
GRMZM2G558768	1	81984982	82014980	+	0	low
GRMZM2G030529	1	82020741	82030263	+	3.44822	medium
GRMZM2G030636	1	82032460	82036214	-	30.8015	high
GRMZM2G132690	1	82163654	82164902	-	0	low
GRMZM2G039312	1	82197775	82199916	+	0.415852	medium
GRMZM2G453403	1	82223659	82224292	+	1.15442	medium
GRMZM5G889520	1	82223661	82225113	-	2.61217	medium
GRMZM2G453438	1	82225836	82227898	-	5.87956	medium
GRMZM2G418294	1	82387386	82397428	+	10.8488	high
GRMZM2G418289	1	82397413	82401819	-	5.40939	medium
GRMZM2G125304	1	82498393	82505931	+	34.0585	high
GRMZM2G125266	1	82518460	82519803	+	15.344	high
GRMZM2G162292	1	82584684	82587334	+	36.2081	high
GRMZM2G162251	1	82588751	82592515	-	16.996	high
AC191042.4_FG001	1	82652958	82683365	-	0.053124	low
GRMZM2G039880	1	82686054	82687262	-	0.397959	medium
GRMZM2G506660	1	82711006	82713099	-	7.81768	medium
GRMZM2G040068	1	82806627	82808754	-	0	low
GRMZM2G064466	1	82921613	82926989	+	0	low
GRMZM5G867121	1	83019858	83021546	-	0	low
GRMZM5G881398	1	83068146	83068613	-	0	medium
GRMZM5G845018	1	83068076	83069470	+	3.68804	medium
GRMZM2G312693	1	83186664	83188911	-	29.0484	high
GRMZM2G099467	1	83410152	83414307	+	5.61935	medium
GRMZM2G028302	1	83441848	83443767	-	0.740567	medium
GRMZM2G106241	1	83484202	83484878	+	0	low
GRMZM2G085198	1	83531702	83533706	-	18.718	high
GRMZM2G031222	1	83550835	83551584	-	0	low
GRMZM2G125095	1	83653655	83654919	-	0.344152	medium
GRMZM2G097249	1	83790524	83797094	-	6.05756	medium
GRMZM2G097188	1	83799675	83800730	+	1.22407	medium
GRMZM2G167101	1	83831021	83831997	-	6.30826	medium
GRMZM2G003076	1	83835120	83838665	+	7.38274	medium
GRMZM2G303007	1	83881344	83889812	-	2.79706	medium
GRMZM2G396482	1	84070970	84072672	-	11.2713	high
GRMZM2G095698	1	84078395	84080242	-	9.38319	high
[truncated: 37,156 more rows]

## Sheet: Ear
Additional File 7 Dataset S6: Protein coding genes used in Figure 2a sorted based on TPM values of Tassel inflorescences; Ear TPMs are present in sheet 2
a Gene ID annotated in the maize AGPv3
b Tassel expression values (TPM) from 1-2 mm infloroscences calculated using data from Eveland et al., 2014
c Divided the expresssion value into tertiles (low, medium,high) using the R package genmat. TPM of overlapped genes were averaged
Genea	Chromosome	Start	End	Strand	TPMb	Categoryc
GRMZM2G059865	1	4854	9652	-	59.6572	high
GRMZM5G888250	1	9882	10387	-	19.2414	high
GRMZM2G093344	1	109519	111769	-	3.23005	medium
GRMZM2G093399	1	136307	138929	+	0	low
GRMZM5G809743	1	144361	144657	+	3.26934	medium
GRMZM5G833153	1	144957	145646	+	59.4848	high
GRMZM2G306216	1	146265	147500	-	7.10808	medium
AC177838.2_FG015	1	161143	161925	+	8.46771	medium
GRMZM2G104572	1	234779	235890	+	0.046447	low
GRMZM5G822187	1	243464	243742	+	1.46246	medium
GRMZM5G815900	1	257026	257371	+	0.021325	low
GRMZM2G023794	1	264626	270895	-	2.65191	medium
GRMZM2G023863	1	272525	274767	+	6.13004	medium
GRMZM2G137648	1	371975	375908	-	0.003751	low
GRMZM2G137697	1	372538	374866	+	0	low
GRMZM2G408834	1	379244	385788	+	0.228807	medium
GRMZM2G108663	1	423621	424483	-	0.113355	low
AC204887.4_FG003	1	458334	458906	-	0.235108	medium
GRMZM2G471814	1	514921	516015	+	0.218993	medium
GRMZM2G330436	1	515997	526846	-	8.09273	medium
GRMZM2G032104	1	644608	652093	-	19.9145	high
GRMZM2G333069	1	644611	645388	+	8.41401	high
GRMZM2G399700	1	674823	680487	-	3.11928	medium
GRMZM2G703460	1	722064	722516	+	0	low
GRMZM2G474694	1	831120	835214	-	0	low
GRMZM2G172183	1	983402	991117	+	13.8941	high
GRMZM2G073979	1	995085	997695	+	20.6428	high
GRMZM2G374777	1	997921	998660	+	3.28488	medium
GRMZM2G374779	1	999356	1003190	+	9.89409	high
GRMZM2G374812	1	1001050	1004936	-	27.1154	high
GRMZM2G052586	1	1034670	1040163	-	7.50308	medium
GRMZM2G483779	1	1155582	1156724	-	3.98998	medium
GRMZM2G002121	1	1175065	1175912	-	67.9831	high
GRMZM2G026639	1	1193131	1201437	-	29.0311	high
GRMZM2G058632	1	1273392	1287902	-	0	low
GRMZM2G367714	1	1498897	1505329	+	0.200927	medium
GRMZM2G097229	1	1564786	1566049	-	0	low
GRMZM2G474194	1	1662969	1664360	+	54.0835	high
GRMZM2G703462	1	1752158	1752469	-	0	low
GRMZM2G161483	1	1760349	1762553	+	0	low
GRMZM2G161540	1	1777859	1780778	-	0.201516	medium
AC193500.3_FG003	1	1778109	1779260	+	0	low
GRMZM2G161560	1	1785557	1787537	-	1518.31	high
GRMZM2G079891	1	1855720	1858341	-	0.965069	medium
GRMZM2G379898	1	1874719	1876326	+	5.93268	medium
GRMZM2G060265	1	1953455	1955531	+	0.59432	medium
GRMZM2G361164	1	1953659	1955309	-	0.74767	medium
GRMZM2G060296	1	1960833	1968021	-	91.4361	high
GRMZM2G176952	1	1969043	1969744	-	6.92512	medium
GRMZM2G164696	1	2035661	2037950	+	544.958	high
GRMZM2G703466	1	2040712	2045157	-	5.69148	medium
GRMZM2G114469	1	2085433	2087708	-	7.75673	medium
GRMZM2G114459	1	2088572	2102312	-	4.60968	medium
GRMZM2G458423	1	2159241	2166541	-	2.18754	medium
GRMZM2G109725	1	2205748	2210356	-	3.75109	medium
GRMZM2G410990	1	2219065	2223784	+	6.42171	medium
GRMZM2G158378	1	2304389	2306012	-	0	low
GRMZM2G459354	1	2398448	2402912	-	0	low
GRMZM2G329177	1	2426203	2433529	+	7.70392	medium
GRMZM2G028870	1	2464882	2467458	-	0	low
GRMZM2G052546	1	2535973	2542554	-	21.2477	high
GRMZM2G035377	1	2655521	2658069	+	5.9769	medium
GRMZM2G085691	1	2683790	2690223	+	13.2254	high
GRMZM2G388684	1	2690772	2692141	-	0.142687	low
GRMZM2G085827	1	2725603	2734211	+	5.62602	medium
GRMZM2G085872	1	2734521	2739053	-	0.691328	medium
GRMZM2G085885	1	2739479	2748501	+	11.0992	high
GRMZM2G086242	1	2740244	2744906	-	0.819706	medium
GRMZM2G086269	1	2751021	2753499	+	0	low
GRMZM2G042552	1	2781765	2783974	+	32.3289	high
GRMZM2G042539	1	2784642	2785721	-	31.1317	high
GRMZM2G042250	1	2791599	2798512	+	27.0228	high
GRMZM2G041881	1	2798951	2801848	-	54.893	high
GRMZM5G802392	1	2839338	2840257	+	218.749	high
GRMZM2G006673	1	2856655	2869296	+	32.527	high
GRMZM2G007025	1	2871385	2874062	+	5.08891	medium
GRMZM2G015384	1	2874117	2894252	-	39.8498	high
GRMZM2G436286	1	2919564	2920987	+	0	low
GRMZM2G137366	1	2930055	2935014	+	6.58389	medium
GRMZM2G137352	1	2949522	2951161	+	49.3065	high
GRMZM2G137329	1	2993011	2993734	-	0.529939	medium
GRMZM2G137236	1	3002518	3020918	+	7.05789	medium
GRMZM2G436226	1	3022700	3026815	+	1.34023	medium
GRMZM2G314660	1	3070619	3075128	-	0	low
GRMZM2G092232	1	3123304	3129299	+	52.586	high
GRMZM2G393062	1	3129701	3130708	+	34.4102	high
GRMZM2G092165	1	3131126	3132588	-	17.6732	high
GRMZM2G124550	1	3171356	3177215	+	10.321	high
GRMZM2G144197	1	3188619	3190437	-	18.7658	high
GRMZM2G144101	1	3192128	3193970	-	300.59	high
GRMZM2G077615	1	3262173	3264069	+	4.3764	medium
GRMZM2G077669	1	3265279	3269181	+	14.9415	high
GRMZM2G077760	1	3271375	3272626	-	52.0049	high
GRMZM2G077769	1	3273123	3274317	+	25.6887	high
GRMZM2G077780	1	3274619	3279551	-	28.7026	high
GRMZM2G126199	1	3347715	3349742	+	40.5515	high
GRMZM2G126218	1	3353056	3356773	-	5.03669	medium
GRMZM2G426802	1	3357174	3361893	-	9.98569	high
GRMZM2G440537	1	3397911	3402729	+	15.6663	high
GRMZM2G440562	1	3399825	3402729	-	2.1019	high
GRMZM2G055880	1	3441711	3445070	+	7.86841	medium
GRMZM2G055698	1	3462300	3464276	+	5.18741	medium
GRMZM2G703469	1	3542132	3542644	+	0	low
GRMZM2G062210	1	3548036	3558270	-	40.5093	high
GRMZM2G044388	1	3639179	3642463	+	29.2181	high
GRMZM2G044247	1	3642611	3645502	-	0.175074	medium
GRMZM2G088482	1	3658217	3661127	-	39.2353	high
GRMZM2G029713	1	3693187	3697975	+	22.3428	high
GRMZM2G029824	1	3701760	3704275	-	1.98519	medium
GRMZM2G320099	1	3704159	3706769	+	6.54702	medium
GRMZM2G030173	1	3708082	3709175	+	123.943	high
GRMZM2G030299	1	3723964	3728081	+	2.34314	medium
GRMZM2G320111	1	3728321	3729045	+	0.101771	low
GRMZM2G030567	1	3731285	3736202	+	4.34972	medium
GRMZM2G320117	1	3738694	3740469	+	1.26861	medium
GRMZM2G085909	1	3824197	3828489	+	102.466	high
GRMZM2G008327	1	3872113	3877700	+	18.1707	high
GRMZM2G008710	1	3876891	3880199	-	5.69475	medium
GRMZM2G008773	1	3883251	3883979	+	334.682	high
GRMZM2G308570	1	3886166	3899531	-	17.1432	high
GRMZM2G087207	1	4011889	4016576	+	13.0344	high
GRMZM2G387837	1	4016858	4019283	+	6.81697	medium
GRMZM2G013634	1	4031958	4034079	-	7.62198	medium
GRMZM2G312438	1	4034105	4039749	-	6.88616	medium
GRMZM2G013986	1	4046390	4049199	-	428.825	high
GRMZM2G014382	1	4055334	4063464	-	61.7948	high
GRMZM2G344566	1	4090000	4090389	-	0.204482	medium
GRMZM2G453794	1	4173400	4187541	+	16.7502	high
GRMZM2G167568	1	4204277	4206621	+	7.72732	medium
GRMZM2G181153	1	4234226	4235315	+	1029.81	high
GRMZM2G406204	1	4241971	4245996	+	1.24515	medium
GRMZM2G169402	1	4281721	4284083	+	8.36416	medium
GRMZM2G473389	1	4284638	4287038	-	0	low
GRMZM2G049031	1	4299822	4307400	-	2.56138	medium
GRMZM2G104468	1	4347559	4352147	-	32.0701	high
GRMZM2G303810	1	4432072	4436050	-	6.17256	medium
GRMZM2G136859	1	4439061	4441061	-	88.7885	high
GRMZM2G082227	1	4541352	4542978	+	0.102037	low
GRMZM2G341934	1	4594772	4598264	-	2.52714	medium
GRMZM2G040762	1	4600841	4608248	-	7.53611	medium
GRMZM2G105415	1	4709171	4714557	+	5.52483	medium
GRMZM2G105436	1	4716310	4718890	-	3.17529	medium
GRMZM2G475289	1	4742268	4744173	+	3.4334	medium
GRMZM2G475296	1	4745828	4746395	-	2.22831	medium
GRMZM2G176820	1	4751568	4754549	-	4.06092	medium
GRMZM2G176840	1	4758335	4760646	-	10.467	high
GRMZM2G475380	1	4760983	4765716	-	18.3474	high
GRMZM2G026223	1	4855703	4871281	-	61.114	high
GRMZM2G070047	1	4974957	4978299	+	51.2335	high
GRMZM2G070242	1	4982074	4984358	-	0	low
GRMZM2G070259	1	4986318	4988531	+	29.9853	high
GRMZM2G159427	1	4990826	4996614	+	15.183	high
GRMZM2G159431	1	5003070	5007708	+	0.118433	low
AC194428.3_FG006	1	5010340	5014205	-	0	low
GRMZM2G461777	1	5010373	5011233	+	0	low
AC194428.3_FG007	1	5015765	5017122	+	0	low
GRMZM2G159470	1	5023257	5024877	-	3.83212	medium
GRMZM2G159477	1	5039236	5041642	+	21.0986	high
GRMZM2G327059	1	5080780	5086704	+	0.049165	low
GRMZM2G165422	1	5238057	5241101	+	28.1614	high
GRMZM2G465680	1	5241949	5243450	+	0.143011	low
GRMZM5G838828	1	5241988	5243331	-	0.134959	low
GRMZM2G165362	1	5258032	5259993	+	0	low
GRMZM2G119736	1	5319578	5321574	+	38.1821	high
GRMZM2G552966	1	5330505	5331254	+	36.1078	high
GRMZM2G119494	1	5338770	5342488	+	63.393	high
GRMZM2G119471	1	5341114	5343424	-	27.048	high
GRMZM2G090051	1	5373808	5376230	-	27.9493	high
GRMZM2G089976	1	5380427	5387724	+	14.6541	high
GRMZM2G089860	1	5390620	5398053	+	8.22508	medium
GRMZM2G176604	1	5401254	5405109	+	27.411	high
GRMZM2G176585	1	5406289	5410460	-	20.855	high
GRMZM2G176558	1	5428401	5433218	+	4.82224	medium
GRMZM2G176548	1	5434823	5436653	+	1.70266	medium
GRMZM2G476107	1	5438291	5444977	-	9.74051	high
GRMZM2G176521	1	5446959	5450305	-	0.612644	medium
GRMZM2G055737	1	5511015	5512341	-	0.152906	low
GRMZM2G055704	1	5524395	5526067	+	3.75644	medium
GRMZM2G055575	1	5531757	5536441	-	3.11858	medium
GRMZM2G177508	1	5582721	5584189	-	0	low
GRMZM2G325462	1	5622199	5623139	-	2.2096	medium
GRMZM2G025552	1	5625359	5627752	-	10.9171	high
GRMZM2G025642	1	5629470	5636419	-	1.25664	medium
AC217946.3_FG005	1	5649338	5652073	-	0	low
GRMZM2G319022	1	5713200	5734294	+	9.76463	high
GRMZM2G428184	1	5738361	5741644	+	5.26224	medium
GRMZM2G129243	1	5741207	5746550	-	10.0098	high
GRMZM2G371137	1	5803454	5808250	+	4.48811	medium
GRMZM2G040158	1	5813938	5826524	-	4.48716	medium
GRMZM2G105571	1	5867062	5870869	+	202.132	high
GRMZM2G065718	1	5946643	5948328	+	42.9018	high
GRMZM2G180951	1	5980938	6001059	-	0.411151	medium
GRMZM2G057778	1	6012083	6030032	+	0	low
GRMZM2G341918	1	6067323	6077435	-	0	low
GRMZM2G086707	1	6117564	6119220	+	0	low
GRMZM2G448701	1	6148853	6149887	-	50.5032	high
GRMZM2G143588	1	6164241	6168759	-	19.3531	high
GRMZM2G032852	1	6187339	6192559	+	7.8252	medium
GRMZM2G321053	1	6191870	6194809	-	1.15732	medium
GRMZM2G321041	1	6211041	6212064	-	10.7181	high
GRMZM2G032409	1	6213706	6218397	-	20.0909	high
GRMZM2G032219	1	6227483	6231125	-	3.67472	medium
GRMZM2G031859	1	6236638	6246244	-	7.51971	medium
GRMZM5G826824	1	6347072	6348308	-	19.1383	high
GRMZM5G812553	1	6348946	6355363	+	14.2803	high
GRMZM2G014366	1	6358121	6361986	+	27.4553	high
GRMZM5G899119	1	6363156	6367315	-	21.7122	high
GRMZM2G013730	1	6374691	6375106	-	3.8741	medium
GRMZM5G881029	1	6379438	6383153	+	0.250074	medium
GRMZM2G022907	1	6384551	6384965	+	0.613976	medium
GRMZM5G841360	1	6387088	6392531	-	3.12734	medium
GRMZM5G845611	1	6404117	6406779	+	0.745099	medium
GRMZM2G008064	1	6416355	6419430	-	0.149461	low
GRMZM2G008122	1	6423819	6428517	-	0	low
GRMZM5G857724	1	6426804	6427172	+	0.024995	low
GRMZM5G887276	1	6525346	6530541	-	15.3995	high
GRMZM2G137312	1	6540564	6544389	-	185.393	high
GRMZM2G137367	1	6550506	6561486	+	0	low
GRMZM2G137374	1	6562587	6564261	-	0	low
GRMZM2G137380	1	6567359	6573560	-	0	low
GRMZM2G092813	1	6776411	6778457	+	0.098763	low
GRMZM2G392863	1	6802700	6803523	+	0.43681	medium
GRMZM2G092916	1	6826051	6827994	-	0	low
GRMZM2G092923	1	6830771	6834085	+	25.7593	high
GRMZM2G392956	1	6834737	6845524	-	6.90123	medium
GRMZM2G089056	1	6914659	6919235	-	4.61706	medium
GRMZM2G089092	1	6922162	6925587	-	10.5018	high
GRMZM2G020548	1	7034342	7040091	+	8.2115	medium
GRMZM2G409997	1	7055980	7063414	-	0	low
GRMZM2G109566	1	7069663	7073822	+	14.3721	high
GRMZM2G409976	1	7078125	7080238	+	0.12968	low
GRMZM2G109509	1	7079807	7085736	-	9.1185	high
AC191330.3_FG001	1	7106941	7110013	+	0	low
GRMZM2G090568	1	7153870	7156146	-	0	low
GRMZM2G090738	1	7157856	7162079	-	48.17	high
GRMZM2G057158	1	7186197	7191995	-	32.785	high
GRMZM2G040887	1	7237111	7257507	+	5.0334	medium
GRMZM2G132019	1	7290520	7294785	+	16.0448	high
GRMZM2G071349	1	7295695	7296464	+	10.158	high
GRMZM6G101378	1	7296620	7297671	+	4.01915	medium
GRMZM2G007441	1	7308073	7309722	-	0.93303	medium
GRMZM2G096020	1	7336740	7343360	+	26.8487	high
GRMZM2G095968	1	7353116	7355434	+	13.8708	high
GRMZM2G399948	1	7384593	7385669	+	2.05115	medium
GRMZM2G099598	1	7391605	7396327	+	56.7009	high
GRMZM2G099454	1	7398292	7402945	+	0.792477	medium
GRMZM2G092719	1	7451481	7453677	-	136.682	high
GRMZM2G059428	1	7483453	7485519	-	0.853408	medium
GRMZM2G003538	1	7546184	7547374	-	0	low
GRMZM2G110345	1	7555923	7560929	+	77.2769	high
GRMZM2G410991	1	7561362	7564513	+	10.3132	high
GRMZM2G110616	1	7563704	7565914	-	4.08775	medium
GRMZM2G465806	1	7592784	7597178	-	7.69227	medium
GRMZM2G048740	1	7681771	7696208	-	5.92987	medium
GRMZM2G093286	1	7709432	7711889	-	0	low
GRMZM2G119499	1	7819661	7821095	-	46.925	high
GRMZM2G096269	1	7854954	7856758	-	12.2796	high
GRMZM2G096247	1	7858766	7859978	-	1.05512	medium
GRMZM2G096153	1	7861824	7863470	-	26.846	high
GRMZM2G092592	1	7950481	7951040	+	0.749216	medium
GRMZM2G092481	1	7960810	7964689	-	7.90808	medium
GRMZM2G173372	1	7991271	7993431	-	11.5992	high
GRMZM2G075701	1	8025216	8027013	+	187.093	high
GRMZM2G075870	1	8032558	8034556	-	0.018455	low
GRMZM2G075901	1	8034804	8035622	+	42.8563	high
GRMZM2G399311	1	8039176	8044300	-	0	low
GRMZM2G056488	1	8074139	8084831	+	3.81393	medium
GRMZM2G056377	1	8087580	8090320	-	18.7428	high
GRMZM2G475168	1	8093576	8094363	+	0	medium
GRMZM2G176523	1	8093584	8097192	-	14.4012	high
GRMZM2G176499	1	8098893	8101547	-	11.478	high
GRMZM2G475059	1	8107800	8109879	-	0.300401	medium
GRMZM2G176397	1	8131181	8143070	-	21.0535	high
GRMZM2G474973	1	8200450	8202180	-	0.036734	low
GRMZM2G176131	1	8216853	8217668	-	3.0812	medium
AC155624.2_FG006	1	8260041	8264449	+	9.31663	high
GRMZM5G833774	1	8266754	8270578	-	24.9384	high
GRMZM5G891266	1	8278662	8284461	+	31.2621	high
AC155624.2_FG011	1	8285569	8288645	-	11.88	high
GRMZM2G018417	1	8306859	8347066	+	52.3894	high
GRMZM2G018410	1	8329859	8332329	-	1.0225	high
GRMZM2G018579	1	8347283	8348889	+	9.25181	high
GRMZM2G018706	1	8348905	8351557	-	2.34996	medium
GRMZM2G068265	1	8414483	8417642	+	0	low
GRMZM2G068336	1	8422317	8424207	-	0.679366	medium
GRMZM2G157510	1	8442682	8446230	+	47.4247	high
GRMZM2G703478	1	8447016	8447471	-	0	low
GRMZM2G152172	1	8453673	8455727	+	0	low
GRMZM2G009014	1	8510046	8514842	+	10.0141	high
GRMZM2G172758	1	8531138	8532984	+	38.9715	high
GRMZM2G172751	1	8533004	8536769	-	0.01187	low
AC194863.3_FG007	1	8544540	8546471	+	0.672244	medium
AC194863.3_FG006	1	8547168	8548644	-	0	low
GRMZM2G472167	1	8552957	8556040	-	2.19626	medium
AC194863.3_FG004	1	8569052	8572241	+	0	low
GRMZM2G171181	1	8612132	8615308	+	813.451	high
GRMZM2G171324	1	8617191	8621894	-	3.84174	medium
GRMZM2G171333	1	8626189	8627298	+	13.4606	high
GRMZM2G474258	1	8628195	8630977	-	1.24321	medium
GRMZM2G323830	1	8651403	8653430	+	0.072765	low
GRMZM2G062946	1	8735652	8737767	-	0.03487	low
GRMZM2G057694	1	8782481	8816588	-	0	low
GRMZM2G066805	1	8874142	8876689	+	0.828176	medium
GRMZM2G066860	1	8877557	8880470	-	62.9657	high
GRMZM2G046888	1	8937549	8940006	-	5.0472	medium
GRMZM2G046919	1	8940266	8941804	+	4.53946	medium
GRMZM2G046932	1	8967225	8971750	-	30.7571	high
GRMZM2G047002	1	8973597	8975454	-	152.345	high
GRMZM2G450071	1	9040917	9043351	+	4.43133	medium
GRMZM2G149254	1	9044275	9044796	-	0.129334	low
GRMZM2G149257	1	9045050	9047916	+	151.163	high
GRMZM2G450125	1	9051958	9054939	+	36.3005	high
AC190799.2_FG010	1	9062503	9063231	+	0	low
GRMZM2G343767	1	9112928	9114262	+	0	low
GRMZM2G041899	1	9117737	9120290	+	0.190827	medium
GRMZM5G849919	1	9117793	9119279	-	0.074429	low
GRMZM2G355846	1	9183020	9187455	+	2.3082	medium
GRMZM2G054111	1	9210655	9212108	-	1.20853	medium
GRMZM5G823004	1	9293846	9297105	+	23.1081	high
GRMZM5G820122	1	9298049	9301828	-	15.1178	high
GRMZM5G860938	1	9353553	9359959	-	9.37313	high
GRMZM5G872399	1	9373654	9374117	-	3.79856	medium
GRMZM2G107686	1	9391155	9393608	+	0.573824	medium
GRMZM2G107679	1	9419289	9423795	-	0	low
GRMZM2G107532	1	9428005	9432250	+	48.6873	high
GRMZM2G407869	1	9435487	9445508	-	0.022606	low
GRMZM2G103599	1	9486103	9495072	+	15.8787	high
GRMZM2G170567	1	9517706	9536311	+	3.28167	medium
GRMZM2G113174	1	9539149	9567955	+	18.3707	high
GRMZM2G113239	1	9558601	9559355	-	6.73868	high
GRMZM2G415390	1	9575044	9576171	+	0.996213	medium
GRMZM2G415343	1	9576388	9581865	-	2.74562	medium
GRMZM2G470309	1	9643017	9645030	+	0	low
GRMZM5G827810	1	9662875	9664681	+	0	low
GRMZM2G435276	1	9667945	9669501	+	0	low
GRMZM5G816155	1	9673623	9675866	+	0.036027	low
GRMZM5G837318	1	9699506	9743686	+	0.05822	low
GRMZM2G332548	1	9749306	9752079	+	2.97503	medium
GRMZM2G009818	1	9800492	9804655	-	0	low
GRMZM2G178571	1	9906778	9917383	+	17.4296	high
GRMZM2G062933	1	9950628	9953202	-	0	low
GRMZM2G062841	1	9984329	9987526	-	65.3215	high
GRMZM2G062724	1	10027911	10032255	+	0.123527	low
GRMZM2G062635	1	10040198	10041399	-	2.53601	medium
GRMZM2G038485	1	10086892	10088127	+	95.0934	high
GRMZM2G339563	1	10090835	10095173	+	2.18811	medium
AC186233.3_FG007	1	10191819	10194486	+	0	low
GRMZM2G087966	1	10201882	10202822	+	0.050574	low
GRMZM2G087918	1	10220690	10229909	+	19.957	high
GRMZM5G873209	1	10310214	10311121	+	0.142956	low
GRMZM2G117855	1	10358754	10359671	+	6.92619	medium
GRMZM2G418037	1	10360262	10373646	+	3.20047	medium
GRMZM2G439049	1	10380358	10385979	+	1.26203	medium
GRMZM2G086093	1	10395786	10430904	+	4.71322	medium
GRMZM2G142938	1	10485352	10486120	-	1.31183	medium
GRMZM2G028521	1	10540341	10544903	+	5.91965	medium
GRMZM2G150925	1	10582296	10584297	-	0.01299	low
GRMZM2G150915	1	10585972	10587500	-	0.158743	low
GRMZM2G150867	1	10588900	10591791	-	13.6549	high
GRMZM2G043799	1	10672430	10677847	+	0.534357	medium
GRMZM2G329159	1	10691916	10695297	-	3.83046	medium
GRMZM2G092483	1	10818799	10819994	+	0	low
GRMZM2G092542	1	10824798	10826042	-	0	low
GRMZM2G139834	1	10897955	10900349	-	0.458447	medium
GRMZM2G358279	1	10958964	10963240	+	16.2331	high
GRMZM2G056786	1	10969158	10970735	-	1.16427	medium
GRMZM2G056804	1	10976281	10977368	-	0	low
AC198979.4_FG009	1	10988032	10988424	+	0	low
GRMZM2G056870	1	10989939	10997425	-	47.9813	high
GRMZM2G370985	1	11053446	11057141	+	0	low
GRMZM2G112728	1	11107901	11112061	+	2.45598	medium
GRMZM2G413315	1	11112985	11113433	-	0	low
GRMZM2G413290	1	11123142	11131108	+	0	low
GRMZM2G112640	1	11167222	11174106	+	31.6718	high
GRMZM2G070087	1	11209543	11211528	-	0.156038	low
GRMZM2G100707	1	11237674	11244082	-	23.1068	high
GRMZM2G401342	1	11295303	11298152	+	0	low
AC209858.4_FG004	1	11299653	11300336	-	117.013	high
GRMZM2G703487	1	11357315	11357841	+	0	low
AC209858.4_FG003	1	11358212	11361067	-	0	low
AC209858.4_FG002	1	11389756	11395748	+	12.9505	high
GRMZM2G703490	1	11398464	11401324	-	28.3273	high
GRMZM5G863105	1	11412676	11445712	-	0	low
GRMZM2G086163	1	11473518	11475645	-	6.73028	medium
GRMZM2G086072	1	11479832	11487112	+	18.3559	high
GRMZM2G122816	1	11523362	11525233	+	0.780082	medium
GRMZM2G122787	1	11527023	11532534	-	8.19081	medium
GRMZM2G315812	1	11576680	11590797	+	0	low
GRMZM2G315806	1	11687866	11691260	+	5.31295	medium
GRMZM2G018080	1	11692597	11694219	+	5.89911	medium
AC191040.2_FG002	1	11785696	11787050	-	0.051453	low
GRMZM2G445783	1	11787880	11791202	+	2.66	medium
GRMZM2G173826	1	11848501	11849541	+	0	low
GRMZM2G073373	1	11879224	11880645	+	0	low
GRMZM2G140339	1	11908440	11941521	+	11.5716	high
GRMZM2G141624	1	11941661	11942839	-	0.76887	medium
GRMZM2G141636	1	11944059	11949856	-	46.0249	high
GRMZM2G027821	1	11979866	11984789	+	48.1856	high
GRMZM5G813886	1	11984982	11991283	-	3.62426	medium
GRMZM2G000737	1	12087169	12094867	+	0.427658	medium
GRMZM2G000749	1	12096519	12104576	+	5.17183	medium
GRMZM2G300801	1	12138275	12140019	+	163.42	high
GRMZM2G000823	1	12143635	12148243	+	29.5328	high
GRMZM2G075958	1	12149050	12150530	-	0.508924	medium
GRMZM2G076062	1	12162857	12167581	-	119.347	high
GRMZM2G377780	1	12173132	12183477	-	6.81691	medium
GRMZM2G377787	1	12173132	12174224	+	11.2844	high
GRMZM2G076423	1	12183183	12186732	+	6.85006	medium
GRMZM2G397339	1	12199535	12206046	+	0.064561	low
GRMZM2G096252	1	12208463	12209068	-	2.35475	medium
GRMZM2G472236	1	12246354	12247358	-	12.1967	high
GRMZM2G169747	1	12247810	12249451	+	3.14135	medium
GRMZM2G472266	1	12251709	12253267	-	17.9975	high
GRMZM2G038982	1	12306749	12314352	+	1.33477	medium
GRMZM2G453148	1	12332779	12335598	+	0.830474	medium
GRMZM2G453139	1	12335966	12336937	-	38.5619	high
GRMZM2G453111	1	12342378	12347042	-	12.5631	high
GRMZM2G154211	1	12350236	12355974	-	16.5893	high
GRMZM2G154119	1	12426351	12428905	-	8.48163	medium
GRMZM2G154087	1	12431504	12436183	-	7.64191	medium
GRMZM2G453001	1	12436302	12443950	-	3.78129	medium
GRMZM2G703497	1	12452642	12453346	+	0	low
GRMZM2G452996	1	12462798	12465171	+	0	low
GRMZM2G154036	1	12479609	12485653	+	6.86047	medium
GRMZM2G166445	1	12496033	12497816	-	436.472	high
GRMZM2G165998	1	12513231	12517880	+	63.6715	high
GRMZM2G165972	1	12518410	12520734	+	25.8581	high
GRMZM5G880418	1	12577032	12579621	+	0	low
GRMZM2G480386	1	12659126	12661686	+	8.065	medium
GRMZM2G056231	1	12820731	12821964	+	523.813	high
GRMZM5G837981	1	12832264	12832668	+	0.807523	medium
GRMZM2G136081	1	12850924	12852768	+	59.9387	high
GRMZM2G136088	1	12853999	12854742	-	0.061288	low
GRMZM2G031790	1	12942595	12945812	+	15.573	high
GRMZM2G031718	1	12948077	12951451	+	2.1735	medium
GRMZM2G172448	1	12970333	12975008	+	128.504	high
GRMZM2G172410	1	12975288	12984545	+	0.520313	medium
GRMZM2G172322	1	12985602	12991971	+	12.1125	high
AC195260.2_FG007	1	13030396	13033201	-	0	low
AC186417.3_FG004	1	13071385	13073262	-	0	low
AC186417.3_FG006	1	13086120	13086773	+	0.078409	low
GRMZM2G181497	1	13130100	13131392	+	0.239056	medium
GRMZM2G008627	1	13296520	13298851	+	0.769303	medium
GRMZM2G008696	1	13302368	13304255	-	2.81707	medium
GRMZM2G703500	1	13324589	13324964	+	0	low
GRMZM2G377311	1	13356132	13371135	+	9.58908	high
AC187207.3_FG006	1	13367122	13368795	-	0.039962	medium
GRMZM2G061812	1	13373588	13379807	-	0	low
AC210834.4_FG005	1	13399360	13399593	+	0	low
AC210834.4_FG006	1	13403483	13403710	+	0	low
GRMZM2G103292	1	13443871	13451636	-	14.2485	high
AC210834.4_FG011	1	13452213	13452440	+	0	low
AC210834.4_FG012	1	13464780	13465013	+	0	low
AC210834.4_FG013	1	13469392	13469619	+	0	low
AC210834.4_FG009	1	13503810	13504040	-	0	low
GRMZM2G169320	1	13535097	13538715	+	5.59293	medium
GRMZM2G169295	1	13548961	13549283	-	0	low
GRMZM2G169280	1	13585826	13587775	+	2.92827	medium
GRMZM2G470438	1	13591586	13603723	+	21.9817	high
GRMZM2G004641	1	13640026	13643872	-	0.011821	low
GRMZM2G417455	1	13681900	13688139	-	173.426	high
GRMZM2G407396	1	13741379	13744017	+	10.189	high
GRMZM2G314133	1	13786057	13803954	-	10.1258	high
GRMZM2G037912	1	13863133	13865361	-	0	low
GRMZM2G027626	1	13908941	13910064	+	0.711061	medium
GRMZM2G327695	1	13908941	13909623	-	0	medium
GRMZM2G123986	1	13989676	13991773	-	9.84683	high
GRMZM2G556515	1	13994737	13995667	+	0	low
GRMZM2G124042	1	14029887	14032276	-	0	low
GRMZM2G124051	1	14093541	14100132	+	8.57796	medium
GRMZM5G850455	1	14101540	14102861	+	1305.02	high
GRMZM2G124143	1	14103661	14105322	+	149.749	high
GRMZM2G424020	1	14112283	14115901	-	1.14617	medium
GRMZM2G115131	1	14164439	14168255	+	18.3512	high
GRMZM2G315601	1	14256833	14257545	+	0	low
GRMZM2G046086	1	14286859	14287441	+	0	low
GRMZM2G140302	1	14300150	14300705	+	0	low
GRMZM2G417835	1	14384375	14385993	+	26.2717	high
GRMZM2G112793	1	14405531	14408494	-	40.8236	high
GRMZM2G412674	1	14408843	14412714	+	3.68238	medium
GRMZM2G063287	1	14449175	14450545	-	0	low
GRMZM2G362960	1	14451959	14453396	+	0	low
GRMZM2G362942	1	14485595	14489176	+	0.631859	medium
GRMZM2G389769	1	14496135	14497734	-	0	low
GRMZM2G091822	1	14505716	14508042	-	0.406135	medium
GRMZM2G091916	1	14508652	14510556	-	22.2147	high
GRMZM2G091921	1	14547629	14550410	+	58.7006	high
GRMZM2G026807	1	14623612	14638761	+	3.70164	medium
GRMZM2G136113	1	14674001	14682836	-	3.61262	medium
GRMZM2G464818	1	14779233	14780749	+	1.73638	medium
GRMZM5G857303	1	14802546	14803651	-	22.4792	high
GRMZM2G162725	1	14803943	14808698	+	19.2065	high
GRMZM2G162749	1	14850152	14853035	+	3.41389	medium
GRMZM2G162764	1	14857797	14862511	-	25.0851	high
GRMZM2G162776	1	14893671	14898766	-	17.0685	high
GRMZM2G162800	1	14921635	14926927	-	2.20573	medium
GRMZM2G162814	1	14939938	14942616	-	26.4841	high
GRMZM2G139963	1	14957965	14960921	-	5.25415	medium
GRMZM2G034283	1	15067526	15068861	+	0.124262	low
GRMZM2G034302	1	15069084	15074473	-	0	low
GRMZM5G851734	1	15101624	15103059	-	0.152346	low
GRMZM2G035128	1	15104421	15105563	-	2.78602	medium
GRMZM2G035156	1	15133264	15135363	-	0	low
GRMZM2G035243	1	15168070	15170841	+	7.09077	medium
GRMZM2G333777	1	15182905	15184685	+	0.180006	medium
GRMZM5G849989	1	15183090	15184675	-	0.202138	medium
GRMZM2G333798	1	15206594	15207906	-	0.283222	low
GRMZM5G853974	1	15206984	15207906	+	0	low
GRMZM2G159456	1	15267736	15269173	+	0.245129	medium
GRMZM2G124353	1	15352527	15355919	+	70.2842	high
GRMZM2G075459	1	15414068	15414480	+	7.06574	medium
GRMZM2G022363	1	15473421	15477717	-	0	low
GRMZM2G406601	1	15491039	15492430	-	0	low
GRMZM2G303361	1	15498578	15499091	-	0	low
GRMZM2G021498	1	15510783	15515741	-	7.00461	medium
GRMZM2G000199	1	15524544	15524891	+	0	low
GRMZM2G378130	1	15610487	15612865	-	0	low
GRMZM2G142557	1	15726595	15735402	+	34.5775	high
GRMZM2G142609	1	15735752	15738763	+	9.97583	high
GRMZM2G119852	1	15773077	15777890	-	12.8389	high
GRMZM2G419901	1	15773208	15774173	+	0	medium
GRMZM2G119933	1	15778467	15784692	+	6.3135	medium
GRMZM2G419938	1	15785720	15786609	-	26.0909	high
GRMZM2G000686	1	15805373	15808637	-	268.349	high
GRMZM2G000741	1	15906110	15908395	+	35.6009	high
GRMZM2G156486	1	15989647	15996740	+	8.86029	high
GRMZM2G178852	1	16045987	16047321	-	86.0146	high
GRMZM2G703504	1	16063353	16067934	-	0	low
GRMZM2G399072	1	16118043	16122450	-	6.63107	medium
GRMZM2G012102	1	16176207	16177978	-	7.33914	medium
GRMZM2G012216	1	16199121	16209257	-	2.00931	medium
AC226243.1_FG003	1	16331867	16332511	+	0	high
GRMZM5G855347	1	16331867	16338054	-	54.7695	high
GRMZM2G064663	1	16346753	16348242	+	5.16642	medium
GRMZM2G064732	1	16348267	16356203	-	14.9884	high
GRMZM2G080524	1	16369533	16372061	-	8.81361	high
GRMZM2G080586	1	16373953	16377567	-	15.0205	high
GRMZM2G016443	1	16435264	16435967	+	0.15721	low
GRMZM2G175164	1	16467595	16473121	+	0.072329	low
GRMZM2G017616	1	16573827	16580722	+	39.1977	high
GRMZM2G319057	1	16586371	16587277	-	4.78538	medium
GRMZM2G017254	1	16594624	16602611	+	14.1063	high
GRMZM2G016511	1	16602780	16605847	-	106.211	high
AC196394.3_FG002	1	16626130	16627350	+	0	low
GRMZM2G045979	1	16693669	16697873	-	0.361935	medium
GRMZM2G343157	1	16776170	16777317	-	15.1463	high
GRMZM5G838098	1	16782463	16783895	+	0.213795	medium
AC177911.4_FG005	1	16789305	16789868	-	0	low
GRMZM2G445634	1	16791540	16792462	+	249.375	high
GRMZM2G445630	1	16795807	16796561	+	0.461271	medium
GRMZM2G147920	1	16798045	16800248	+	2.87218	medium
GRMZM2G147910	1	16801368	16802482	+	3.10215	medium
GRMZM2G445602	1	16821856	16825679	+	589.992	high
GRMZM2G445588	1	16825940	16829261	+	0	low
GRMZM2G148855	1	16951802	16972668	+	1.36588	medium
GRMZM2G000427	1	17014899	17017668	+	0	low
GRMZM2G390358	1	17132544	17134823	-	0	low
GRMZM2G061591	1	17180653	17181901	-	8.79672	high
GRMZM2G097434	1	17240329	17260005	+	3.22351	medium
GRMZM2G145308	1	17324547	17334890	-	0.379418	medium
GRMZM2G115105	1	17382907	17394319	+	0.17138	medium
GRMZM2G115182	1	17408111	17411639	-	17.5172	high
GRMZM2G129674	1	17461265	17462932	-	1.72106	medium
GRMZM2G018984	1	17492641	17494645	-	0	low
AC206951.3_FG014	1	17510768	17511250	-	0	low
AC206951.3_FG016	1	17518824	17519639	-	1.91965	medium
AC206951.3_FG017	1	17525572	17526492	-	475.603	high
GRMZM2G015234	1	17617028	17620187	-	0.035008	low
GRMZM2G496991	1	17623924	17624662	-	0.250325	medium
GRMZM2G153393	1	17640006	17655596	+	10.5001	high
GRMZM2G457118	1	17649554	17651019	-	0.222368	medium
GRMZM2G410515	1	17660122	17666235	+	3.49435	medium
GRMZM5G815358	1	17667664	17669732	+	2.74809	medium
GRMZM2G410623	1	17671929	17679589	+	3.22601	medium
GRMZM2G109431	1	17693774	17697814	+	0.048828	low
GRMZM2G109480	1	17698816	17700801	-	69.4855	high
GRMZM2G109586	1	17701891	17709093	-	0	low
GRMZM2G109589	1	17713029	17715825	+	9.60678	high
GRMZM2G410700	1	17716651	17718180	-	0.061733	low
GRMZM2G410704	1	17721176	17724401	-	0	low
GRMZM2G113351	1	17734174	17742150	+	5.56347	medium
GRMZM2G113401	1	17744766	17746002	+	22.468	high
AC211261.3_FG017	1	17749667	17752420	+	0.187495	medium
GRMZM2G061806	1	17782100	17783717	-	0	low
GRMZM2G056469	1	17828450	17830144	-	0	low
GRMZM2G114918	1	17842579	17844302	+	0	low
GRMZM2G093125	1	17854846	17856744	+	0	low
GRMZM2G093197	1	17880696	17882441	+	4.4565	medium
AC209626.2_FG013	1	17883585	17884563	+	9.11037	high
GRMZM2G059020	1	17932570	17953959	-	0.551443	medium
GRMZM2G358311	1	17958357	17963979	+	9.56076	high
GRMZM2G059102	1	17964695	17986258	-	0.986141	medium
GRMZM2G065317	1	17990016	17991355	+	0	low
GRMZM2G023575	1	18127931	18133872	+	28.7959	high
GRMZM2G023983	1	18136259	18139013	+	5.07595	medium
AC177850.2_FG003	1	18141395	18143414	+	0	low
GRMZM2G024099	1	18187897	18189714	+	1017.26	high
GRMZM2G025078	1	18190325	18199212	-	66.3024	high
AC177850.2_FG005	1	18198893	18199402	+	88.3444	high
GRMZM5G821686	1	18201578	18201950	+	24.7364	high
GRMZM2G385605	1	18273174	18293747	+	3.10146	medium
GRMZM2G106017	1	18432278	18436747	+	3.28654	medium
GRMZM2G053627	1	18582820	18585005	+	8.34051	medium
GRMZM2G398848	1	18628753	18631648	-	19.5409	high
GRMZM2G009326	1	18696278	18699001	+	20.5546	high
GRMZM2G117556	1	18831423	18831698	+	0	low
GRMZM2G117491	1	18834034	18835873	-	0.1203	low
GRMZM2G005043	1	18889920	18891111	+	0.03064	low
GRMZM2G031177	1	18973401	18980284	+	2.48177	medium
GRMZM2G148706	1	18983685	18985176	-	0.543241	medium
GRMZM2G148726	1	18988082	18990211	-	0.250483	medium
GRMZM2G006626	1	19096917	19098680	-	0	low
GRMZM2G006631	1	19099172	19101186	+	68.0839	high
GRMZM2G006676	1	19103230	19104089	-	518.9	high
AC177946.2_FG004	1	19103505	19103981	+	0	high
GRMZM2G132367	1	19250088	19252388	+	26.8666	high
GRMZM2G075712	1	19260435	19261579	+	17.1691	high
GRMZM2G095915	1	19294054	19295625	-	0.023468	low
GRMZM2G154007	1	19326236	19329031	-	0.544832	medium
GRMZM2G397055	1	19345240	19355409	-	0	low
GRMZM2G420357	1	19474650	19475814	+	28.9736	high
GRMZM2G039129	1	19488730	19492059	+	0.212956	medium
GRMZM2G398603	1	19518817	19522294	+	0	low
GRMZM2G097283	1	19556570	19559486	+	2.20805	medium
GRMZM2G122488	1	19608778	19610535	+	2.93322	medium
GRMZM2G469002	1	19615231	19617074	+	0.640688	medium
GRMZM2G164527	1	19633990	19636466	-	33.2822	high
GRMZM2G464393	1	19638820	19642380	-	2.82161	medium
GRMZM2G113821	1	19692172	19696588	-	2.44809	medium
GRMZM2G113775	1	19698130	19702555	-	10.0617	high
GRMZM2G055018	1	19772456	19776436	-	0.267388	medium
GRMZM2G447551	1	19788672	19813731	-	2.16219	medium
GRMZM2G147481	1	19816593	19819629	-	2.83826	medium
GRMZM2G015801	1	19899897	19900088	-	0	low
GRMZM2G015571	1	19900392	19911127	-	21.7488	high
GRMZM2G006781	1	19943297	19948342	-	7.4609	medium
GRMZM5G848285	1	19960911	19961189	-	0	low
AC166636.1_FG007	1	19971519	19972363	-	84.69	high
AC166636.1_FG008	1	19979839	19982658	+	0.935362	medium
AC166636.1_FG009	1	19983969	19990325	-	0.287766	medium
GRMZM2G445296	1	20035555	20036382	+	0	low
GRMZM5G874665	1	20037873	20044002	+	0.068529	low
GRMZM2G003466	1	20094144	20095477	-	5.11011	medium
GRMZM2G003520	1	20105588	20106382	-	0.601408	medium
GRMZM2G028136	1	20106483	20109808	-	15.475	high
GRMZM2G028247	1	20112656	20115288	+	0.293055	medium
GRMZM2G432566	1	20212312	20218493	+	9.28974	high
GRMZM2G002002	1	20281253	20291576	-	6.14123	medium
GRMZM2G134367	1	20418111	20419920	-	89.4654	high
GRMZM2G155086	1	20526407	20529213	-	10.6335	high
GRMZM2G145544	1	20599842	20599997	+	0	low
GRMZM5G808775	1	20634063	20639087	-	49.284	high
GRMZM2G013855	1	20694122	20697816	-	0	low
GRMZM2G120631	1	20698611	20699413	+	0	low
GRMZM2G360495	1	20724731	20725589	-	0	low
GRMZM2G029000	1	20899868	20900720	-	0.208896	medium
GRMZM2G029055	1	20901476	20914811	+	6.02419	medium
GRMZM2G111191	1	20989320	20994288	+	46.2354	high
GRMZM2G111214	1	20995899	20999129	-	12.6859	high
GRMZM2G411079	1	21067329	21072939	+	0	low
GRMZM2G411084	1	21081862	21082842	-	92.6376	high
GRMZM2G064841	1	21195874	21220741	+	7.47088	medium
GRMZM2G464510	1	21247867	21249590	-	6.86395	medium
GRMZM2G464515	1	21249806	21250515	+	4.85022	medium
GRMZM2G581425	1	21252503	21253086	+	0.12571	low
GRMZM5G896834	1	21376750	21382647	+	20.3712	high
GRMZM5G833323	1	21386705	21388783	-	0	low
GRMZM2G004259	1	21456080	21460930	+	28.7101	high
GRMZM2G004397	1	21464564	21467986	+	6.98583	medium
GRMZM2G004422	1	21468491	21470622	-	15.7287	high
GRMZM2G004523	1	21471095	21473996	+	0.043694	low
GRMZM2G307084	1	21481735	21491550	-	0	low
GRMZM2G086604	1	21524410	21542754	-	17.3341	high
GRMZM2G162535	1	21567145	21568044	+	34.4449	high
AC200038.4_FG011	1	21602442	21603594	-	0	low
GRMZM2G703514	1	21604349	21611049	-	0	low
GRMZM2G461907	1	21635058	21635844	-	0	low
GRMZM2G461905	1	21636527	21640498	-	0	low
GRMZM2G415251	1	21678126	21679947	-	0	low
GRMZM2G114234	1	21682194	21685130	+	9.41662	high
GRMZM2G114232	1	21685990	21687937	+	0.247408	medium
GRMZM2G114190	1	21701573	21709746	+	3.19869	medium
GRMZM2G114184	1	21720037	21721470	+	0.335102	medium
GRMZM2G114055	1	21756543	21775704	-	44.1244	high
GRMZM2G110847	1	21780575	21788092	-	3.07492	medium
GRMZM2G411216	1	21901582	21906390	+	0	low
GRMZM2G388915	1	21982918	21993343	-	3.03749	medium
GRMZM2G346750	1	22068008	22069377	+	0	low
GRMZM5G895573	1	22151432	22154549	+	5.55627	medium
GRMZM5G880508	1	22246085	22252609	+	8.94911	high
GRMZM5G872264	1	22254225	22259311	-	0.767267	medium
GRMZM2G107395	1	22282391	22284162	+	0	low
GRMZM2G107440	1	22284369	22285045	-	0	low
GRMZM2G007130	1	22372657	22375260	+	15.0057	high
GRMZM2G006977	1	22378474	22384347	-	11.3697	high
GRMZM2G077127	1	22436998	22439491	-	143.798	high
GRMZM2G457178	1	22497825	22509321	-	1.60466	medium
GRMZM2G457201	1	22508554	22512149	+	10.0925	medium
GRMZM2G119104	1	22583820	22595788	+	13.2697	high
AC177837.3_FG002	1	22597529	22598407	+	0	low
GRMZM2G055025	1	22628423	22632521	+	9.97131	high
GRMZM2G055101	1	22638365	22642811	+	0	low
GRMZM2G055172	1	22643455	22646836	-	13.3102	high
GRMZM2G055217	1	22646541	22650357	+	4.42226	high
GRMZM2G055282	1	22654688	22657416	-	3.16197	medium
GRMZM2G007486	1	22735201	22738828	+	7.06872	medium
GRMZM2G307529	1	22739117	22741614	-	0	low
GRMZM2G007347	1	22742976	22747726	-	2.02983	medium
GRMZM2G007188	1	22772315	22775568	+	9.78193	high
GRMZM2G015067	1	22865789	22873266	+	7.94589	medium
GRMZM2G015219	1	22887707	22892411	+	4.167	medium
GRMZM2G312226	1	22892608	22893918	-	0.310118	medium
GRMZM5G863656	1	22936909	22937586	-	143.4	high
GRMZM2G013457	1	22937609	22939512	-	252.972	high
GRMZM2G140674	1	22976386	22977835	-	20.7492	high
GRMZM2G440363	1	22979042	22985661	+	3.10444	medium
GRMZM2G380789	1	23045876	23047321	-	0.109807	low
GRMZM2G127635	1	23109443	23111096	+	60.0482	high
GRMZM2G035217	1	23190775	23192823	-	16.5081	high
GRMZM2G005844	1	23215696	23223909	+	5.01737	medium
GRMZM2G005624	1	23240104	23243489	+	51.4427	high
GRMZM2G005435	1	23241735	23249045	-	19.3144	high
GRMZM2G304818	1	23250966	23252678	+	0	low
GRMZM2G304809	1	23298831	23299337	-	1.53916	medium
AC186653.4_FG005	1	23341673	23342178	+	0	low
GRMZM2G121706	1	23422957	23424234	+	109.904	high
GRMZM2G002498	1	23489737	23492972	-	0	low
GRMZM2G471253	1	23553723	23555205	-	0	low
GRMZM2G171073	1	23562530	23566071	-	81.5608	high
AC205725.3_FG010	1	23581657	23585141	+	26.5352	high
GRMZM2G153769	1	23604057	23614801	+	63.4121	high
GRMZM2G153920	1	23615457	23617360	-	0	low
GRMZM2G163557	1	23831562	23832231	+	0	low
GRMZM2G301885	1	23922046	23924321	-	28.946	high
GRMZM2G002492	1	23936135	23940745	+	2.50444	medium
GRMZM2G047513	1	23961976	23966539	+	7.02794	medium
GRMZM2G013430	1	24049836	24051294	+	3.93725	medium
GRMZM2G440543	1	24206354	24207377	+	113.808	high
GRMZM2G139852	1	24224130	24228067	-	229.792	high
GRMZM2G103873	1	24307403	24308201	+	258.658	high
GRMZM2G159632	1	24403203	24407782	-	2.76098	medium
GRMZM2G042171	1	24581897	24587404	+	2.17817	medium
GRMZM2G119150	1	24598310	24602700	-	0	low
GRMZM2G003506	1	24673750	24676395	-	0	low
GRMZM2G331652	1	24733394	24736107	+	7.23797	medium
GRMZM2G331638	1	24741558	24743308	+	0.452353	medium
GRMZM2G071374	1	24777310	24780199	+	0.966056	medium
GRMZM2G071343	1	24780141	24785234	-	0	low
GRMZM2G071292	1	24797595	24800324	+	0.757592	medium
GRMZM2G071217	1	24800813	24804407	-	0	low
GRMZM2G153814	1	24804533	24805876	+	1.10321	medium
GRMZM2G153799	1	24806329	24810192	-	0	low
GRMZM2G032423	1	24930249	24940943	+	38.2199	high
GRMZM2G023364	1	25100305	25101167	+	4.90832	medium
GRMZM2G326869	1	25103399	25107137	-	0	low
GRMZM2G376074	1	25149188	25170018	-	13.337	high
GRMZM2G077045	1	25170856	25179088	+	0.380428	medium
GRMZM2G451028	1	25261188	25262084	-	0	low
GRMZM2G155242	1	25282951	25287161	+	86.6081	high
GRMZM2G070716	1	25369427	25371593	+	93.6841	high
GRMZM2G070442	1	25375223	25378379	+	337.681	high
GRMZM2G069765	1	25379816	25386682	-	43.4542	high
GRMZM2G523621	1	25388407	25389186	-	20.2007	high
GRMZM2G107774	1	25392624	25395149	-	2.09204	medium
GRMZM2G107805	1	25396169	25399041	+	4.68305	medium
GRMZM2G107815	1	25409169	25413691	+	17.6881	high
GRMZM2G107854	1	25414293	25421304	-	4.92917	medium
GRMZM2G107872	1	25423809	25428035	-	59.2196	high
GRMZM5G890241	1	25440379	25452621	+	2.07512	medium
GRMZM2G160224	1	25616688	25619269	+	0.369473	medium
GRMZM2G091563	1	25625963	25630911	-	39.4191	high
GRMZM2G091543	1	25631966	25634980	-	22.799	high
GRMZM2G391403	1	25635755	25636111	-	0	low
GRMZM2G091511	1	25637951	25641034	-	18.5919	high
GRMZM5G870116	1	25692047	25692435	-	0.047419	low
GRMZM2G015804	1	25704670	25711992	-	0.596159	medium
GRMZM2G130987	1	25742093	25746877	+	77.3707	high
GRMZM2G103059	1	25810383	25815133	+	1.44988	medium
GRMZM2G103079	1	25820883	25828346	+	3.63515	medium
GRMZM2G395121	1	25876202	25883530	+	4.20529	medium
GRMZM2G094444	1	25884586	25889437	-	9.86642	high
GRMZM2G069458	1	26037574	26039859	+	37.9157	high
GRMZM2G038165	1	26120398	26128604	+	1.00324	medium
GRMZM2G038252	1	26128999	26132973	-	18.8846	high
GRMZM2G009638	1	26150254	26151814	+	38.1913	high
GRMZM2G079823	1	26198119	26204511	+	14.1853	high
GRMZM2G098714	1	26327308	26330729	+	34.4333	high
GRMZM2G098667	1	26334652	26339192	-	5.32606	medium
GRMZM2G472693	1	26428391	26433582	-	10.6218	high
GRMZM2G173067	1	26434984	26439513	-	3.4369	medium
GRMZM2G088309	1	26576546	26581707	+	11.4957	high
GRMZM2G100519	1	26601967	26619414	+	0	low
GRMZM2G099522	1	26671505	26681206	-	0	low
GRMZM2G099628	1	26684809	26697162	-	22.2298	high
GRMZM2G099767	1	26700948	26705800	+	0	low
GRMZM2G365544	1	26765814	26770834	-	9.61691	high
GRMZM2G165622	1	26818840	26822217	+	11.0287	high
GRMZM2G128744	1	26822318	26824667	+	4.18582	medium
GRMZM2G128665	1	26825757	26828101	-	10.3382	high
GRMZM2G178894	1	26912349	26914052	-	0	low
GRMZM2G163043	1	27071230	27072935	+	3.9435	medium
GRMZM2G163116	1	27083090	27084611	-	0.300864	medium
GRMZM2G163129	1	27095066	27099295	+	12.9156	high
GRMZM2G163154	1	27099590	27103458	-	1.51733	medium
AC208897.3_FG003	1	27116754	27121572	+	15.3937	high
AC208897.3_FG004	1	27122677	27128168	-	15.4497	high
GRMZM5G879116	1	27172288	27175496	+	41.2468	high
GRMZM5G891739	1	27178601	27184636	-	9.88493	high
GRMZM5G842306	1	27185669	27189769	+	0	low
GRMZM2G134251	1	27304392	27306738	-	12.2534	high
GRMZM2G157580	1	27379754	27385134	+	5.3553	medium
GRMZM2G407287	1	27388946	27399296	-	11.2373	high
AC197545.3_FG002	1	27402072	27407509	-	7.50648	medium
GRMZM2G164965	1	27501888	27503825	+	15.8022	high
GRMZM2G164974	1	27506822	27509057	-	5.50537	medium
GRMZM2G111324	1	27626870	27631651	+	602.322	high
GRMZM2G411668	1	27637762	27640564	+	0.334436	medium
GRMZM2G411653	1	27639730	27649317	-	1.49565	medium
GRMZM2G039968	1	27771691	27774590	-	6.73596	medium
GRMZM2G040052	1	27776286	27778864	-	0	low
GRMZM2G040121	1	27799877	27805001	+	6.96946	medium
GRMZM2G342685	1	27861841	27869120	+	0	low
GRMZM2G040561	1	27895468	27916476	+	16.0785	high
GRMZM2G040728	1	27917245	27919033	-	0.061452	low
GRMZM2G050514	1	27978351	27982007	-	2.95017	medium
GRMZM2G128613	1	28070072	28078940	-	5.04035	medium
GRMZM2G024435	1	28291328	28294121	-	2.06184	medium
GRMZM2G140991	1	28376886	28379244	+	13.9261	high
GRMZM2G140549	1	28382342	28386616	+	1.67364	medium
GRMZM2G099797	1	28417831	28422778	+	5.79047	medium
GRMZM2G397754	1	28423766	28425471	-	0	low
GRMZM2G703531	1	28446321	28446616	+	0	low
GRMZM2G099860	1	28446754	28451214	-	133.289	high
GRMZM2G118485	1	28522823	28530238	+	3.43211	medium
GRMZM2G118529	1	28533867	28535197	+	0	low
GRMZM2G417905	1	28543248	28544697	+	0.048502	low
GRMZM2G025123	1	28597133	28607054	+	19.797	high
GRMZM2G344388	1	28609936	28611394	-	6.47215	medium
GRMZM2G344416	1	28632857	28640021	-	0.165213	medium
GRMZM2G040828	1	28642549	28644058	-	13.4316	high
GRMZM2G036257	1	28765348	28767000	+	2.83351	medium
GRMZM2G103579	1	28794281	28800513	+	8.81836	high
GRMZM2G433579	1	28862221	28868203	+	25.4397	high
GRMZM2G002178	1	28926395	28928612	+	24.3926	high
GRMZM2G051406	1	28956366	28956993	-	0	low
GRMZM2G469304	1	28961599	28966025	-	15.5518	high
GRMZM2G153611	1	28967930	28977796	-	4.143	medium
GRMZM2G180023	1	29031995	29033938	+	0.018977	low
GRMZM2G180044	1	29036581	29037895	-	0.307485	medium
GRMZM2G480698	1	29038170	29039736	-	0.905446	medium
GRMZM2G447504	1	29104022	29106315	+	0	low
GRMZM2G161780	1	29152720	29158359	+	37.3001	high
GRMZM2G476914	1	29197194	29199863	+	34.1682	high
GRMZM2G180478	1	29243933	29249613	+	0	low
GRMZM2G180458	1	29255283	29257147	+	15.4873	high
GRMZM2G180452	1	29260545	29264281	+	1.64406	medium
GRMZM2G012126	1	29355738	29361914	+	13.6282	high
GRMZM2G091456	1	29400631	29405496	+	23.1846	high
GRMZM5G826760	1	29466009	29466309	+	0	low
AC190934.3_FG003	1	29494078	29494620	-	0	low
GRMZM2G153536	1	29513374	29516591	-	0.086218	low
GRMZM2G126808	1	29542179	29544587	-	2.8107	medium
GRMZM2G122543	1	29683943	29687582	-	0.084485	low
AC186009.3_FG001	1	29698447	29699404	-	0	low
GRMZM2G088843	1	29741944	29766127	+	16.2429	high
GRMZM2G135877	1	29789597	29791722	+	218.276	high
GRMZM2G317317	1	29968536	29973130	+	0.102478	low
GRMZM2G548849	1	30032893	30033539	+	0	low
GRMZM2G110131	1	30037028	30039032	+	2.35275	medium
GRMZM5G896413	1	30044810	30045462	+	0	low
GRMZM2G034737	1	30058329	30058915	+	0	low
GRMZM2G043584	1	30258404	30262357	+	526.937	high
GRMZM2G043569	1	30280808	30281711	-	0.44809	medium
GRMZM2G043542	1	30289548	30293419	+	0.082755	low
GRMZM2G344996	1	30295123	30295562	+	0	low
GRMZM2G043470	1	30299908	30304432	+	33.8491	high
GRMZM2G364145	1	30348042	30350545	+	0	low
GRMZM2G364178	1	30348483	30350545	-	7.62802	medium
GRMZM2G031560	1	30401068	30404829	-	0	low
GRMZM2G065635	1	30536285	30542652	-	0.333387	medium
GRMZM2G554644	1	30624292	30624667	-	4.55066	medium
GRMZM2G133573	1	30689603	30690267	-	2.76959	medium
GRMZM2G012758	1	30748091	30758101	+	1.16989	medium
GRMZM2G311165	1	30750058	30751154	-	113.26	high
GRMZM2G012501	1	30758125	30767310	-	13.7279	high
GRMZM2G525605	1	30806029	30806515	+	0.146583	low
GRMZM2G072292	1	30807074	30809869	-	14.9643	high
GRMZM2G072041	1	30891547	30895201	+	11.587	high
GRMZM2G072088	1	30909402	30919624	-	6.01599	medium
GRMZM5G889013	1	31016247	31016666	-	0.54726	medium
GRMZM2G149038	1	31037122	31038729	-	4.97192	medium
AC196789.3_FG001	1	31053071	31054580	+	0	low
GRMZM2G118497	1	31059858	31064691	-	12.2378	high
GRMZM2G118495	1	31069415	31070481	-	0	low
GRMZM2G116292	1	31073182	31210660	-	864.394	high
GRMZM2G116823	1	31211428	31213045	+	0	low
GRMZM2G116846	1	31246755	31249123	-	1.04763	medium
GRMZM2G116902	1	31253764	31255618	-	0	low
GRMZM2G101841	1	31348167	31349729	+	0.265065	medium
GRMZM2G096877	1	31378835	31383251	+	19.07	high
GRMZM2G079889	1	31431410	31436522	-	2.15314	medium
GRMZM2G167138	1	31489514	31501763	-	0.905906	medium
GRMZM2G167151	1	31505502	31506335	+	0	low
GRMZM2G467695	1	31539756	31540633	+	0	low
GRMZM2G147603	1	31582462	31603229	+	4.94968	medium
GRMZM2G061096	1	31743855	31748772	+	45.8821	high
GRMZM2G060952	1	31749601	31752706	+	86.1838	high
GRMZM2G465595	1	31769080	31772988	-	24.3289	high
GRMZM2G100714	1	31862165	31867684	+	4.16813	medium
GRMZM2G100629	1	31870178	31875517	-	16.811	high
GRMZM2G031102	1	31901673	31902435	-	0.13684	low
GRMZM2G152360	1	31977310	31981818	-	4.29055	medium
GRMZM2G152390	1	32002296	32006095	-	7.98184	medium
GRMZM2G453342	1	32006698	32007734	-	0.058818	low
GRMZM2G152447	1	32026510	32029277	+	41.359	high
GRMZM2G152477	1	32056760	32059717	+	39.6777	high
GRMZM2G152549	1	32086642	32092386	+	66.645	high
GRMZM2G152663	1	32095596	32098966	+	33.0534	high
GRMZM2G157197	1	32158359	32162092	-	13.2168	high
GRMZM2G157177	1	32163794	32172639	-	5.62892	medium
GRMZM2G157157	1	32202204	32208281	-	15.369	high
GRMZM2G055052	1	32232066	32233807	-	6.53063	medium
GRMZM2G099528	1	32313238	32326815	-	54.6995	high
GRMZM5G884325	1	32326773	32333363	+	69.8951	high
GRMZM2G085427	1	32374231	32382033	-	4.01998	medium
GRMZM2G104255	1	32406853	32408278	+	6.31034	medium
GRMZM5G868062	1	32530092	32537476	+	139.214	high
GRMZM5G849530	1	32544754	32548532	+	5.70568	medium
GRMZM5G818431	1	32582760	32587100	-	18.1316	high
AC231441.1_FG004	1	32669808	32670907	+	0	low
AC155390.2_FG002	1	32672150	32674147	-	1.69005	medium
GRMZM2G360234	1	32761019	32762651	-	0.450926	medium
GRMZM2G059260	1	32811501	32813795	-	0	low
GRMZM2G147942	1	32840926	32843863	-	167.26	high
GRMZM2G077942	1	32872877	32876200	-	67.3088	high
GRMZM2G165921	1	32994083	32995345	+	0	low
GRMZM2G165926	1	32997147	33004423	-	46.8088	high
GRMZM2G108138	1	33116139	33123331	+	18.6596	high
GRMZM2G108032	1	33126620	33130048	+	133.544	high
GRMZM2G346861	1	33219657	33222166	-	7.99185	medium
GRMZM2G159110	1	33272231	33275537	+	120.372	high
GRMZM2G149481	1	33322465	33326460	+	1241.34	high
AC177947.2_FG003	1	33360059	33360670	-	0.443065	medium
GRMZM2G448368	1	33413505	33414652	-	7.0596	medium
GRMZM2G149624	1	33419849	33421042	-	0.332194	medium
GRMZM2G149636	1	33427559	33429776	-	11.8324	high
GRMZM2G149646	1	33461724	33463561	-	0.059814	low
GRMZM2G149647	1	33464178	33465385	+	7.67565	medium
GRMZM2G042253	1	33475624	33479513	-	0	low
GRMZM2G172537	1	33529461	33532336	-	66.1625	high
GRMZM2G165944	1	33722785	33730720	+	8.97706	high
GRMZM2G110913	1	33801737	33804005	-	0.455788	medium
GRMZM2G410603	1	33827748	33829222	-	0	low
GRMZM2G110023	1	33830201	33835912	-	6.23952	medium
GRMZM2G110004	1	33836635	33839062	+	7.16787	medium
GRMZM2G035552	1	33883353	33886303	+	3.79857	medium
GRMZM2G035461	1	33887967	33895308	-	4.61349	medium
GRMZM2G321033	1	33957488	33961209	-	0.020843	low
GRMZM2G703543	1	34110677	34110994	+	0	low
AC212209.2_FG010	1	34118908	34119834	+	0	low
GRMZM2G019689	1	34158016	34160374	+	4.1643	medium
GRMZM2G179907	1	34207899	34209708	+	28.4681	high
GRMZM2G170532	1	34210241	34214291	+	7.14717	medium
GRMZM2G170382	1	34257652	34261716	+	18.0373	high
GRMZM2G170336	1	34316747	34327192	+	82.6043	high
GRMZM2G358899	1	34374319	34375019	+	17.8363	high
GRMZM2G102483	1	34390692	34405176	-	0.727576	medium
GRMZM2G102347	1	34409866	34413485	-	19.4121	high
AC214841.3_FG009	1	34519885	34520394	-	0.021701	low
GRMZM2G089812	1	34599368	34601378	-	0	low
GRMZM2G472473	1	34622729	34623162	-	35.1595	high
GRMZM2G171736	1	34626540	34629564	+	0.173491	medium
GRMZM2G058910	1	34658309	34665859	+	20.418	high
GRMZM2G359879	1	34665238	34668545	-	0.983196	medium
GRMZM2G058870	1	34669230	34678054	+	15.967	high
GRMZM2G355450	1	34720230	34722477	+	46.9798	high
GRMZM2G087275	1	34826167	34831145	-	2.46672	medium
GRMZM2G097788	1	34900072	34901006	-	0	low
GRMZM2G019260	1	34940742	34950638	-	10.7905	high
GRMZM2G019567	1	34960609	34962573	+	22.0816	high
GRMZM5G808271	1	34969185	34970004	+	0	low
GRMZM2G138103	1	34974212	34975305	-	135.665	high
GRMZM2G377647	1	34999244	35000903	-	1.10776	medium
GRMZM2G174236	1	35047249	35060058	-	8.36933	medium
GRMZM2G136513	1	35137154	35141520	-	41.0533	high
AC205100.3_FG001	1	35146581	35151872	-	0.034727	low
GRMZM2G332705	1	35153248	35154441	+	0	low
GRMZM2G030223	1	35218967	35221406	+	130.966	high
GRMZM2G030422	1	35244552	35255551	-	18.675	high
GRMZM2G025726	1	35334681	35336090	-	0	low
GRMZM2G164562	1	35459890	35470305	-	30.5289	high
GRMZM5G899202	1	35495147	35497145	-	0	low
GRMZM5G860152	1	35501343	35505020	-	24.2913	high
GRMZM2G127213	1	35580334	35580747	-	0	low
GRMZM2G127123	1	35582081	35588852	-	13.6475	high
GRMZM2G050825	1	35659176	35666498	-	1.70521	medium
GRMZM2G001663	1	35738669	35743639	+	0.242663	medium
GRMZM2G001696	1	35744406	35748813	-	4.34029	medium
GRMZM2G001814	1	35767310	35769644	-	1.21532	medium
GRMZM2G341309	1	35772932	35776252	+	0.377156	medium
GRMZM5G815823	1	35813008	35818652	+	0	low
GRMZM2G474407	1	35837294	35838060	-	0	low
AC177941.3_FG006	1	35852658	35853471	+	0	low
GRMZM2G174615	1	35892260	35893438	-	0.797341	medium
AC177941.3_FG001	1	35964652	35967135	+	0.022278	low
GRMZM5G872118	1	35992380	35997410	-	40.1742	high
GRMZM2G338691	1	36157492	36159765	+	0.048183	low
AC214040.3_FG009	1	36160208	36162192	+	0.146955	low
GRMZM2G338702	1	36161900	36165900	-	12.0339	high
GRMZM2G360429	1	36218225	36218774	+	26.0041	high
GRMZM2G060138	1	36219971	36221699	-	0.357697	medium
GRMZM2G060148	1	36224583	36227315	-	26.1499	high
GRMZM2G123595	1	36294361	36294944	+	0	low
GRMZM2G063733	1	36350190	36352269	+	9.2463	high
GRMZM2G352678	1	36424037	36425124	+	0.526973	medium
GRMZM2G052728	1	36438987	36448576	+	0.030285	low
GRMZM2G372398	1	36501767	36518959	+	13.0302	high
GRMZM5G884432	1	36569556	36573670	-	2.17525	medium
GRMZM5G840610	1	36573860	36574896	-	13.9084	high
AC209675.3_FG001	1	36698221	36698475	+	0	low
GRMZM2G150827	1	36804468	36806793	+	15.1761	high
GRMZM2G072492	1	36835337	36837386	+	0.04499	low
AC217351.3_FG010	1	36841534	36842283	-	0	low
GRMZM2G072456	1	36855792	36858109	+	0.004481	low
GRMZM2G372509	1	36878492	36880675	-	0	low
GRMZM2G372502	1	36896610	36899146	+	0.144588	low
GRMZM2G372495	1	36902063	36903528	-	1.97658	medium
GRMZM2G072376	1	36921186	36922008	+	6.19834	medium
GRMZM2G072342	1	36922285	36923685	+	3.57753	medium
GRMZM2G105362	1	36977518	36979496	+	0.833842	medium
GRMZM2G339344	1	37097871	37101458	+	0	low
GRMZM2G703555	1	37111622	37116833	+	39.6359	high
GRMZM5G883632	1	37136679	37138654	-	1484.12	high
GRMZM2G408305	1	37206668	37220484	-	8.52193	medium
GRMZM2G073591	1	37319479	37323563	+	23.3006	high
GRMZM2G143655	1	37411968	37417051	+	42.1848	high
GRMZM2G066120	1	37470728	37476121	-	8.18614	medium
AC215240.3_FG003	1	37537651	37538130	+	0	low
GRMZM2G048703	1	37545427	37556438	-	108.752	high
GRMZM2G014419	1	37669067	37670519	-	199.947	high
GRMZM2G014323	1	37672046	37690275	-	0	low
AC226346.2_FG004	1	37709928	37710903	-	0	low
GRMZM2G015281	1	37721439	37722170	+	0.411758	medium
GRMZM2G055263	1	37809278	37810975	+	0.084951	low
GRMZM2G418575	1	37843197	37845477	-	0	low
GRMZM2G118208	1	37846459	37854844	+	13.6909	high
GRMZM2G100620	1	37875667	37879128	-	62.7356	high
GRMZM2G151582	1	37947272	37950859	+	11.1393	high
GRMZM2G151576	1	38002163	38012355	+	52.1296	high
GRMZM2G151564	1	38013055	38016228	+	14.7638	high
GRMZM2G151521	1	38058481	38065941	-	2.10281	medium
GRMZM2G161452	1	38124882	38128764	+	3.96956	medium
GRMZM2G161337	1	38129502	38135226	-	48.5829	high
GRMZM2G093305	1	38191490	38193584	-	10.197	high
GRMZM2G093217	1	38196263	38209774	-	5.08273	medium
GRMZM2G049190	1	38248197	38253693	+	9.01289	high
GRMZM2G049041	1	38254352	38257177	-	2.87055	medium
GRMZM2G397002	1	38314088	38314852	-	0	low
GRMZM2G540403	1	38315934	38327847	+	44.5379	high
GRMZM2G079112	1	38448149	38451303	+	12.9021	high
GRMZM2G012319	1	38540863	38552713	+	11.8506	high
GRMZM2G012566	1	38552479	38555256	-	15.0344	high
AC217897.3_FG010	1	38553316	38553723	+	0	medium
GRMZM2G128444	1	38614086	38618342	+	6.64248	medium
GRMZM2G128206	1	38621379	38628799	+	71.4505	high
GRMZM2G426271	1	38629920	38632624	-	2.17316	medium
GRMZM2G128156	1	38630559	38631426	+	0	medium
GRMZM2G481529	1	38637316	38641262	-	3.21673	medium
AC208204.3_FG006	1	38641587	38642063	+	221.059	high
GRMZM2G046679	1	38723648	38725244	-	2.6091	high
GRMZM2G046382	1	38724461	38725514	+	100.897	high
GRMZM2G046274	1	38730267	38744310	+	7.33145	medium
GRMZM5G886952	1	38791249	38799875	+	22.8534	high
GRMZM2G306679	1	38851741	38852691	+	3.70044	medium
GRMZM2G306732	1	38853117	38855307	-	0.060578	low
AC204035.3_FG003	1	38856704	38857342	-	0.0433	low
GRMZM2G007055	1	38874010	38877166	+	4.2016	medium
GRMZM2G306806	1	38879030	38884605	-	15.6836	high
GRMZM2G160198	1	39040586	39044425	-	0.785332	medium
GRMZM2G160237	1	39047900	39055823	+	52.1278	high
GRMZM2G160324	1	39056958	39062459	-	6.82985	medium
GRMZM2G160428	1	39064381	39071002	-	10.6536	high
GRMZM2G160452	1	39072103	39077770	-	7.1757	medium
GRMZM2G160506	1	39115112	39118417	-	14.9822	high
GRMZM2G141799	1	39217739	39224044	-	40.9021	high
GRMZM2G061202	1	39247776	39253303	+	4.96694	medium
GRMZM2G119168	1	39336871	39338369	+	0.968936	medium
GRMZM2G356459	1	39400907	39403446	+	0	low
GRMZM2G057646	1	39406993	39414612	-	27.4289	high
GRMZM2G441511	1	39447877	39455788	+	0	low
GRMZM2G320960	1	39605772	39607084	-	0	low
GRMZM2G391908	1	39653510	39653773	-	0	low
GRMZM2G100086	1	39680080	39682830	+	0.039112	low
GRMZM2G001918	1	39736525	39741619	+	11.7495	high
GRMZM5G804658	1	39742560	39747968	-	1.69147	medium
GRMZM5G836424	1	39742936	39744339	+	0	medium
GRMZM5G828820	1	39752195	39753541	+	18.5062	high
GRMZM2G026911	1	39761368	39763047	+	2.32551	medium
GRMZM2G026959	1	39789957	39791049	+	0	low
GRMZM2G703559	1	39800921	39801220	-	0	low
GRMZM2G337425	1	39807016	39813081	+	18.1694	high
GRMZM2G109831	1	39848086	39849398	+	4.34545	medium
GRMZM2G109885	1	39852701	39860136	+	19.1996	high
GRMZM2G408887	1	39877358	39878626	+	0	low
GRMZM2G110413	1	39895455	39896130	+	1.82768	medium
GRMZM2G078164	1	39908687	39909734	-	23.0981	high
GRMZM2G305526	1	39932860	39936266	-	0	low
GRMZM2G179432	1	40062761	40065030	+	52.7684	high
GRMZM2G049159	1	40143545	40147542	-	9.55279	high
GRMZM2G350001	1	40192430	40198757	+	0	low
GRMZM2G174644	1	40226665	40231221	+	49.3794	high
GRMZM2G110309	1	40356719	40362217	+	4.19193	medium
GRMZM2G087600	1	40419712	40426040	+	65.4099	high
GRMZM2G087459	1	40426197	40429337	-	21.4351	high
GRMZM2G112925	1	40516161	40519325	+	2.02295	medium
GRMZM2G113002	1	40572369	40575601	-	96.6524	high
GRMZM2G043030	1	40649116	40654273	+	24.1092	high
GRMZM2G160906	1	40730452	40733649	-	60.4179	high
GRMZM5G801409	1	40808293	40811525	-	130.033	high
GRMZM5G891990	1	40812730	40817561	+	13.9509	high
AC233935.1_FG005	1	40917520	40918920	-	0.789817	medium
GRMZM5G894709	1	40968236	40971651	+	0	low
AC213668.4_FG008	1	41089555	41091392	+	0	low
GRMZM2G428391	1	41105576	41108339	+	4.90073	medium
GRMZM2G428410	1	41108326	41111313	-	30.2511	high
AC213668.4_FG007	1	41214777	41215163	-	0	low
GRMZM2G145275	1	41221754	41225729	-	0.393681	medium
GRMZM2G096261	1	41241637	41243459	-	15.9732	high
GRMZM2G096231	1	41243728	41245255	-	6.85144	medium
GRMZM2G048482	1	41280241	41283344	+	23.2392	high
GRMZM2G441827	1	41289360	41325779	+	0	low
GRMZM2G172574	1	41381453	41382756	-	0	low
GRMZM2G043857	1	41432455	41435979	+	12.6072	high
GRMZM2G043878	1	41441065	41442219	-	0.311765	medium
GRMZM2G043976	1	41445852	41446549	-	20.3949	high
GRMZM2G044027	1	41473411	41478103	+	23.1982	high
GRMZM2G044281	1	41484792	41488458	+	7.92449	medium
GRMZM2G345330	1	41484804	41488123	-	0.764076	medium
GRMZM2G157329	1	41540262	41544745	-	87.9224	high
GRMZM5G843781	1	41729581	41730758	+	0.031004	low
GRMZM2G119886	1	41763807	41767160	-	52.2149	high
GRMZM2G077797	1	41855354	41857263	+	33.71	high
GRMZM2G078052	1	41858679	41868326	-	7.89425	medium
GRMZM2G044237	1	41961176	41971106	-	48.9772	high
GRMZM2G343778	1	41972484	41976049	+	0	low
GRMZM2G150729	1	42015536	42017805	-	0.535826	medium
GRMZM2G150697	1	42024630	42025790	-	57.3248	high
GRMZM2G048154	1	42126085	42126784	-	0	low
GRMZM2G171232	1	42169053	42171446	+	7.40987	medium
GRMZM2G471904	1	42174231	42190383	+	4.25797	medium
GRMZM2G401769	1	42191151	42197429	-	2.95292	medium
GRMZM2G096424	1	42294432	42312413	-	19.3156	high
GRMZM2G026910	1	42481335	42482483	+	1.60822	medium
GRMZM2G026654	1	42492169	42495885	+	4.23833	medium
GRMZM2G338333	1	42519187	42522213	+	12.5199	high
GRMZM2G042107	1	42524031	42527134	+	0.089178	low
AC226231.2_FG002	1	42729879	42730903	-	0	low
GRMZM2G703561	1	42754169	42755293	+	0.065586	low
GRMZM2G017103	1	42780625	42781184	-	0	low
GRMZM2G396674	1	42811716	42813243	-	17.3655	high
GRMZM2G141704	1	42849862	42855504	-	10.1844	high
GRMZM2G442277	1	42850373	42853305	+	0	medium
GRMZM2G428096	1	42855656	42857040	-	30.9162	high
AC202101.3_FG002	1	42876846	42877784	+	0	low
GRMZM2G136268	1	42925923	42931255	-	2.76767	medium
GRMZM2G054332	1	43059304	43062422	+	0	low
GRMZM2G352883	1	43063776	43065837	-	26.0737	high
GRMZM5G873286	1	43066613	43069174	-	3.16821	medium
GRMZM2G041989	1	43089076	43093860	-	4.44513	medium
GRMZM2G338131	1	43110058	43112328	-	0	low
GRMZM2G043291	1	43114366	43116827	-	1.45943	medium
GRMZM2G042639	1	43124855	43126948	-	0.253214	medium
GRMZM2G042543	1	43130206	43133377	-	0	low
GRMZM2G042032	1	43137809	43141198	+	142.179	high
GRMZM2G338037	1	43141231	43144375	-	10.8026	high
GRMZM2G041955	1	43152507	43155427	-	1.51527	medium
GRMZM2G109967	1	43233845	43241183	-	24.0382	high
GRMZM2G154883	1	43348585	43363368	+	3.90187	medium
AC217300.3_FG004	1	43397121	43402794	-	0	low
AC217300.3_FG005	1	43425377	43426045	-	12.0889	high
GRMZM2G052479	1	43497771	43508787	+	11.7694	high
GRMZM2G052581	1	43509811	43512799	+	33.4852	high
AC202041.4_FG003	1	43512378	43513460	-	0	low
GRMZM2G030880	1	43551664	43559569	+	2.09697	medium
GRMZM2G137839	1	43682818	43686019	+	425.448	high
GRMZM5G876973	1	43686574	43688714	+	0	low
GRMZM2G017792	1	43690126	43693022	-	0.184886	medium
GRMZM2G141273	1	43754904	43762703	+	6.55664	medium
GRMZM2G443265	1	43765358	43768680	+	41.6799	high
GRMZM2G141386	1	43769286	43772066	-	10.1872	high
GRMZM2G179411	1	43975543	43979461	+	4.86429	medium
GRMZM2G179462	1	43986382	43987175	-	0.352126	medium
GRMZM2G319781	1	44031814	44034240	-	0	low
GRMZM2G021095	1	44165940	44167054	-	0.125169	low
GRMZM2G001079	1	44180951	44184916	+	0.02539	low
GRMZM2G443655	1	44191311	44191866	+	9.42005	high
GRMZM2G073628	1	44196096	44197753	-	43.4588	high
GRMZM2G158197	1	44331244	44336515	+	9.67784	high
GRMZM2G158261	1	44339652	44344157	+	15.4513	high
GRMZM2G065552	1	44344382	44345273	+	7.65899	medium
GRMZM2G107731	1	44348608	44353961	+	15.7069	high
GRMZM2G107838	1	44354144	44357160	-	24.683	high
GRMZM2G107867	1	44371887	44378439	+	3.30258	medium
GRMZM2G173251	1	44533349	44534414	+	2.03632	medium
GRMZM2G024159	1	44535920	44547250	+	36.4304	high
GRMZM2G024440	1	44548043	44548552	-	1.64639	medium
GRMZM5G876389	1	44656727	44658092	-	4.17314	medium
GRMZM5G847302	1	44678780	44680145	-	3.98069	medium
GRMZM2G074401	1	44805347	44808260	-	12.0997	high
GRMZM2G305267	1	44871838	44872668	-	0.155825	low
GRMZM5G850850	1	44951532	44952013	-	0	low
AC212219.3_FG005	1	44959525	44965073	-	0	low
GRMZM2G114354	1	45001010	45010198	-	2.10667	medium
GRMZM2G380955	1	45094543	45097600	+	7.76065	medium
AC208436.3_FG007	1	45103542	45110167	+	1.87862	medium
GRMZM2G053669	1	45118780	45122813	-	4.60029	medium
AC208201.3_FG003	1	45342500	45345073	+	0	low
AC208201.3_FG002	1	45370669	45372107	+	38.5225	high
AC208201.3_FG001	1	45404583	45407165	+	26.1501	high
GRMZM2G459824	1	45429615	45431087	+	0.935948	medium
GRMZM2G094388	1	45443436	45446141	-	217.552	high
GRMZM2G087079	1	45509716	45510942	+	0.063717	low
GRMZM2G087161	1	45511139	45514740	+	5.24666	medium
GRMZM2G385021	1	45515512	45516271	+	0	low
GRMZM5G832375	1	45515512	45516271	-	0	low
GRMZM2G087186	1	45517324	45520500	-	95.5018	high
GRMZM5G850640	1	45637547	45640788	+	0.33604	medium
GRMZM5G824405	1	45641610	45669297	+	4.58867	medium
GRMZM2G313272	1	45698316	45704016	+	0	low
AC196161.3_FG002	1	45744656	45745231	+	1.01645	medium
GRMZM2G452695	1	45746166	45747799	+	3.15862	medium
AC196161.3_FG004	1	45754273	45754803	-	0	low
GRMZM2G135456	1	45772414	45776131	+	0	low
GRMZM2G135359	1	45776748	45779979	-	3.81087	medium
GRMZM2G135337	1	45782959	45789351	-	6.77681	medium
GRMZM2G006085	1	45909821	45923443	+	51.1524	high
GRMZM2G006370	1	45924858	45928209	-	5.92264	medium
GRMZM2G307992	1	45932916	45942551	-	5.25882	medium
GRMZM2G308034	1	45942719	45945140	-	0	low
GRMZM2G006981	1	45945729	45947469	+	10.7913	high
GRMZM2G007080	1	45948089	45951036	-	30.1058	high
GRMZM2G007206	1	45953366	45954678	-	100.822	high
GRMZM2G058138	1	46066290	46070815	+	12.5067	high
GRMZM2G110000	1	46077917	46084100	+	3.58916	medium
GRMZM2G032182	1	46124117	46127464	+	43.8817	high
GRMZM2G032047	1	46129394	46130844	-	0.303537	medium
GRMZM2G030016	1	46131119	46133970	+	393.394	high
GRMZM2G029543	1	46139405	46143432	-	24.7949	high
GRMZM2G373621	1	46216380	46226491	-	0.006351	low
GRMZM2G144224	1	46236786	46238037	-	4.94151	medium
GRMZM2G066274	1	46410399	46413363	+	8.39306	medium
GRMZM5G814718	1	46415923	46418936	+	0.065094	low
GRMZM2G365240	1	46422557	46423123	+	0.032532	low
GRMZM2G417082	1	46460392	46462949	+	8.74234	high
GRMZM2G104373	1	46547469	46551053	+	19.4021	high
GRMZM2G104464	1	46554455	46560039	-	43.074	high
GRMZM2G104534	1	46580720	46586652	-	0.19841	medium
GRMZM2G153450	1	46626857	46631693	-	50.7329	high
GRMZM2G153531	1	46636275	46639751	+	0.014973	low
GRMZM2G455809	1	46683464	46684885	+	20.2168	high
GRMZM2G455828	1	46692044	46694044	-	286.626	high
GRMZM2G010909	1	46741446	46742644	-	17.953	high
GRMZM2G010545	1	46845008	46848535	-	5.88119	medium
GRMZM2G313934	1	46845144	46846903	+	0	medium
GRMZM2G010328	1	46857180	46866458	+	43.9103	high
GRMZM2G129302	1	46867753	46870117	-	38.2543	high
GRMZM2G113364	1	46930301	46934725	-	4.82151	medium
GRMZM2G095043	1	47135044	47140259	+	10.1488	high
GRMZM2G112538	1	47153843	47154857	+	2.69641	medium
GRMZM2G112524	1	47176577	47177681	+	3.24927	medium
GRMZM2G112488	1	47182428	47183304	+	0	low
GRMZM2G412784	1	47183878	47189074	+	0	low
GRMZM2G321753	1	47296057	47325628	+	9.06612	high
GRMZM2G321870	1	47325849	47327885	-	0.018111	low
GRMZM2G016734	1	47329571	47331169	-	106.576	high
GRMZM2G017044	1	47335719	47337400	-	0	low
GRMZM2G169173	1	47373858	47375521	-	0.286888	medium
GRMZM2G169167	1	47392009	47393766	-	0.344157	medium
GRMZM2G300692	1	47459122	47461861	+	11.104	high
GRMZM2G000632	1	47479167	47484562	+	2.93321	medium
GRMZM2G377215	1	47509017	47511525	+	53.2914	high
GRMZM2G076537	1	47513815	47521724	+	6.39204	medium
GRMZM2G427438	1	47597558	47599537	+	0.107258	low
GRMZM2G427418	1	47601781	47605387	+	0.374554	medium
GRMZM2G122965	1	47703605	47709758	-	0.473093	medium
GRMZM2G036086	1	47814839	47815941	+	7.07368	medium
GRMZM5G807260	1	47832362	47833468	+	39.1743	high
GRMZM2G162356	1	47904859	47905748	+	27.5931	high
GRMZM5G819965	1	47910538	47911634	+	99.555	high
GRMZM2G311465	1	47991198	47993404	-	0.111623	low
GRMZM2G017536	1	47993857	47998056	+	30.1535	high
GRMZM2G017400	1	47998386	47999859	+	10.346	high
GRMZM2G129872	1	48011049	48012183	-	0.029395	low
GRMZM2G016020	1	48014364	48015108	-	0.052534	low
GRMZM2G335358	1	48023947	48024994	-	0.041769	low
GRMZM2G057027	1	48096443	48101954	-	0.118631	low
GRMZM2G064597	1	48111781	48112594	-	0.033236	low
GRMZM2G084799	1	48118788	48129338	+	0.089822	low
GRMZM2G111990	1	48136700	48137829	-	0.017732	low
GRMZM2G112263	1	48154654	48155041	+	0	low
GRMZM2G066352	1	48229212	48235315	-	0.009216	low
GRMZM2G452170	1	48355983	48356762	-	0.047297	low
GRMZM2G021433	1	48415906	48417446	-	0	low
GRMZM2G317487	1	48523657	48526595	+	3.37763	medium
GRMZM2G022945	1	48527429	48531044	+	10.9336	high
GRMZM2G010000	1	48549432	48552462	-	97.7621	high
GRMZM2G013957	1	48653925	48657230	-	121.71	high
GRMZM2G013783	1	48681403	48686458	-	81.4949	high
GRMZM2G475971	1	48759857	48760760	-	0.459109	medium
AC219108.3_FG001	1	48772380	48772761	+	0	low
GRMZM2G084389	1	48873110	48874611	+	0.085955	low
GRMZM2G383790	1	48886325	48887692	-	0.026968	low
GRMZM2G003984	1	48950103	48996295	-	0.734588	medium
GRMZM2G439819	1	49061599	49072080	+	0.116951	low
GRMZM2G038015	1	49087360	49088276	+	0.032989	low
GRMZM2G301823	1	49126950	49127718	+	70.2408	high
GRMZM2G179155	1	49189223	49192345	+	3.14142	medium
GRMZM2G140432	1	49204323	49213247	+	4.84753	medium
GRMZM2G140427	1	49215022	49215942	-	0.014687	low
GRMZM5G854284	1	49217068	49217911	-	85.8679	high
GRMZM2G440330	1	49220365	49221045	+	0	low
GRMZM5G807294	1	49275364	49275981	+	0	low
GRMZM2G030036	1	49283725	49286176	+	0	low
GRMZM2G124785	1	49317235	49319685	-	0	low
GRMZM2G092442	1	49389260	49391362	+	33.4419	high
GRMZM2G043484	1	49403087	49413070	-	2.77628	medium
GRMZM5G824629	1	49611701	49614713	+	14.8218	high
GRMZM2G056373	1	49617140	49619406	-	30.5493	high
GRMZM2G011483	1	49648038	49656761	-	115.541	high
GRMZM2G121871	1	49720025	49724477	+	7.22455	medium
GRMZM2G422295	1	49733735	49734512	+	3.50578	medium
GRMZM2G121957	1	49736757	49738619	+	0.171293	medium
GRMZM2G121960	1	49770451	49792278	-	1.93478	medium
AC225345.3_FG009	1	49794549	49795502	+	0	low
GRMZM2G013853	1	49810220	49810764	-	7.13294	medium
GRMZM2G013639	1	49812047	49816636	-	8.77697	high
GRMZM2G069568	1	49933767	49936521	+	0	low
GRMZM2G124532	1	50023180	50034523	+	7.25907	medium
GRMZM2G394203	1	50085519	50086641	+	0	low
GRMZM2G394212	1	50093597	50096783	-	16.3083	high
GRMZM2G394237	1	50103382	50104947	+	2.68835	medium
GRMZM2G033491	1	50250500	50252812	+	18.599	high
GRMZM2G135968	1	50326210	50337724	+	6.64979	medium
GRMZM2G089720	1	50417704	50419209	-	0	low
GRMZM5G878582	1	50435723	50437009	+	4.53854	medium
GRMZM2G329040	1	50625951	50650898	+	4.45966	medium
GRMZM2G703565	1	50659501	50667491	+	0	low
GRMZM2G008490	1	50676170	50679978	+	44.9474	high
AC208571.4_FG001	1	50697893	50709672	+	3.89083	medium
GRMZM5G851485	1	50861709	50863021	+	41.8643	high
GRMZM2G550861	1	51007764	51008516	+	0	low
GRMZM2G018941	1	51011368	51013407	+	186.881	high
GRMZM2G317160	1	51014131	51020257	-	28.113	high
GRMZM5G835810	1	51040379	51046800	-	5.17701	medium
GRMZM5G895991	1	51154606	51159060	+	13.5568	high
GRMZM2G030794	1	51167519	51168461	-	40.6359	high
GRMZM2G385931	1	51283059	51287439	+	19.081	high
GRMZM2G084783	1	51288714	51290044	+	38.8451	high
GRMZM2G084821	1	51290811	51292486	+	3.95962	medium
GRMZM5G833991	1	51291630	51292387	-	0	medium
GRMZM2G084940	1	51316436	51326657	-	14.1187	high
GRMZM2G070849	1	51395397	51397668	-	4.5416	medium
GRMZM2G165919	1	51531588	51533796	+	1.93081	medium
GRMZM2G476593	1	51748801	51752848	+	2.01298	medium
GRMZM2G174284	1	51753616	51759590	-	8.9048	high
GRMZM2G318652	1	51892300	51893431	+	0	low
GRMZM2G327206	1	51995463	51996320	+	0.127918	low
GRMZM2G327199	1	52002828	52003681	-	0.140037	low
GRMZM2G138814	1	52072966	52083007	+	12.7701	high
GRMZM2G160466	1	52087815	52090111	+	37.9147	high
GRMZM2G152891	1	52092838	52096639	+	218.506	high
GRMZM2G174896	1	52148170	52153288	-	14.5996	high
GRMZM2G175019	1	52192494	52193418	+	0.273824	medium
GRMZM2G175038	1	52193686	52196261	-	24.2946	high
GRMZM2G180889	1	52218533	52220023	-	2.41039	medium
GRMZM2G128644	1	52250200	52251583	-	10.3999	high
GRMZM2G314064	1	52343963	52347384	+	0	low
GRMZM2G009060	1	52392455	52394837	-	0.575757	medium
GRMZM2G309363	1	52453198	52454095	+	0	low
GRMZM2G009253	1	52454644	52460973	+	11.5147	high
GRMZM2G009690	1	52462052	52465428	-	5.93647	medium
GRMZM2G421779	1	52514068	52519487	+	0	low
GRMZM2G033519	1	52527412	52539244	+	1.82974	medium
GRMZM2G033570	1	52561894	52565938	-	59.7158	high
GRMZM2G174680	1	52623482	52624713	-	55.1528	high
GRMZM2G174696	1	52632959	52640963	-	8.7105	high
GRMZM5G881180	1	52719001	52719471	+	1.90177	medium
GRMZM2G144997	1	52759072	52760172	+	61.4155	high
GRMZM2G145008	1	52761807	52766843	-	2.28292	medium
GRMZM2G145024	1	52769200	52772970	-	6.80659	medium
GRMZM2G145065	1	52776935	52780818	+	0.068281	low
GRMZM2G018678	1	52795361	52804613	-	2.4223	medium
GRMZM2G018728	1	52805139	52807763	-	103.161	high
GRMZM2G030272	1	52917450	52918870	-	29.6747	high
GRMZM2G122740	1	53007059	53013454	+	1.03498	medium
GRMZM2G122734	1	53037360	53039250	+	0	low
GRMZM2G407825	1	53148300	53153278	-	3.36121	medium
GRMZM2G107481	1	53155835	53162433	-	1.7121	medium
GRMZM2G107463	1	53171372	53176168	-	38.9004	high
GRMZM2G102365	1	53267616	53270157	-	18.0212	high
GRMZM2G042615	1	53337677	53343628	-	8.08093	medium
GRMZM2G031001	1	53419144	53421347	-	1.58276	medium
GRMZM2G020940	1	53618695	53620586	-	3399.37	high
GRMZM2G011598	1	53631300	53633544	-	1.30942	medium
GRMZM5G880803	1	53710027	53710343	+	0	low
GRMZM2G010149	1	53711121	53712576	+	3.46339	medium
GRMZM2G010657	1	53820245	53828302	+	7.7159	medium
GRMZM2G559436	1	53831441	53840136	+	1.69634	medium
GRMZM2G110406	1	53840871	53848283	+	20.9139	high
GRMZM2G473036	1	53896557	53897288	-	0	low
GRMZM2G423851	1	53944283	53947989	-	3.81452	medium
GRMZM2G124209	1	53991330	54006372	-	10.6714	high
GRMZM2G003424	1	54122528	54126795	+	152.313	high
GRMZM2G003379	1	54183456	54187810	-	27.0333	high
GRMZM2G326335	1	54263177	54265398	-	0	low
GRMZM2G023884	1	54266096	54269327	+	5.7867	medium
GRMZM2G023715	1	54273153	54278655	-	1.01997	medium
GRMZM2G006404	1	54331915	54334616	-	0.079846	low
AC204931.3_FG004	1	54339823	54341186	+	0	low
GRMZM2G006477	1	54344216	54350977	+	15.6021	high
GRMZM2G012807	1	54454861	54455508	-	4.67995	medium
AC204931.3_FG002	1	54456547	54457274	+	10.9624	high
GRMZM2G008501	1	54464197	54469929	-	2.25088	medium
GRMZM2G050077	1	54534092	54536951	+	0.540882	medium
GRMZM2G141094	1	54567192	54573604	+	0.134309	low
GRMZM2G010196	1	54599336	54602391	+	9.30643	high
GRMZM2G312661	1	54603030	54605973	-	36.1913	high
GRMZM2G106283	1	54729222	54730675	+	4.02854	medium
GRMZM2G106408	1	54731140	54737676	-	1.08295	medium
GRMZM2G317033	1	54820875	54821525	+	9.01322	high
AC209460.3_FG002	1	54826763	54827930	+	4.03044	medium
GRMZM2G032936	1	54843627	54851715	+	4.63476	medium
GRMZM2G032912	1	54925888	54928353	+	0.910267	medium
GRMZM2G031825	1	54928369	54933001	-	33.109	high
GRMZM2G017223	1	55068176	55069877	-	0.504651	medium
GRMZM2G320325	1	55071447	55076253	-	7.31832	medium
GRMZM2G016480	1	55080810	55087098	+	37.3046	high
GRMZM2G019991	1	55147001	55155126	-	3.49432	medium
GRMZM2G369884	1	55164803	55165635	-	0	low
AC211001.3_FG002	1	55172329	55172784	+	0	low
GRMZM2G109121	1	55290261	55298644	+	16.7918	high
GRMZM2G399320	1	55379778	55387708	+	27.3955	high
GRMZM2G100288	1	55389694	55393061	+	94.7406	high
GRMZM2G056462	1	55444071	55454067	+	28.0809	high
GRMZM2G056424	1	55455967	55456837	+	3.02378	medium
GRMZM2G056355	1	55457353	55458756	-	16.3568	high
GRMZM2G075262	1	55502658	55506277	+	15.2368	high
GRMZM2G075245	1	55506654	55507385	-	1.00344	medium
GRMZM2G072892	1	55571716	55576851	-	6	medium
GRMZM2G043456	1	55739485	55742956	-	17.7111	high
GRMZM2G028132	1	55753873	55762531	-	9.41071	high
GRMZM2G703575	1	55817530	55818215	+	0	low
GRMZM2G049211	1	56021910	56034144	+	4.63183	medium
GRMZM2G136270	1	56039667	56040142	-	5.83605	medium
GRMZM2G119850	1	56075120	56079122	+	96.8764	high
GRMZM2G353195	1	56160413	56162547	+	0.880395	medium
GRMZM2G054916	1	56162654	56164835	-	0	low
GRMZM2G062391	1	56217970	56223418	+	22.5155	high
GRMZM2G062425	1	56225497	56227995	+	124.013	high
GRMZM2G063657	1	56285103	56292221	+	2.33486	medium
GRMZM2G075988	1	56308513	56309790	-	0.81982	medium
GRMZM2G076056	1	56313842	56315489	-	0.045177	low
GRMZM2G315279	1	56317962	56318866	+	0.011985	low
GRMZM2G413154	1	56353931	56354369	+	0	low
GRMZM2G173387	1	56441476	56448176	+	212.787	high
GRMZM2G044074	1	56560198	56564777	+	4.39934	medium
GRMZM2G044038	1	56566372	56569105	+	4.26681	medium
GRMZM2G043948	1	56570985	56575589	+	11.5557	high
GRMZM2G043493	1	56577187	56579012	-	104.552	high
GRMZM2G030571	1	56676074	56678959	+	0.306694	medium
GRMZM2G010823	1	56748461	56754530	+	26.2796	high
GRMZM2G011025	1	56755088	56756979	+	0	low
GRMZM2G311182	1	56758337	56763169	-	4.40517	medium
AC204306.3_FG007	1	56758468	56758962	+	0	medium
GRMZM2G011240	1	56763340	56766439	-	3.28426	medium
GRMZM2G013299	1	56783467	56784859	+	0	low
GRMZM2G318767	1	56786078	56786981	+	0.223025	medium
GRMZM2G318780	1	56787028	56794227	-	5.20696	medium
AC215638.3_FG007	1	56886742	56892183	-	0	low
GRMZM2G069618	1	56894719	56897083	+	22.526	high
GRMZM2G353147	1	56946949	56985741	+	1.44937	medium
GRMZM2G013588	1	57098620	57104749	-	2.06648	medium
GRMZM2G107597	1	57248463	57251591	+	0.488548	medium
GRMZM2G015226	1	57280298	57281345	-	0	low
GRMZM2G073969	1	57290029	57290758	-	0	low
GRMZM2G073755	1	57298545	57301265	-	84.6048	high
AC206840.3_FG002	1	57351153	57351473	-	9.32182	high
GRMZM5G838433	1	57357251	57358298	+	0	low
GRMZM2G158676	1	57460567	57465588	+	13.5204	high
GRMZM2G158662	1	57481233	57485126	+	37.4759	high
GRMZM2G018229	1	57555312	57561325	+	24.4523	high
GRMZM2G322917	1	57563555	57564311	+	173.316	high
GRMZM2G019027	1	57569238	57570270	+	0	low
AC214145.2_FG002	1	57638052	57641437	+	0	low
GRMZM5G828060	1	57669322	57670350	+	0	low
GRMZM2G552469	1	57682955	57684223	+	0	low
GRMZM2G417219	1	57686939	57690851	+	0	low
GRMZM2G439988	1	57743776	57745508	+	0	low
GRMZM2G421429	1	57834893	57835930	+	0	low
GRMZM5G849959	1	57837766	57842932	-	7.63344	medium
GRMZM2G064814	1	57893889	57894769	+	0.048993	low
GRMZM2G042074	1	58050448	58061684	-	6.87723	medium
GRMZM2G030072	1	58296780	58305936	-	24.1873	high
GRMZM2G133978	1	58364149	58364892	-	3.68655	medium
GRMZM2G133986	1	58365354	58370185	-	38.3506	high
GRMZM2G134109	1	58370401	58372702	+	233.007	high
GRMZM2G075290	1	58420647	58422141	-	0	low
GRMZM2G075502	1	58474500	58476584	-	225.38	high
GRMZM2G155680	1	58579042	58581939	-	0	low
AC209438.4_FG002	1	58612002	58612578	+	0	low
GRMZM5G893926	1	58648157	58649456	+	0	low
GRMZM2G177532	1	58708413	58722793	+	6.67325	medium
GRMZM2G097843	1	58738447	58743498	-	1.6344	medium
GRMZM2G083689	1	59063103	59089085	+	13.8982	high
GRMZM2G552278	1	59130455	59134639	-	0.270586	medium
AC205888.4_FG004	1	59139737	59143162	+	0.007619	low
GRMZM2G117228	1	59147572	59150501	-	0.743654	medium
GRMZM2G133322	1	59182679	59185966	-	0.068914	low
GRMZM2G400352	1	59307116	59371932	-	0.08076	low
GRMZM5G896731	1	59464238	59469640	+	18.4328	high
AC205502.4_FG004	1	59469284	59471783	-	0	low
GRMZM5G882821	1	59507378	59510682	-	5.98885	medium
GRMZM2G052034	1	59578632	59581793	-	4.18559	medium
GRMZM2G052148	1	59583337	59593501	-	24.598	high
GRMZM2G052206	1	59594490	59600500	-	6.88246	medium
GRMZM2G124576	1	59672736	59676878	-	112.445	high
GRMZM2G425079	1	59677793	59725414	+	0	low
GRMZM2G356155	1	59730704	59733284	-	0.576192	medium
GRMZM2G134671	1	59766715	59771616	+	1.95349	medium
GRMZM2G063048	1	59865304	59866740	-	8.00687	medium
GRMZM5G801330	1	59867225	59867407	-	0.780173	medium
GRMZM2G038598	1	59958603	59963511	+	9.75869	high
GRMZM2G392172	1	60008395	60015638	+	0	low
GRMZM2G392177	1	60010295	60010603	-	0	low
GRMZM2G347708	1	60025060	60026913	+	0.711245	medium
GRMZM2G088166	1	60036885	60037440	+	0	low
GRMZM2G082034	1	60090243	60092250	+	1.92006	medium
GRMZM2G378907	1	60094998	60103977	-	11.1373	high
GRMZM2G169890	1	60147420	60151012	+	250.906	high
GRMZM2G467072	1	60156029	60156770	+	0.074579	low
GRMZM2G000923	1	60165434	60167726	+	291.06	high
GRMZM2G144995	1	60218440	60221796	-	120.484	high
GRMZM2G445791	1	60222481	60229432	-	0.131743	low
GRMZM2G144868	1	60263352	60268067	+	61.224	high
GRMZM2G469162	1	60397892	60408673	+	4.15203	medium
AC195378.3_FG001	1	60525960	60526517	+	0	low
GRMZM2G566688	1	60596445	60601150	-	0	low
GRMZM2G009232	1	60678272	60680833	+	0	low
GRMZM2G308666	1	60702279	60704479	+	0	low
GRMZM2G091648	1	60756830	60758244	-	37.7668	high
GRMZM2G090733	1	60808226	60811660	+	56.2594	high
GRMZM2G090788	1	60811656	60832906	-	6.26941	medium
GRMZM2G402584	1	60833831	60837889	-	7.21483	medium
GRMZM2G101689	1	60863958	60868246	+	20.7588	high
GRMZM2G101744	1	60869402	60872580	-	5.22339	medium
GRMZM2G167698	1	60969022	60972506	-	0	low
GRMZM2G038153	1	61014839	61021281	+	0	low
GRMZM5G885628	1	61021664	61024477	-	8.03517	medium
GRMZM5G842103	1	61031784	61034368	-	0	low
GRMZM2G102497	1	61138600	61142287	+	30.9401	high
GRMZM2G102548	1	61145033	61150184	-	11.6381	high
GRMZM2G086788	1	61293958	61297489	-	7.92144	medium
GRMZM2G362281	1	61450000	61451979	+	7.0063	medium
GRMZM2G061624	1	61453635	61457337	-	133.909	high
GRMZM5G841053	1	61531164	61531448	+	1.08734	medium
AC204530.4_FG002	1	61615320	61623146	+	12.4419	high
AC204530.4_FG003	1	61623627	61625100	-	0.81982	medium
GRMZM5G898740	1	61625872	61633762	+	36.5062	high
AC204530.4_FG006	1	61669643	61671845	+	11.0443	high
GRMZM5G831486	1	61672403	61673773	+	1.8036	medium
GRMZM2G116010	1	61697606	61700868	+	1.73809	medium
GRMZM2G115975	1	61701512	61714403	-	19.2639	high
GRMZM2G115921	1	61717707	61723301	-	17.1038	high
GRMZM2G081322	1	61934248	61944736	+	0.014544	low
GRMZM2G082346	1	61947138	61949714	-	17.6074	high
GRMZM2G703582	1	61951365	61953102	-	0	low
GRMZM2G421970	1	62006786	62007331	-	0	low
GRMZM5G861985	1	62063114	62063383	+	34.6866	high
GRMZM2G382569	1	62144320	62146281	-	0.764903	medium
GRMZM2G063055	1	62229259	62230399	-	0.016166	low
GRMZM2G156827	1	62237785	62246853	-	2.00507	medium
AC204659.3_FG005	1	62243188	62244440	+	0.036516	medium
GRMZM2G057652	1	62332143	62336283	-	1.50872	medium
GRMZM2G057674	1	62336852	62348077	-	8.93384	high
GRMZM2G703586	1	62424269	62425725	-	0.038608	low
GRMZM5G811034	1	62429615	62429990	+	0	low
GRMZM2G108416	1	62434950	62454927	-	10.7725	high
GRMZM2G414278	1	62457919	62460945	-	0.027388	low
GRMZM2G108523	1	62493047	62493811	+	1.23118	medium
GRMZM2G108530	1	62495799	62500680	-	0.582851	medium
GRMZM2G108576	1	62503200	62504747	-	0	low
GRMZM5G871471	1	62526436	62533094	+	0.112426	low
GRMZM2G577677	1	62533592	62536117	+	98.7456	high
GRMZM5G822100	1	62561369	62563878	+	0.291772	medium
GRMZM2G168665	1	62678623	62679874	+	1.60047	medium
GRMZM2G140915	1	62702869	62705077	+	0	low
GRMZM2G140968	1	62705245	62706289	-	0	low
GRMZM2G442387	1	62711846	62717631	+	0.076566	low
GRMZM2G140989	1	62719234	62722200	+	0	low
AC213099.3_FG002	1	62890897	62893713	+	28.8783	high
AC213099.3_FG001	1	62921411	62922558	+	58.4452	high
GRMZM5G862071	1	62928028	62928389	-	3.40996	medium
GRMZM2G109271	1	62981705	63005931	-	0	low
GRMZM2G109221	1	63011468	63035768	-	3.65547	medium
GRMZM2G109201	1	63037209	63041251	-	1.39729	medium
AC226368.2_FG006	1	63042944	63044584	-	17.6326	high
GRMZM2G109126	1	63093741	63094565	+	3.19685	medium
GRMZM2G046297	1	63101464	63103658	+	1.73751	medium
GRMZM5G801004	1	63106803	63111641	-	0	low
GRMZM2G043346	1	63154061	63160476	-	5.08561	medium
GRMZM2G342042	1	63162765	63168572	-	0	low
GRMZM2G073401	1	63211381	63214475	-	49.7653	high
GRMZM2G040954	1	63356585	63364853	+	7.79143	medium
GRMZM2G703595	1	63448116	63448376	+	0	low
GRMZM5G808350	1	63501484	63504623	+	2.17347	medium
AC216247.3_FG001	1	63539447	63541926	-	6.09229	medium
GRMZM2G703598	1	63543792	63544679	-	0	low
AC216247.3_FG004	1	63561214	63561477	+	2.05281	medium
AC216247.3_FG005	1	63577230	63581304	+	3.23333	medium
AC208576.3_FG001	1	63593805	63595172	-	0.013484	low
GRMZM2G040453	1	63612949	63614479	+	7.82754	medium
GRMZM2G040515	1	63614860	63617873	+	2.43825	medium
GRMZM2G040638	1	63648608	63650100	+	0	low
GRMZM2G004984	1	63679643	63681218	+	0	low
GRMZM2G305640	1	63686035	63688154	+	0	low
GRMZM2G168073	1	63747176	63748153	+	0	low
GRMZM2G024234	1	63850432	63851590	+	0	low
GRMZM2G330650	1	63894558	63901034	-	7.97618	medium
AC197387.3_FG004	1	63922832	63923296	+	1.78351	medium
GRMZM2G107196	1	64007986	64013684	+	10.2262	high
GRMZM6G451610	1	64016376	64017199	+	2.73879	medium
GRMZM2G326248	1	64018121	64020675	+	0.490867	medium
GRMZM2G026417	1	64021150	64022771	-	83.9883	high
GRMZM2G026322	1	64024023	64026654	+	0.114534	low
GRMZM2G459563	1	64085713	64088363	+	0.01811	low
GRMZM2G084407	1	64153930	64156410	+	0	low
GRMZM2G147698	1	64243765	64245594	-	0.023057	low
GRMZM2G092888	1	64395626	64403535	+	8.96259	high
GRMZM2G703602	1	64437617	64438326	-	0	low
GRMZM2G703604	1	64488278	64488950	-	0.027408	low
GRMZM2G063561	1	64544650	64545408	-	0	low
GRMZM2G063498	1	64546536	64550629	+	0.12062	low
GRMZM2G015902	1	64603797	64608997	-	13.0035	high
GRMZM2G016281	1	64609447	64611434	+	0	low
GRMZM2G301297	1	64654315	64656276	-	0	low
GRMZM2G301294	1	64666815	64668687	+	0	low
GRMZM2G001361	1	64678111	64679803	-	0.023115	low
GRMZM2G001288	1	64716646	64726453	+	0.067296	low
GRMZM2G301271	1	64725094	64728609	-	0	low
GRMZM2G306945	1	64881015	64884264	-	0.042846	low
GRMZM2G306919	1	64891658	64895677	-	0	low
GRMZM2G127138	1	64970378	64972835	-	0.067692	low
GRMZM2G127150	1	64975075	64977255	-	0.389087	medium
GRMZM2G127181	1	64980858	64984196	+	0	low
AC191317.3_FG009	1	64989863	64990393	+	0.11811	low
GRMZM2G075153	1	65042306	65046010	-	31.1532	high
GRMZM2G042683	1	65091947	65093876	-	23.1478	high
GRMZM2G042662	1	65098756	65099405	+	0	low
GRMZM5G846185	1	65103428	65106178	+	0.141044	low
GRMZM2G042641	1	65103558	65103932	-	0.098379	low
GRMZM2G084540	1	65226637	65231842	-	24.1995	high
GRMZM5G883601	1	65347101	65352900	+	24.3641	high
GRMZM2G049762	1	65354281	65355562	+	0	low
GRMZM2G056944	1	65357525	65359669	+	2.26764	medium
GRMZM5G815369	1	65423142	65441749	+	3.86962	medium
GRMZM2G434380	1	65487446	65487850	-	15.3653	high
GRMZM2G121996	1	65490465	65494596	+	2.01802	medium
GRMZM2G121990	1	65495779	65496452	+	0.013684	low
GRMZM2G012355	1	65592089	65592979	+	0.439121	medium
GRMZM2G311822	1	65592359	65595335	-	0	low
GRMZM2G115025	1	65596223	65596961	+	0.022964	low
GRMZM2G097426	1	65624125	65627202	+	9.15095	high
AC187800.4_FG003	1	65648324	65648611	-	0	low
GRMZM2G350312	1	65662828	65666055	+	5.21296	medium
GRMZM2G051836	1	65685517	65687853	+	11.7449	high
GRMZM2G100452	1	65735118	65736651	-	2.37582	medium
GRMZM2G100497	1	65736891	65747703	+	3.60602	medium
GRMZM2G353718	1	65751220	65752206	+	47.6263	high
GRMZM5G896901	1	65769722	65771244	+	0	low
GRMZM2G004298	1	66000310	66001780	-	13.0936	high
GRMZM2G078806	1	66018642	66022804	-	0	low
GRMZM2G078876	1	66029378	66032549	-	1048.7	high
GRMZM5G812891	1	66105861	66107897	+	0	low
AC204540.3_FG001	1	66123148	66123618	-	0	low
GRMZM2G143086	1	66175853	66182042	+	63.8565	high
GRMZM2G038811	1	66252298	66253051	-	0	low
GRMZM2G311036	1	66310637	66312743	+	0.28909	medium
GRMZM2G336824	1	66393409	66395849	+	0.14171	low
AC207549.3_FG010	1	66427080	66427958	-	0	low
GRMZM2G023325	1	66506457	66507471	+	0.036347	low
GRMZM2G101745	1	66520142	66520996	+	0.431053	medium
GRMZM2G113139	1	66581683	66586858	+	10.6025	high
GRMZM2G003138	1	66676747	66678709	-	1.56676	medium
GRMZM5G803802	1	66760840	66761679	-	14.9338	high
GRMZM2G017670	1	66775695	66776958	+	7.06203	medium
AC190740.2_FG004	1	66787300	66792809	+	0	low
GRMZM2G011667	1	66800131	66805028	-	0.246808	medium
GRMZM2G152925	1	66953830	66958431	-	37.561	high
GRMZM2G152877	1	66961410	66967126	-	4.97968	medium
GRMZM2G396212	1	66979297	66981857	-	0.030653	low
GRMZM5G894031	1	67054551	67054997	-	17.2293	high
GRMZM2G120069	1	67061317	67063237	+	0.073516	low
GRMZM2G120079	1	67083208	67085025	+	0	low
GRMZM2G125314	1	67134761	67136668	+	0	low
GRMZM2G426511	1	67145766	67147990	-	0.078877	low
GRMZM2G370519	1	67150799	67151809	-	0	low
GRMZM2G370510	1	67185433	67187923	+	0	low
AC199198.3_FG003	1	67192438	67192791	+	0	low
AC199198.3_FG002	1	67202296	67202649	+	0	low
GRMZM2G104353	1	67254188	67258645	+	53.7833	high
GRMZM2G703625	1	67366379	67366744	+	0	low
GRMZM2G107499	1	67412620	67419212	-	21.1571	high
GRMZM2G107495	1	67437171	67439279	-	0.611405	medium
GRMZM2G107473	1	67441969	67446297	-	107.926	high
GRMZM2G410479	1	67529480	67539492	-	38.5834	high
GRMZM2G051879	1	67652509	67655143	+	902.953	high
GRMZM2G056151	1	67656252	67657403	+	0	low
GRMZM2G090018	1	67733475	67736094	+	0.295649	medium
GRMZM2G179792	1	67777685	67781676	+	0.431285	medium
GRMZM2G179789	1	67789615	67837558	-	0.24752	medium
GRMZM2G412426	1	67850361	67854006	-	0	low
GRMZM2G412430	1	67856797	67858961	-	80.263	high
GRMZM2G106834	1	67863205	67868573	+	0	low
GRMZM2G305400	1	67998895	68001815	-	0	low
GRMZM2G082836	1	68115329	68118712	+	2.79874	medium
GRMZM2G382717	1	68121178	68122891	-	70.7131	high
GRMZM2G120587	1	68140901	68144676	-	0	low
GRMZM2G471240	1	68248585	68250379	+	0	low
GRMZM2G062320	1	68326621	68329132	+	0	low
GRMZM5G866758	1	68438377	68443920	+	11.9518	high
GRMZM2G003530	1	68443393	68447720	-	8.91892	high
GRMZM2G077991	1	68550969	68553992	-	254.395	high
GRMZM2G077960	1	68562703	68566905	+	1.45033	medium
GRMZM2G077897	1	68568932	68572878	-	3.68538	medium
GRMZM2G347583	1	68668001	68673718	+	9.38484	high
GRMZM2G173030	1	68676623	68679183	+	33.5477	high
GRMZM2G031591	1	68732718	68743672	-	9.11326	high
GRMZM2G070462	1	68869318	68872338	-	0	low
GRMZM2G022061	1	68883873	68889949	+	25.0788	high
GRMZM2G340286	1	68935936	68937323	+	40.0183	high
GRMZM2G340279	1	68942375	68944803	-	2.32515	medium
GRMZM2G347808	1	69012717	69020335	+	3.39348	medium
GRMZM2G046480	1	69027513	69033095	+	2.03595	medium
GRMZM2G085825	1	69094305	69097980	+	16.486	high
GRMZM2G703622	1	69222729	69223130	-	0	low
GRMZM2G311656	1	69256093	69257978	-	0	low
GRMZM2G049070	1	69295677	69297058	+	44.7319	high
GRMZM2G703624	1	69382714	69383298	-	0	low
GRMZM2G062996	1	69407933	69410069	+	0.069915	low
GRMZM2G111208	1	69549380	69560427	-	1.8619	medium
GRMZM2G095411	1	69595217	69595951	-	0	low
GRMZM2G095384	1	69598500	69599424	+	0	low
GRMZM2G472234	1	69706785	69708760	-	0	low
GRMZM2G416156	1	69888412	69889546	+	53.8616	high
GRMZM2G117513	1	69894564	69897090	-	17.0114	high
GRMZM2G009435	1	70049055	70072045	+	0	low
GRMZM2G149224	1	70163155	70171689	+	7.63871	medium
GRMZM2G117222	1	70254818	70262426	+	28.8581	high
GRMZM2G048324	1	70432377	70436980	+	1.22687	medium
GRMZM2G123872	1	70510935	70511445	+	0.633083	medium
GRMZM2G423413	1	70512292	70515972	-	0.371001	medium
GRMZM2G123776	1	70523797	70527295	+	1.34409	medium
GRMZM5G828488	1	70571848	70573126	+	36.5842	high
GRMZM2G071688	1	70582468	70585521	+	0.668111	medium
GRMZM2G524711	1	70585635	70597855	-	52.1595	high
GRMZM2G139878	1	70729186	70731364	-	21.9605	high
GRMZM2G142352	1	70750590	70751974	-	0	low
GRMZM2G142390	1	70775896	70779984	-	7.72647	medium
GRMZM2G352708	1	71008549	71009471	+	1.27303	medium
GRMZM2G110076	1	71022433	71028479	+	49.5717	high
GRMZM2G110067	1	71030279	71032027	-	5.57053	medium
GRMZM2G110027	1	71072770	71075667	-	38.5873	high
GRMZM5G811373	1	71108250	71142023	-	0.290968	medium
GRMZM5G862467	1	71152241	71155528	-	0.288486	medium
GRMZM2G382774	1	71222025	71222733	-	28.6114	high
GRMZM2G149383	1	71340259	71344912	-	2.49322	high
GRMZM2G083642	1	71344843	71347874	+	121.005	high
GRMZM2G004736	1	71541323	71549019	+	10.7412	high
GRMZM6G205247	1	71582884	71595805	+	1.10908	medium
GRMZM2G037630	1	71589264	71595809	+	1.73487	medium
GRMZM2G341271	1	71598437	71616491	-	7.41104	medium
GRMZM2G341269	1	71616997	71618360	-	10.4709	high
GRMZM2G035557	1	71803251	71804133	-	4.77046	medium
GRMZM2G703634	1	71971913	71972334	-	0	low
GRMZM2G313009	1	72006344	72022381	+	136.481	high
GRMZM2G313104	1	72049369	72050532	-	0.12329	low
GRMZM2G179521	1	72102454	72121802	+	0.074272	low
GRMZM2G135834	1	72232277	72255227	+	28.5174	high
GRMZM5G812005	1	72340253	72340689	+	10.4049	high
GRMZM2G060544	1	72360144	72361438	-	24.4448	high
GRMZM2G060589	1	72392920	72405727	+	0.144295	low
GRMZM5G837210	1	72410692	72412082	-	0.10012	low
GRMZM2G360867	1	72420892	72423251	+	1.09965	medium
AC191589.3_FG003	1	72606681	72607465	+	0	low
GRMZM2G137502	1	72625013	72627421	+	0	low
AC177908.3_FG003	1	72698780	72699511	+	0	low
GRMZM2G096682	1	72710256	72713376	+	25.8393	high
GRMZM5G866989	1	72731051	72732328	+	0.718209	medium
AC177908.3_FG006	1	72747838	72748728	-	0	low
GRMZM2G147301	1	72776823	72778247	+	0.925362	medium
AC177908.3_FG002	1	72808429	72813891	-	3.86515	medium
GRMZM2G391705	1	72851014	72852064	-	0.140407	low
GRMZM2G351259	1	72891989	72893894	+	0	low
AC212231.3_FG003	1	73108916	73110754	-	0	low
AC212231.3_FG002	1	73129231	73130374	+	0.383553	medium
GRMZM2G117930	1	73239931	73240968	+	0	low
GRMZM2G074946	1	73254414	73259651	-	51.5147	high
GRMZM2G470442	1	73382596	73385374	-	0.865394	medium
GRMZM2G172244	1	73387395	73390846	-	614.37	high
GRMZM2G067371	1	73517191	73520282	+	50.3683	high
GRMZM2G104983	1	73642790	73650241	-	11.6548	high
GRMZM2G065215	1	73696272	73700329	-	2.07446	medium
GRMZM2G074102	1	73882293	73888903	-	29.5563	high
GRMZM2G074208	1	73889513	73894048	-	0.220714	medium
GRMZM5G849164	1	73923244	73923976	+	0	low
GRMZM2G125241	1	73974267	73976401	-	4.35989	medium
GRMZM2G517730	1	74004666	74005391	-	0	low
GRMZM2G171022	1	74054142	74056560	-	2.93739	medium
GRMZM2G135913	1	74237872	74239870	+	0	low
GRMZM2G036629	1	74271511	74272239	-	0	low
GRMZM2G036543	1	74274795	74287215	-	36.6055	high
GRMZM2G036484	1	74287521	74288236	+	1.15003	medium
AC217311.3_FG001	1	74288866	74290293	-	0	low
GRMZM5G861617	1	74366211	74366522	-	0.014485	low
GRMZM5G867768	1	74413851	74416583	-	0	low
GRMZM2G019562	1	74422861	74425248	+	11.5141	high
GRMZM2G464575	1	74492600	74496530	+	6.7942	medium
GRMZM2G464580	1	74498465	74499709	-	0	low
GRMZM2G107893	1	74551952	74555871	-	0.301655	medium
GRMZM2G086992	1	74611325	74615774	+	18.485	high
GRMZM2G130121	1	74636581	74639963	+	3.0758	medium
GRMZM2G304442	1	74719065	74719941	-	0	low
GRMZM2G005630	1	74737125	74740997	-	3.19964	medium
GRMZM2G031139	1	74746727	74750599	-	3.24905	medium
GRMZM2G030955	1	74777962	74781230	-	6.09708	medium
GRMZM2G030805	1	74783737	74792959	-	10.1831	high
GRMZM2G460988	1	75077952	75080629	+	1.06248	medium
GRMZM2G042881	1	75150359	75154220	+	31.7543	high
GRMZM2G043141	1	75155615	75159865	+	2.21685	medium
GRMZM2G425430	1	75177786	75179016	-	0	low
GRMZM2G072448	1	75210848	75212440	+	0	low
GRMZM2G165960	1	75324932	75327031	+	0.09627	low
GRMZM2G032821	1	75404187	75433185	+	5.09685	medium
GRMZM5G852170	1	75635868	75636020	+	14.3155	high
GRMZM5G892991	1	75636094	75640439	+	52.7514	high
GRMZM2G425736	1	75776042	75782348	-	77.7365	high
GRMZM2G068701	1	75966667	75969342	+	12.6839	high
GRMZM2G068826	1	76022799	76023952	-	2.6435	medium
GRMZM2G138710	1	76162747	76164213	-	0	low
GRMZM2G075892	1	76242264	76243725	-	0	low
GRMZM5G883760	1	76296187	76296742	-	0	low
GRMZM2G479340	1	76321662	76323344	-	46.4433	high
GRMZM2G174708	1	76347453	76348507	+	0.069588	low
GRMZM2G105935	1	76463115	76464211	+	0	low
GRMZM2G106026	1	76469890	76470831	-	0	low
GRMZM2G069176	1	76511881	76512851	-	0	low
GRMZM2G053757	1	76548185	76549517	+	0.071732	low
GRMZM2G356556	1	76554823	76555568	-	0	low
GRMZM2G074138	1	76617591	76623828	-	29.492	high
GRMZM2G077316	1	76740125	76741716	-	79.0632	high
GRMZM2G084063	1	76847781	76850509	+	357.468	high
GRMZM2G084440	1	76856724	76859788	-	0	low
GRMZM2G084587	1	76878185	76889886	+	63.3384	high
GRMZM2G385050	1	76889586	76904169	-	4.24502	medium
AC190695.3_FG003	1	77032869	77035712	+	0	low
GRMZM2G157164	1	77040498	77041412	+	0	low
GRMZM2G044902	1	77152675	77154117	-	67.2282	high
GRMZM2G057412	1	77249505	77260170	-	7.11603	medium
GRMZM2G020523	1	77266302	77358639	+	0.423393	medium
GRMZM2G132794	1	77494290	77496510	-	60.3418	high
GRMZM2G028914	1	77567949	77591139	-	6.69968	medium
GRMZM2G053946	1	77805748	77809482	-	9.73095	high
AC214524.3_FG004	1	77863152	77863394	+	0	low
GRMZM2G703641	1	77906103	77906834	+	0	low
GRMZM2G703644	1	77926434	77927246	-	0.016563	low
GRMZM2G703646	1	77933189	77934001	-	0.005672	low
AC214524.3_FG002	1	77974931	77976981	-	0	low
GRMZM5G867996	1	78007839	78008391	+	0	low
GRMZM2G024175	1	78064808	78065608	-	0.046057	low
GRMZM2G445187	1	78086426	78093536	-	0	low
GRMZM2G039000	1	78217327	78218938	+	0.050806	low
GRMZM2G038991	1	78297267	78298351	-	0	low
AC199541.4_FG004	1	78335269	78336824	-	0.469679	medium
AC199541.4_FG007	1	78371747	78373391	+	1.5923	medium
GRMZM2G703650	1	78373840	78374277	+	0	low
GRMZM2G703651	1	78411099	78412155	+	0.00349	low
AC199541.4_FG001	1	78413978	78415533	+	0.742587	medium
AC199541.4_FG002	1	78463581	78465136	+	0.583792	medium
GRMZM5G899260	1	78569608	78571470	-	0.509107	medium
GRMZM2G423142	1	78570748	78571530	+	0	medium
GRMZM2G058528	1	78653691	78655950	-	11.1299	high
GRMZM2G050984	1	78709345	78715745	-	3.5342	medium
GRMZM2G173960	1	78993065	78993563	-	0	low
GRMZM2G018062	1	78994512	78997218	-	10.0549	high
GRMZM2G060001	1	79013315	79014269	+	3.28611	medium
GRMZM2G148925	1	79075655	79077147	-	324.742	high
GRMZM2G401328	1	79139823	79140627	-	1.71719	medium
GRMZM2G401374	1	79147344	79148016	-	0	low
GRMZM2G048821	1	79243435	79249210	-	26.4253	high
GRMZM2G456401	1	79329800	79331491	-	0	low
GRMZM5G826389	1	79336971	79339136	+	0.050939	low
GRMZM2G703656	1	79387613	79388503	-	0	low
GRMZM2G326151	1	79398126	79401470	+	0.052539	low
GRMZM2G096683	1	79423970	79425815	+	0	low
GRMZM5G882288	1	79443305	79444787	+	5.77494	medium
GRMZM2G396640	1	79448541	79453086	-	6.13795	medium
GRMZM2G088793	1	79478032	79484427	+	1.03498	medium
GRMZM2G017759	1	79497430	79499320	+	0	low
GRMZM2G044481	1	79711199	79714961	+	0	low
GRMZM2G343688	1	79715243	79724135	-	24.4618	high
GRMZM2G044908	1	79724609	79740274	-	8.44024	medium
GRMZM2G045067	1	79741564	79746728	+	0.592468	medium
GRMZM2G045090	1	79760351	79764442	-	10.769	high
GRMZM2G179220	1	79847857	79851852	-	51.8158	high
GRMZM2G162690	1	80003683	80008544	-	30.5717	high
GRMZM2G064875	1	80062336	80066269	-	4.22661	high
GRMZM2G064804	1	80065673	80093376	+	13.8385	high
GRMZM2G143703	1	80173133	80176373	+	3.19801	medium
GRMZM6G399977	1	80175615	80193162	-	13.8738	high
GRMZM2G131853	1	80195515	80200074	-	45.9109	high
GRMZM2G094126	1	80308380	80308810	+	0	low
GRMZM2G093962	1	80329646	80332141	+	49.2416	high
GRMZM2G539790	1	80334460	80338612	+	0	low
GRMZM2G395950	1	80441890	80442561	-	48.5656	high
AC211513.3_FG002	1	80488729	80491612	-	0	low
GRMZM2G060257	1	80510210	80512782	+	80.3476	high
GRMZM2G087063	1	80629933	80632693	+	24.7888	high
GRMZM2G703658	1	80633499	80634197	-	0.013194	low
GRMZM2G087243	1	80668736	80673787	+	67.9339	high
GRMZM2G389196	1	80674661	80674846	-	1.98542	medium
GRMZM2G087383	1	80692007	80705586	+	0	low
GRMZM2G049852	1	80776366	80778118	+	0.136372	low
GRMZM2G477287	1	80875824	80876762	+	0.084757	low
GRMZM2G087878	1	80929179	80932657	+	2.10668	medium
GRMZM2G434514	1	80961941	80962583	+	0	low
GRMZM2G133968	1	80970694	80972812	+	0	low
GRMZM2G434500	1	80973413	80975997	+	2.10654	medium
GRMZM2G133943	1	80976254	80982317	-	2.64612	medium
AC212979.2_FG006	1	81103959	81108088	+	0.072813	low
GRMZM2G430039	1	81115153	81117741	-	45.8	high
GRMZM2G066441	1	81219487	81222936	-	0.671	medium
GRMZM2G148695	1	81239424	81244776	+	0	low
GRMZM2G145069	1	81325327	81326926	-	0	low
GRMZM2G137561	1	81434095	81440813	+	5.44655	medium
GRMZM2G025190	1	81450790	81452151	+	0.781723	medium
GRMZM2G041685	1	81512105	81512883	+	0.342816	medium
GRMZM2G054653	1	81526010	81527198	+	0	low
GRMZM2G302373	1	81559381	81560472	+	0	low
GRMZM2G480439	1	81582146	81583837	+	2.74903	medium
GRMZM2G178079	1	81588783	81594131	+	5.06664	medium
GRMZM2G028821	1	81612701	81613806	-	0	low
GRMZM2G066369	1	81649181	81650653	+	1.29484	medium
GRMZM2G044383	1	81787076	81788381	+	3.67394	medium
GRMZM2G537118	1	81796576	81797057	-	0.841932	medium
GRMZM5G827566	1	81883874	81884181	+	17.8159	high
GRMZM2G353553	1	81928301	81930832	-	0.95415	medium
GRMZM5G841757	1	81935273	81935821	-	0	low
AC205567.3_FG002	1	81969964	81970749	+	0	low
GRMZM2G703661	1	81974093	81974921	+	0.011867	low
GRMZM2G558768	1	81984982	82014980	+	0	low
GRMZM2G030529	1	82020741	82030263	+	3.09502	medium
GRMZM2G030636	1	82032460	82036214	-	35.4488	high
GRMZM2G132690	1	82163654	82164902	-	0.107119	low
GRMZM2G039312	1	82197775	82199916	+	0.047338	low
GRMZM2G453403	1	82223659	82224292	+	0.778646	medium
GRMZM5G889520	1	82223661	82225113	-	1.79387	medium
GRMZM2G453438	1	82225836	82227898	-	1.93605	medium
GRMZM2G418294	1	82387386	82397428	+	24.5382	high
GRMZM2G418289	1	82397413	82401819	-	3.24615	medium
GRMZM2G125304	1	82498393	82505931	+	32.2123	high
GRMZM2G125266	1	82518460	82519803	+	21.9537	high
GRMZM2G162292	1	82584684	82587334	+	19.8834	high
GRMZM2G162251	1	82588751	82592515	-	20.5817	high
AC191042.4_FG001	1	82652958	82683365	-	0.037477	low
GRMZM2G039880	1	82686054	82687262	-	0.335353	medium
GRMZM2G506660	1	82711006	82713099	-	13.3842	high
GRMZM2G040068	1	82806627	82808754	-	0	low
GRMZM2G064466	1	82921613	82926989	+	0	low
GRMZM5G867121	1	83019858	83021546	-	0.227167	medium
GRMZM5G845018	1	83068076	83069470	+	5.35483	medium
GRMZM5G881398	1	83068146	83068613	-	0	medium
GRMZM2G312693	1	83186664	83188911	-	24.4181	high
GRMZM2G099467	1	83410152	83414307	+	14.9733	high
GRMZM2G028302	1	83441848	83443767	-	0.883132	medium
GRMZM2G106241	1	83484202	83484878	+	0	low
GRMZM2G085198	1	83531702	83533706	-	26.6589	high
GRMZM2G031222	1	83550835	83551584	-	0	low
GRMZM2G125095	1	83653655	83654919	-	0.007291	low
GRMZM2G097249	1	83790524	83797094	-	5.55644	medium
GRMZM2G097188	1	83799675	83800730	+	0.11144	low
GRMZM2G167101	1	83831021	83831997	-	6.82378	medium
GRMZM2G003076	1	83835120	83838665	+	6.94955	medium
GRMZM2G303007	1	83881344	83889812	-	2.09973	medium
GRMZM2G396482	1	84070970	84072672	-	21.5417	high
GRMZM2G095698	1	84078395	84080242	-	13.0409	high
[truncated: 37,156 more rows]
