# Supplementary material for: The regulatory landscape of early maize inflorescence development
Source: Genome Biol. 2020 Jul 6;21:165. doi: 10.1186/s13059-020-02070-8 (PMC7336428; doi:10.1186/s13059-020-02070-8)
Supplement: Supplementary file 5 — Additional file 10 Dataset S9. Distance matrix between ABI3 motifs and FEA4 binding sites, closest gene models and annotations associated with these combinatorial cis-element modules, and functional enrichment analysis using maize-GAMER GO for genes within 1 kb of FEA4-ABI3 cis-element modules. [file 13059_2020_2070_MOESM10_ESM.xlsx]

## Sheet: Sheet1
Additonal File 10 Dataset S9: Sheet 1: Distance matrix between ABI3 and FEA4 motifs within FEA4 binding sites, closest genes to these combinatorial motif sites, and their functional annotations; Sheet 2: Functional enrichment of genes within 1kb of FEA4-ABI3 modules based on GO. Sheets 3 and 4: Genes and annotations sorted by GO categories.
1 Distance between the ABI3 and FEA4 motif
2 Distance between the FEA4 motif and gene model
Chromosome	FEA4_Start	FEA4_Stop	FEA4_Strand	FEA4_Motif	ABI3_Start	ABI3_Stop	ABI3_Strand	ABI3_Motif	Distance_a1	GeneID	Distance_b2	Annotations
1	3129547	3129552	+	ACGTCA	3129393	3129407	-	CTCGCCGCGTGGAGC	-141	GRMZM2G393062	150	NA
1	3129547	3129552	+	ACGTCA	3129506	3129520	-	CTGGGTGCCCGACTG	-28	GRMZM2G393062	150	NA
1	3129547	3129552	+	ACGTCA	3129420	3129434	-	CGCGTTGCCTTGCCA	-114	GRMZM2G393062	150	NA
1	3129547	3129552	+	ACGTCA	3129510	3129524	-	CAGGCTGGGTGCCCG	-24	GRMZM2G393062	150	NA
1	3129547	3129552	+	ACGTCA	3129502	3129516	-	GTGCCCGACTGCACG	-32	GRMZM2G393062	150	NA
1	3129547	3129552	+	ACGTCA	3129619	3129633	-	CGGTTTGGTTTGCTG	68	GRMZM2G393062	150	NA
1	3129547	3129552	+	ACGTCA	3129514	3129528	+	CACCCAGCCTGGACG	-20	GRMZM2G393062	150	NA
1	3129547	3129552	+	ACGTCA	3129768	3129782	+	CAAGCTGCCTTGCGC	217	GRMZM2G393062	150	NA
1	3129547	3129552	+	ACGTCA	3129557	3129571	+	AACGCTGCCCAGCCC	6	GRMZM2G393062	150	NA
1	3129547	3129552	+	ACGTCA	3129588	3129602	-	GTCTCTGCCTGCAGC	37	GRMZM2G393062	150	NA
1	3168950	3168955	-	ACGTCA	3168961	3168975	+	CTGGCTGTCGGCCGA	-7	GRMZM2G124550	2402	Protein kinase superfamily protein
1	4045989	4045994	-	ACGTCA	4045998	4046012	+	CTGGCTGGCAGCAAT	-5	GRMZM2G013986	397	Subtilisin-like protease SBT1.9
1	4045989	4045994	-	ACGTCA	4045994	4046008	+	TTTCCTGGCTGGCAG	-1	GRMZM2G013986	397	Subtilisin-like protease SBT1.9
1	4045989	4045994	-	ACGTCA	4046040	4046054	-	GTTGCTGCCCTGCTG	-47	GRMZM2G013986	397	Subtilisin-like protease SBT1.9
1	4045989	4045994	-	ACGTCA	4046129	4046143	-	CTGTCTGTCTTTCCA	-136	GRMZM2G013986	397	Subtilisin-like protease SBT1.9
1	4053947	4053952	-	ACGTCA	4053781	4053795	-	CTGGCAGGCTGCCAT	153	GRMZM2G014382	1383	nad5;NADH ubiquinone oxidoreductase B14 subunit5:
1	4053947	4053952	-	ACGTCA	4053743	4053757	+	CAGGCTAGCTTGCTC	191	GRMZM2G014382	1383	nad5;NADH ubiquinone oxidoreductase B14 subunit5:
1	4053947	4053952	-	ACGTCA	4053777	4053791	-	CAGGCTGCCATTCGG	157	GRMZM2G014382	1383	nad5;NADH ubiquinone oxidoreductase B14 subunit5:
1	4053947	4053952	-	ACGTCA	4053855	4053869	-	GTGGCTGTCTGTCCT	79	GRMZM2G014382	1383	nad5;NADH ubiquinone oxidoreductase B14 subunit5:
1	4053947	4053952	-	ACGTCA	4053785	4053799	-	ATGGCTGGCAGGCTG	149	GRMZM2G014382	1383	nad5;NADH ubiquinone oxidoreductase B14 subunit5:
1	4353080	4353085	+	GCGTCA	4353040	4353054	+	CAGCCTGCCTTGTGT	-27	GRMZM2G104468	1053	Remorin family protein
1	4353080	4353085	+	GCGTCA	4353125	4353139	-	TTGCATGGCTACCTA	41	GRMZM2G104468	1053	Remorin family protein
1	4353080	4353085	+	GCGTCA	4353036	4353050	+	GTCGCAGCCTGCCTT	-31	GRMZM2G104468	1053	Remorin family protein
1	4592078	4592083	+	ACGTCA	4592118	4592132	-	CGGCCCGCCTGCGCC	36	GRMZM2G341934	2690	Peroxidase 64
1	4592078	4592083	+	ACGTCA	4592122	4592136	-	CACCCGGCCCGCCTG	40	GRMZM2G341934	2690	Peroxidase 64
1	4999698	4999703	+	GCGTCA	4999777	4999791	-	CAGCCTTCCCTCCCC	75	GRMZM2G159427	3085	Protein FIZZY-RELATED 1
1	4999698	4999703	+	GCGTCA	4999752	4999766	-	CTGGGCAGCTGGCCG	50	GRMZM2G159427	3085	Protein FIZZY-RELATED 1
1	4999698	4999703	+	GCGTCA	4999790	4999804	-	CTCCCTGCACTGCCA	88	GRMZM2G159427	3085	Protein FIZZY-RELATED 1
1	4999698	4999703	+	GCGTCA	4999781	4999795	-	CTGCCAGCCTTCCCT	79	GRMZM2G159427	3085	Protein FIZZY-RELATED 1
1	4999698	4999703	+	GCGTCA	4999841	4999855	+	CCGTCCGCCCGCCCG	139	GRMZM2G159427	3085	Protein FIZZY-RELATED 1
1	4999698	4999703	+	GCGTCA	4999794	4999808	-	CGCCCTCCCTGCACT	92	GRMZM2G159427	3085	Protein FIZZY-RELATED 1
1	5527007	5527012	-	GCGTCA	5527121	5527135	+	CTGTCTGTCTGTCAA	-110	GRMZM2G055704	941	Heavy metal transport/detoxification superfamily protein
1	5527007	5527012	-	GCGTCA	5527050	5527064	-	ATGGATGCCGAGCTG	-39	GRMZM2G055704	941	Heavy metal transport/detoxification superfamily protein
1	5527007	5527012	-	GCGTCA	5527069	5527083	+	ATGCCTGGCTGCAAC	-58	GRMZM2G055704	941	Heavy metal transport/detoxification superfamily protein
1	5527007	5527012	-	GCGTCA	5527109	5527123	+	GGGTCTGTCTGTCTG	-98	GRMZM2G055704	941	Heavy metal transport/detoxification superfamily protein
1	5527007	5527012	-	GCGTCA	5527117	5527131	+	CTGTCTGTCTGTCTG	-106	GRMZM2G055704	941	Heavy metal transport/detoxification superfamily protein
1	5527007	5527012	-	GCGTCA	5527113	5527127	+	CTGTCTGTCTGTCTG	-102	GRMZM2G055704	941	Heavy metal transport/detoxification superfamily protein
1	6171794	6171799	+	GCGTCA	6171872	6171886	+	CTCCCTGGCTGCTTG	74	GRMZM2G143588	3036	DNA polymerase delta small subunit
1	6171794	6171799	+	GCGTCA	6171979	6171993	+	GGTGCTGGCTGGCTT	181	GRMZM2G143588	3036	DNA polymerase delta small subunit
1	6171794	6171799	+	GCGTCA	6171876	6171890	+	CTGGCTGCTTGTGCG	78	GRMZM2G143588	3036	DNA polymerase delta small subunit
1	6171794	6171799	+	GCGTCA	6171983	6171997	+	CTGGCTGGCTTACGT	185	GRMZM2G143588	3036	DNA polymerase delta small subunit
1	6171794	6171799	+	GCGTCA	6171868	6171882	+	TGGCCTCCCTGGCTG	70	GRMZM2G143588	3036	DNA polymerase delta small subunit
1	6186430	6186435	+	GCGTCA	6186324	6186338	+	GAGGCTGCCGAGCGT	-93	GRMZM2G032852	4804	Calcium-dependent protein kinase 6
1	6212228	6212233	+	ACGTCA	6212149	6212163	-	AGGGCTGGCTGGTTG	-66	GRMZM2G321041	165	RING-H2 finger protein ATL80
1	6212228	6212233	+	ACGTCA	6212274	6212288	-	CTGGCTGCCGCGCCC	42	GRMZM2G321041	165	RING-H2 finger protein ATL80
1	6212228	6212233	+	ACGTCA	6212111	6212125	-	ATGCCCGCTTTGCCT	-104	GRMZM2G321041	165	RING-H2 finger protein ATL80
1	6212228	6212233	+	ACGTCA	6212145	6212159	-	CTGGCTGGTTGCGCG	-70	GRMZM2G321041	165	RING-H2 finger protein ATL80
1	6231499	6231504	-	ACGTCA	6231345	6231359	-	CTGCCGGCCGAGCAC	141	GRMZM2G032219	375	mlo1;barley mlo defense gene homolog1: one of 9 seven-transmembrane homologues to barley powdery mildew defense response gene
1	6231499	6231504	-	ACGTCA	6231295	6231309	+	GTGGTTGGCTGGCCT	191	GRMZM2G032219	375	mlo1;barley mlo defense gene homolog1: one of 9 seven-transmembrane homologues to barley powdery mildew defense response gene
1	6231499	6231504	-	ACGTCA	6231200	6231214	+	GTGGCCGGCCGGCCA	286	GRMZM2G032219	375	mlo1;barley mlo defense gene homolog1: one of 9 seven-transmembrane homologues to barley powdery mildew defense response gene
1	6231499	6231504	-	ACGTCA	6231665	6231679	+	CTGTGTGGTTTGCTG	-162	GRMZM2G032219	375	mlo1;barley mlo defense gene homolog1: one of 9 seven-transmembrane homologues to barley powdery mildew defense response gene
1	6231499	6231504	-	ACGTCA	6231407	6231421	-	CTAGCTGTCCGCCTG	79	GRMZM2G032219	375	mlo1;barley mlo defense gene homolog1: one of 9 seven-transmembrane homologues to barley powdery mildew defense response gene
1	6231499	6231504	-	ACGTCA	6231403	6231417	-	CTGTCCGCCTGCCTA	83	GRMZM2G032219	375	mlo1;barley mlo defense gene homolog1: one of 9 seven-transmembrane homologues to barley powdery mildew defense response gene
1	6231499	6231504	-	ACGTCA	6231201	6231215	-	GTGGCCGGCCGGCCA	285	GRMZM2G032219	375	mlo1;barley mlo defense gene homolog1: one of 9 seven-transmembrane homologues to barley powdery mildew defense response gene
1	6528106	6528111	-	ACGTCA	6528092	6528106	+	ATGGATGGCCTCCCT	1	GRMZM5G887276	2094	Putative Myb family transcription factor
1	6802694	6802699	+	GCGTCA	6802605	6802619	+	CTCGCTCGCTGCAAA	-76	GRMZM2G392863	2	Flower-specific gamma-thionin
1	7064606	7064611	+	GCGTCA	7064365	7064379	-	CTGCCTGCTGCTCCA	-228	GRMZM2G409997	1193	NA
1	7064606	7064611	+	GCGTCA	7064369	7064383	-	CGGCCTGCCTGCTGC	-224	GRMZM2G409997	1193	NA
1	7064606	7064611	+	GCGTCA	7064377	7064391	+	CAGGCCGCAGGCCTG	-216	GRMZM2G409997	1193	NA
1	7064606	7064611	+	GCGTCA	7064397	7064411	+	CCAGCTGCCTGGCCT	-196	GRMZM2G409997	1193	NA
1	7064606	7064611	+	GCGTCA	7064401	7064415	+	CTGCCTGGCCTCCTG	-192	GRMZM2G409997	1193	NA
1	7064606	7064611	+	GCGTCA	7064405	7064419	+	CTGGCCTCCTGCAGT	-188	GRMZM2G409997	1193	NA
1	7388923	7388928	-	GCGTCA	7388908	7388922	+	CTCCCCGGCTTCTGC	2	GRMZM2G099598	2678	Probable serine/threonine-protein kinase
1	7388923	7388928	-	GCGTCA	7388960	7388974	+	GTGGGCGGCGGGCGG	-33	GRMZM2G099598	2678	Probable serine/threonine-protein kinase
1	7551661	7551666	+	GCGTCA	7551686	7551700	+	GAGCCTGCTGGCACG	21	GRMZM2G110345	4258	NA
1	7551788	7551793	+	GCGTCA	7551825	7551839	+	GGCCCCGGCGGCCGG	33	GRMZM2G110345	4131	NA
1	8029904	8029909	-	ACGTCA	8030031	8030045	+	CTGCCTGCCTGTCGA	-123	GRMZM2G075870	2650	pht10;phosphate transporter protein10:
1	8029904	8029909	-	ACGTCA	8030023	8030037	+	TGCTCCGGCTGCCTG	-115	GRMZM2G075870	2650	pht10;phosphate transporter protein10:
1	8029904	8029909	-	ACGTCA	8030027	8030041	+	CCGGCTGCCTGCCTG	-119	GRMZM2G075870	2650	pht10;phosphate transporter protein10:
1	8109062	8109067	+	GCGTCA	8108987	8109001	-	CTCGCTGCTTTGTTA	-62	GRMZM2G475059	0	gst31;glutathione transferase31: glutathione S-transferase subunit 31; matches PCO132874 (in silico from AF244696) placed by overgo on chromosome 1
1	8224317	8224322	+	ACGTCA	8224366	8224380	-	CTGCCGTGCTGCCCC	45	GRMZM2G176131	6650	Tubulin gamma-2 chain
1	8224317	8224322	+	ACGTCA	8224370	8224384	-	GTACCTGCCGTGCTG	49	GRMZM2G176131	6650	Tubulin gamma-2 chain
1	8224317	8224322	+	ACGTCA	8224133	8224147	-	CTGGCTGCTTGTTAT	-171	GRMZM2G176131	6650	Tubulin gamma-2 chain
1	8224317	8224322	+	ACGTCA	8224137	8224151	-	AACTCTGGCTGCTTG	-167	GRMZM2G176131	6650	Tubulin gamma-2 chain
1	8877440	8877445	-	ACGTCA	8877393	8877407	+	CTGCCTGCTTCTATG	34	GRMZM2G066860	113	Cysteine-rich repeat secretory protein 3
1	8877440	8877445	-	ACGTCA	8877389	8877403	+	CTGACTGCCTGCTTC	38	GRMZM2G066860	113	Cysteine-rich repeat secretory protein 3
1	8877442	8877447	+	ACGTCA	8877536	8877550	-	CTGAATGCTTGCCTG	90	GRMZM2G066860	111	Cysteine-rich repeat secretory protein 3
1	9306847	9306852	-	ACGTCA	9306955	9306969	-	GTCCCCGCCTCCCCA	-104	GRMZM5G820122	5020	mrpa4;multidrug resistance-associated protein 4:
1	9306847	9306852	-	ACGTCA	9306955	9306969	-	GTCCCCGCCTCCCCA	-104	GRMZM5G820122	5020	mrpa4;multidrug resistance-associated protein 4:
1	10533398	10533403	+	ACGTCA	10533669	10533683	+	CTTCCCGCCTTGCTT	267	GRMZM2G028521	6939	citt1;citrate transporter1:
1	10533398	10533403	+	ACGTCA	10533266	10533280	-	CTGTCTGCCTGCATA	-119	GRMZM2G028521	6939	citt1;citrate transporter1:
1	10677721	10677726	-	ACGTCA	10677665	10677679	-	CTGCCTGCCAAGAAG	43	GRMZM2G043799	0	Calmodulin-binding receptor-like cytoplasmic kinase 1
1	10677721	10677726	-	ACGTCA	10677643	10677657	-	CAGTCTGGCTCTCCG	65	GRMZM2G043799	0	Calmodulin-binding receptor-like cytoplasmic kinase 1
1	10677721	10677726	-	ACGTCA	10677661	10677675	+	CTGCCTTCTTGGCAG	47	GRMZM2G043799	0	Calmodulin-binding receptor-like cytoplasmic kinase 1
1	10677721	10677726	-	ACGTCA	10677669	10677683	-	GGAGCTGCCTGCCAA	39	GRMZM2G043799	0	Calmodulin-binding receptor-like cytoplasmic kinase 1
1	10901152	10901157	-	ACGTCA	10901156	10901170	+	GTGTCTGGTTTCCAG	0	GRMZM2G139834	804	WAT1-related protein
1	10901152	10901157	-	ACGTCA	10901095	10901109	-	GGGCATGGCTAGCCC	44	GRMZM2G139834	804	WAT1-related protein
1	12513138	12513143	+	ACGTCA	12512992	12513006	+	CAGACTGGCTGGCCC	-133	GRMZM2G165998	89	12-dihydroxy-3-keto-5-methylthiopentene dioxygenase 3
1	12513138	12513143	+	ACGTCA	12512891	12512905	+	CTGCTTGGCTGCTTG	-234	GRMZM2G165998	89	12-dihydroxy-3-keto-5-methylthiopentene dioxygenase 3
1	12810705	12810710	+	GCGTCA	12810580	12810594	-	ATGCATGGCCGGATA	-112	GRMZM2G056231	10022	Histone H2A
1	12810705	12810710	+	GCGTCA	12810763	12810777	+	GTGGATGGCTACATA	54	GRMZM2G056231	10022	Histone H2A
1	12810705	12810710	+	GCGTCA	12810679	12810693	+	CGCGCTGCCCGGCCA	-13	GRMZM2G056231	10022	Histone H2A
1	12969764	12969769	+	ACGTCA	12969696	12969710	+	CTCCCTCCTCTGCTG	-55	GRMZM2G172448	565	NA
1	12969764	12969769	+	ACGTCA	12969551	12969565	+	CTGCCTGGCCTCGCG	-200	GRMZM2G172448	565	NA
1	12969764	12969769	+	ACGTCA	12969547	12969561	+	TAGTCTGCCTGGCCT	-204	GRMZM2G172448	565	NA
1	14384285	14384290	-	ACGTCA	14384163	14384177	+	AAGTCTGGTTGGCTG	109	GRMZM2G417835	86	NA
1	14384285	14384290	-	ACGTCA	14383781	14383795	-	CTGCTCGCCCGCCGC	491	GRMZM2G417835	86	NA
1	14384285	14384290	-	ACGTCA	14383821	14383835	-	CTCGCGGCTGGCCCC	451	GRMZM2G417835	86	NA
1	14384285	14384290	-	ACGTCA	14384167	14384181	+	CTGGTTGGCTGGTTC	105	GRMZM2G417835	86	NA
1	14384309	14384314	-	ACGTCA	14384344	14384358	+	ATGCCTGCCGCCCCA	-31	GRMZM2G417835	62	NA
1	14384309	14384314	-	ACGTCA	14384340	14384354	+	ATTGATGCCTGCCGC	-27	GRMZM2G417835	62	NA
1	14943184	14943189	-	ACGTCA	14943120	14943134	+	CTGTCCACCTTCCCG	51	GRMZM2G162814	569	NA
1	15157661	15157666	+	GCGTCA	15157697	15157711	-	CTGACGGGCGGCCTC	32	GRMZM2G035243	10405	Kelch motif family protein
1	16058164	16058169	+	ACGTCA	16058249	16058263	+	CGGCCAGGCCAGCCA	81	GRMZM2G703504	5185	NA
1	16058164	16058169	+	ACGTCA	16058250	16058264	-	ATGGCTGGCCTGGCC	82	GRMZM2G703504	5185	NA
1	16058164	16058169	+	ACGTCA	16058254	16058268	-	CGCGATGGCTGGCCT	86	GRMZM2G703504	5185	NA
1	16058164	16058169	+	ACGTCA	16058410	16058424	+	CTGCCTGGCAGCTGA	242	GRMZM2G703504	5185	NA
1	16067387	16067392	+	GCGTCA	16067373	16067387	-	CTGCGTGCCGTCCAT	-1	GRMZM2G703504	0	NA
1	16067387	16067392	+	GCGTCA	16067444	16067458	+	CGCGCTGCATTGCCT	53	GRMZM2G703504	0	NA
1	16129613	16129618	-	ACGTCA	16130288	16130302	-	AGGGTTGGCTAGCCG	-671	GRMZM2G399072	7245	AP2-EREBP-type transcription factor
1	16129613	16129618	-	ACGTCA	16130578	16130592	+	TTGGCTGCCTGCTTC	-961	GRMZM2G399072	7245	AP2-EREBP-type transcription factor
1	16129613	16129618	-	ACGTCA	16130565	16130579	+	GTGCATGCTTGGCTT	-948	GRMZM2G399072	7245	AP2-EREBP-type transcription factor
1	16129613	16129618	-	ACGTCA	16130582	16130596	+	CTGCCTGCTTCGCGA	-965	GRMZM2G399072	7245	AP2-EREBP-type transcription factor
1	16129613	16129618	-	ACGTCA	16130574	16130588	+	TGGCTTGGCTGCCTG	-957	GRMZM2G399072	7245	AP2-EREBP-type transcription factor
1	16129613	16129618	-	ACGTCA	16130210	16130224	+	CAGCCTGCCGGCCCC	-593	GRMZM2G399072	7245	AP2-EREBP-type transcription factor
1	16129613	16129618	-	ACGTCA	16129902	16129916	+	GTGGCTCCCTGCCCT	-285	GRMZM2G399072	7245	AP2-EREBP-type transcription factor
1	16129613	16129618	-	ACGTCA	16129906	16129920	+	CTCCCTGCCCTGCGG	-289	GRMZM2G399072	7245	AP2-EREBP-type transcription factor
1	16129613	16129618	-	ACGTCA	16130206	16130220	+	CGACCAGCCTGCCGG	-589	GRMZM2G399072	7245	AP2-EREBP-type transcription factor
1	16775164	16775169	+	GCGTCA	16775236	16775250	+	CTCTTTGGCTTCCGT	68	GRMZM2G343157	1002	ZIM motif family protein
1	16775164	16775169	+	GCGTCA	16775226	16775240	+	CTGGCTGGCTCTCTT	58	GRMZM2G343157	1002	ZIM motif family protein
1	16775164	16775169	+	GCGTCA	16775218	16775232	+	CTGGCTGGCTGGCTG	50	GRMZM2G343157	1002	ZIM motif family protein
1	16775164	16775169	+	GCGTCA	16775222	16775236	+	CTGGCTGGCTGGCTC	54	GRMZM2G343157	1002	ZIM motif family protein
1	16775164	16775169	+	GCGTCA	16775214	16775228	+	CGGGCTGGCTGGCTG	46	GRMZM2G343157	1002	ZIM motif family protein
1	16775164	16775169	+	GCGTCA	16775153	16775167	-	ACGCCTGCCTAACTG	0	GRMZM2G343157	1002	ZIM motif family protein
1	16775164	16775169	+	GCGTCA	16775210	16775224	+	CAGGCGGGCTGGCTG	42	GRMZM2G343157	1002	ZIM motif family protein
1	17681896	17681901	+	GCGTCA	17681963	17681977	+	CTTCCTGGCATCCCC	63	GRMZM2G410623	2308	Pentatricopeptide repeat-containing protein
1	17681896	17681901	+	GCGTCA	17681867	17681881	+	TGGCCTGCCTGGCTA	-16	GRMZM2G410623	2308	Pentatricopeptide repeat-containing protein
1	17681896	17681901	+	GCGTCA	17681862	17681876	+	CTAGCTGGCCTGCCT	-21	GRMZM2G410623	2308	Pentatricopeptide repeat-containing protein
1	17681896	17681901	+	GCGTCA	17681863	17681877	-	CAGGCAGGCCAGCTA	-20	GRMZM2G410623	2308	Pentatricopeptide repeat-containing protein
1	17681896	17681901	+	GCGTCA	17681871	17681885	+	CTGCCTGGCTAGCGC	-12	GRMZM2G410623	2308	Pentatricopeptide repeat-containing protein
1	18175617	18175622	-	ACGTCA	18175389	18175403	+	CTGGCTGCCTTTGGA	215	GRMZM2G024099	12276	Aspartyl protease AED3
1	18175617	18175622	-	ACGTCA	18175008	18175022	-	AGCGCTGGCCGGCCT	596	GRMZM2G024099	12276	Aspartyl protease AED3
1	22875193	22875198	+	GCGTCA	22875125	22875139	+	GGGCCCGGATGGCTC	-55	GRMZM2G015067	1928	SURF1
1	23424898	23424903	-	GCGTCA	23424428	23424442	-	CGGTCAGCCTGCACG	457	GRMZM2G121706	665	Transcription repressor OFP7
1	23424898	23424903	-	GCGTCA	23424540	23424554	-	GGCCATGGCTGCCTT	345	GRMZM2G121706	665	Transcription repressor OFP7
1	23424898	23424903	-	GCGTCA	23424536	23424550	-	ATGGCTGCCTTCTGA	349	GRMZM2G121706	665	Transcription repressor OFP7
1	24211711	24211716	+	GCGTCA	24211644	24211658	-	CAGCCTGCTCGTATC	-54	GRMZM2G440543	4335	F-box protein GID2
1	24304189	24304194	-	GCGTCA	24304221	24304235	-	CTCCCGGCCGAGCAG	-28	GRMZM2G103873	3210	NA
1	24304189	24304194	-	GCGTCA	24303984	24303998	+	CTGCATGCCTCGCGC	192	GRMZM2G103873	3210	NA
1	24304189	24304194	-	GCGTCA	24304217	24304231	+	CTCTCTGCTCGGCCG	-24	GRMZM2G103873	3210	NA
1	24304189	24304194	-	GCGTCA	24303976	24303990	+	CTCCCCTGCTGCATG	200	GRMZM2G103873	3210	NA
1	24304189	24304194	-	GCGTCA	24304209	24304223	+	CTCTCTGGCTCTCTG	-16	GRMZM2G103873	3210	NA
1	25378365	25378370	-	GCGTCA	25377965	25377979	-	ATCCATGGCCTCCTC	387	GRMZM2G070442	0	Protein UPSTREAM OF FLC
1	25378365	25378370	-	GCGTCA	25378157	25378171	-	CTGCATGGCCTCCAC	195	GRMZM2G070442	0	Protein UPSTREAM OF FLC
1	25378365	25378370	-	GCGTCA	25378271	25378285	+	GGGGCCGGTGGCCCC	81	GRMZM2G070442	0	Protein UPSTREAM OF FLC
1	25378365	25378370	-	GCGTCA	25378161	25378175	-	CTGCCTGCATGGCCT	191	GRMZM2G070442	0	Protein UPSTREAM OF FLC
1	25378365	25378370	-	GCGTCA	25378165	25378179	-	CTTGCTGCCTGCATG	187	GRMZM2G070442	0	Protein UPSTREAM OF FLC
1	25813694	25813699	+	GCGTCA	25813648	25813662	+	CTGCCTGCGTCGCCG	-33	GRMZM2G103059	2597	60S ribosomal protein L36a
1	25813694	25813699	+	GCGTCA	25813675	25813689	-	GTCCCTGCTCTGCTT	-6	GRMZM2G103059	2597	60S ribosomal protein L36a
1	27158308	27158313	-	GCGTCA	27158444	27158458	-	CTCGTCGCCTTGCGC	-132	GRMZM5G879116	13976	Sec14p-like phosphatidylinositol transfer family protein
1	28460781	28460786	-	GCGTCA	28460874	28460888	+	ATGGCTGGCGGGCAC	-89	GRMZM2G099860	9568	trps2;trehalose-6-phosphate synthase2:
1	28460781	28460786	-	GCGTCA	28461010	28461024	+	GACGCCGGCGGGCGC	-225	GRMZM2G099860	9568	trps2;trehalose-6-phosphate synthase2:
1	28460781	28460786	-	GCGTCA	28461055	28461069	+	ATGGCTCGCCGTCTA	-270	GRMZM2G099860	9568	trps2;trehalose-6-phosphate synthase2:
1	28460781	28460786	-	GCGTCA	28460767	28460781	-	ATGGCCGCCGTCAGC	1	GRMZM2G099860	9568	trps2;trehalose-6-phosphate synthase2:
1	28461766	28461771	+	GCGTCA	28461729	28461743	-	CTGGCTGCTGGCGGC	-24	GRMZM2G099860	10553	trps2;trehalose-6-phosphate synthase2:
1	29193500	29193505	+	ACGTCA	29193401	29193415	+	CCGCCCGCCCGTCCG	-86	GRMZM2G476914	3690	Ubiquitin-protein ligase
1	29193500	29193505	+	ACGTCA	29193371	29193385	+	GTGGGTGGCGTCCCC	-116	GRMZM2G476914	3690	Ubiquitin-protein ligase
1	29193500	29193505	+	ACGTCA	29193537	29193551	-	CTGGCCGGTGATCTG	33	GRMZM2G476914	3690	Ubiquitin-protein ligase
1	29193500	29193505	+	ACGTCA	29193675	29193689	+	CAGCTTGGCTTTCTT	171	GRMZM2G476914	3690	Ubiquitin-protein ligase
1	29520545	29520550	+	GCGTCA	29520590	29520604	-	CTAGCTAGCTAGCTC	41	GRMZM2G153536	3955	Branched-chain-amino-acid aminotransferase
1	29520545	29520550	+	GCGTCA	29520578	29520592	-	CTCCCTGCCGTCAAA	29	GRMZM2G153536	3955	Branched-chain-amino-acid aminotransferase
1	29520545	29520550	+	GCGTCA	29520458	29520472	+	GTGGCTGCTTTCCCG	-74	GRMZM2G153536	3955	Branched-chain-amino-acid aminotransferase
1	29520545	29520550	+	GCGTCA	29520582	29520596	-	CTAGCTCCCTGCCGT	33	GRMZM2G153536	3955	Branched-chain-amino-acid aminotransferase
1	30265010	30265015	+	ACGTCA	30265218	30265232	+	ACGCCTGGCTGTCTC	204	GRMZM2G043584	2654	Leucine-rich repeat receptor-like serine/threonine-protein kinase BAM3
1	30265010	30265015	+	ACGTCA	30265105	30265119	-	CTCGCTCTCTGGCCC	91	GRMZM2G043584	2654	Leucine-rich repeat receptor-like serine/threonine-protein kinase BAM3
1	30287876	30287881	+	ACGTCA	30287881	30287895	-	CGGCCTGCTGTGCGT	1	GRMZM2G043542	1668	Ubiquitin carboxyl-terminal hydrolase 27
1	31247822	31247827	+	GCGTCA	31247780	31247794	-	CAGTCCGGCGGGCCA	-29	GRMZM2G116846	0	Peroxidase 53
1	31247944	31247949	+	ACGTCA	31248145	31248159	+	CTGCCTCCCGGTCAA	197	GRMZM2G116846	0	Peroxidase 53
1	31247944	31247949	+	ACGTCA	31248110	31248124	-	AGGCCTGGAGACCTG	162	GRMZM2G116846	0	Peroxidase 53
1	31770775	31770780	+	GCGTCA	31770943	31770957	-	ATGCATGCTCAGCTC	164	GRMZM2G465595	0	Protein SHOOT GRAVITROPISM 5
1	31770775	31770780	+	GCGTCA	31770574	31770588	+	GTGGCTGCCATGCCA	-188	GRMZM2G465595	0	Protein SHOOT GRAVITROPISM 5
1	31770775	31770780	+	GCGTCA	31770967	31770981	+	GTCTCTGCATGCATG	188	GRMZM2G465595	0	Protein SHOOT GRAVITROPISM 5
1	31776879	31776884	-	GCGTCA	31777147	31777161	-	GGCTCCGGCCGCCTC	-264	GRMZM2G465595	3892	Protein SHOOT GRAVITROPISM 5
1	31777991	31777996	+	ACGTCA	31777442	31777456	-	CGCCCTCCTTTCCTG	-536	GRMZM2G465595	5004	Protein SHOOT GRAVITROPISM 5
1	31777991	31777996	+	ACGTCA	31777505	31777519	-	CTGGCCGTCTGCCCC	-473	GRMZM2G465595	5004	Protein SHOOT GRAVITROPISM 5
1	31777991	31777996	+	ACGTCA	31777456	31777470	+	GAGGCTGCCTTGCCA	-522	GRMZM2G465595	5004	Protein SHOOT GRAVITROPISM 5
1	32606092	32606097	-	ACGTCA	32606021	32606035	-	GTGCCGGCCGGGCGG	58	GRMZM5G818431	19030	Protein kinase superfamily protein
1	32606092	32606097	-	ACGTCA	32606017	32606031	+	CTGTCCGCCCGGCCG	62	GRMZM5G818431	19030	Protein kinase superfamily protein
1	32606092	32606097	-	ACGTCA	32606025	32606039	-	CGCGGTGCCGGCCGG	54	GRMZM5G818431	19030	Protein kinase superfamily protein
1	32844061	32844066	+	GCGTCA	32843772	32843786	-	CTGTCTCGCTCGCTC	-276	GRMZM2G147942	199	Subtilisin-like protease SBT1.6
1	32844061	32844066	+	GCGTCA	32844195	32844209	-	CGGTCTCGCTAGCTG	130	GRMZM2G147942	199	Subtilisin-like protease SBT1.6
1	32844061	32844066	+	GCGTCA	32843764	32843778	-	CTCGCTCGCTTGCTC	-284	GRMZM2G147942	199	Subtilisin-like protease SBT1.6
1	32844061	32844066	+	GCGTCA	32843768	32843782	-	CTCGCTCGCTCGCTT	-280	GRMZM2G147942	199	Subtilisin-like protease SBT1.6
1	32989414	32989419	+	ACGTCA	32989197	32989211	+	CTCTCCGTCTTGCTC	-204	GRMZM2G165921	4665	NA
1	33685925	33685930	+	GCGTCA	33685804	33685818	+	ATGCCCGGCTGTCGG	-108	GRMZM2G165944	36856	Filament-like plant protein 4
1	33685925	33685930	+	GCGTCA	33685800	33685814	+	CACGATGCCCGGCTG	-112	GRMZM2G165944	36856	Filament-like plant protein 4
1	33685925	33685930	+	GCGTCA	33685368	33685382	-	CTTGCTGGCTTGTTC	-544	GRMZM2G165944	36856	Filament-like plant protein 4
1	33685925	33685930	+	GCGTCA	33685734	33685748	-	CTGCCTGCATGTCAT	-178	GRMZM2G165944	36856	Filament-like plant protein 4
1	35242212	35242217	-	GCGTCA	35242161	35242175	+	CTGGACGGCTGGAGG	38	GRMZM2G030422	2336	tpl2;topless-related2:
1	35242212	35242217	-	GCGTCA	35242091	35242105	+	CTGGCTAGCTAGCGC	108	GRMZM2G030422	2336	tpl2;topless-related2:
1	35242212	35242217	-	GCGTCA	35242024	35242038	+	CTGCCTGCCATCTCC	175	GRMZM2G030422	2336	tpl2;topless-related2:
1	35242212	35242217	-	GCGTCA	35241779	35241793	-	CTCTCTCGCTGCAGC	420	GRMZM2G030422	2336	tpl2;topless-related2:
1	35242212	35242217	-	GCGTCA	35242087	35242101	+	CAAGCTGGCTAGCTA	112	GRMZM2G030422	2336	tpl2;topless-related2:
1	35242212	35242217	-	GCGTCA	35242332	35242346	-	CTGCCGGGCCGGCAA	-116	GRMZM2G030422	2336	tpl2;topless-related2:
1	35242212	35242217	-	GCGTCA	35242336	35242350	-	CCCCCTGCCGGGCCG	-120	GRMZM2G030422	2336	tpl2;topless-related2:
1	35738424	35738429	+	ACGTCA	35738329	35738343	-	CCCGCTGGTCGCCTC	-82	GRMZM2G001663	241	Far-red impaired responsive (FAR1) family protein
1	35738511	35738516	-	ACGTCA	35738619	35738633	+	CCGCCCGCCTCCCGG	-104	GRMZM2G001663	154	Far-red impaired responsive (FAR1) family protein
1	35738511	35738516	-	ACGTCA	35738623	35738637	+	CCGCCTCCCGGCCTC	-108	GRMZM2G001663	154	Far-red impaired responsive (FAR1) family protein
1	35738511	35738516	-	ACGTCA	35738615	35738629	+	CGCCCCGCCCGCCTC	-100	GRMZM2G001663	154	Far-red impaired responsive (FAR1) family protein
1	39018945	39018950	+	GCGTCA	39018734	39018748	-	GGAGCTGGCTGGCTG	-198	GRMZM2G160198	21637	Protein DA1-related 2
1	39018945	39018950	+	GCGTCA	39019363	39019377	-	CCCCCCGGCCGGCCG	414	GRMZM2G160198	21637	Protein DA1-related 2
1	39018945	39018950	+	GCGTCA	39018682	39018696	+	CTGCTCGGCTAGCTG	-250	GRMZM2G160198	21637	Protein DA1-related 2
1	39018945	39018950	+	GCGTCA	39019256	39019270	-	CGCGCCGGCTTCACT	307	GRMZM2G160198	21637	Protein DA1-related 2
1	39018945	39018950	+	GCGTCA	39018730	39018744	-	CTGGCTGGCTGGCTG	-202	GRMZM2G160198	21637	Protein DA1-related 2
1	39018945	39018950	+	GCGTCA	39019145	39019159	+	ATGCCTGCTGGACTG	196	GRMZM2G160198	21637	Protein DA1-related 2
1	39018945	39018950	+	GCGTCA	39018726	39018740	-	CTGGCTGGCTGGACG	-206	GRMZM2G160198	21637	Protein DA1-related 2
1	39018945	39018950	+	GCGTCA	39018690	39018704	+	CTAGCTGCCGTGCCG	-242	GRMZM2G160198	21637	Protein DA1-related 2
1	39018945	39018950	+	GCGTCA	39018722	39018736	-	CTGGCTGGACGCCAG	-210	GRMZM2G160198	21637	Protein DA1-related 2
1	39018945	39018950	+	GCGTCA	39019566	39019580	-	CCCCCCGGCTGGCCA	617	GRMZM2G160198	21637	Protein DA1-related 2
1	39018945	39018950	+	GCGTCA	39018678	39018692	+	GCGCCTGCTCGGCTA	-254	GRMZM2G160198	21637	Protein DA1-related 2
1	40566821	40566826	+	GCGTCA	40566614	40566628	-	GAGGCTGGCTGGACC	-194	GRMZM2G113002	5544	Putative E3 ubiquitin-protein ligase XBAT31
1	40566821	40566826	+	GCGTCA	40566730	40566744	+	AGCTCCGGCTGGCAA	-78	GRMZM2G113002	5544	Putative E3 ubiquitin-protein ligase XBAT31
1	40776261	40776266	+	GCGTCA	40776160	40776174	-	CGGCCTCGCCGCCTC	-88	GRMZM5G801409	32028	60S ribosomal protein L3-1
1	40776261	40776266	+	GCGTCA	40776275	40776289	+	CTGGCGGCAGGCCCG	10	GRMZM5G801409	32028	60S ribosomal protein L3-1
1	40776261	40776266	+	GCGTCA	40776325	40776339	-	CTGTGCGGCGGGCCG	60	GRMZM5G801409	32028	60S ribosomal protein L3-1
1	40776261	40776266	+	GCGTCA	40776104	40776118	-	CTGTATGGCTTGCGG	-144	GRMZM5G801409	32028	60S ribosomal protein L3-1
1	40776261	40776266	+	GCGTCA	40776144	40776158	+	CTGCCTGCCGAGTGC	-104	GRMZM5G801409	32028	60S ribosomal protein L3-1
1	42811172	42811177	+	GCGTCA	42811502	42811516	-	ATGCCCGCCGGGGGA	326	GRMZM2G396674	540	NA
1	42811172	42811177	+	GCGTCA	42811236	42811250	-	CTGGCTGGTGGTAGT	60	GRMZM2G396674	540	NA
1	42811172	42811177	+	GCGTCA	42811258	42811272	+	GTGGTTGCCGGCCGA	82	GRMZM2G396674	540	NA
1	42849014	42849019	+	GCGTCA	42848811	42848825	-	AGGGTTGGCGGGCGG	-190	GRMZM2G141704	844	cap2;calcium pump2: paralog of cap1; calcium-transporting ATPase
1	42849014	42849019	+	GCGTCA	42849589	42849603	+	CCGCCTGCCATGCCC	571	GRMZM2G141704	844	cap2;calcium pump2: paralog of cap1; calcium-transporting ATPase
1	42849014	42849019	+	GCGTCA	42848820	42848834	+	AACCCTGCTTGCCTA	-181	GRMZM2G141704	844	cap2;calcium pump2: paralog of cap1; calcium-transporting ATPase
1	42849014	42849019	+	GCGTCA	42849585	42849599	-	ATGGCAGGCGGTCGT	567	GRMZM2G141704	844	cap2;calcium pump2: paralog of cap1; calcium-transporting ATPase
1	42849014	42849019	+	GCGTCA	42848807	42848821	+	GTCGCCGCCCGCCAA	-194	GRMZM2G141704	844	cap2;calcium pump2: paralog of cap1; calcium-transporting ATPase
1	42849014	42849019	+	GCGTCA	42849181	42849195	+	GTGGCTGGCGGCGTT	163	GRMZM2G141704	844	cap2;calcium pump2: paralog of cap1; calcium-transporting ATPase
1	43116661	43116666	+	GCGTCA	43116816	43116830	-	CCGGCCGCCGGCCCA	151	GRMZM2G043291	0	Glutathione S-transferase L2 chloroplastic
1	43116661	43116666	+	GCGTCA	43116797	43116811	+	CTCGCTGGCTCGCTC	132	GRMZM2G043291	0	Glutathione S-transferase L2 chloroplastic
1	43116661	43116666	+	GCGTCA	43116820	43116834	-	GAGGCCGGCCGCCGG	155	GRMZM2G043291	0	Glutathione S-transferase L2 chloroplastic
1	43116661	43116666	+	GCGTCA	43116670	43116684	-	CTAGCTGCCCGTCAG	5	GRMZM2G043291	0	Glutathione S-transferase L2 chloroplastic
1	43116661	43116666	+	GCGTCA	43116674	43116688	-	TTCCCTAGCTGCCCG	9	GRMZM2G043291	0	Glutathione S-transferase L2 chloroplastic
1	43116661	43116666	+	GCGTCA	43116873	43116887	+	CTCTTTGCCTGGCTG	208	GRMZM2G043291	0	Glutathione S-transferase L2 chloroplastic
1	43560837	43560842	-	GCGTCA	43560907	43560921	-	CCGGCTGGACGCCTG	-66	GRMZM2G030880	1269	NA
1	43560837	43560842	-	GCGTCA	43560903	43560917	-	CTGGACGCCTGGACC	-62	GRMZM2G030880	1269	NA
1	43560837	43560842	-	GCGTCA	43560888	43560902	+	ATGCCTGCCGGTCAC	-47	GRMZM2G030880	1269	NA
1	43675441	43675446	-	ACGTCA	43675404	43675418	-	GTGGTTGGCTGCCTG	24	GRMZM2G137839	7373	apx3;ascorbate peroxidase homolog3:
1	43675482	43675487	+	GCGTCA	43675572	43675586	+	CTGTCTGGGAGGCTC	86	GRMZM2G137839	7332	apx3;ascorbate peroxidase homolog3:
1	43675482	43675487	+	GCGTCA	43675709	43675723	+	ATGCCTGCCCACCTA	223	GRMZM2G137839	7332	apx3;ascorbate peroxidase homolog3:
1	43675482	43675487	+	GCGTCA	43675837	43675851	-	CTCGATGCCGACCGC	351	GRMZM2G137839	7332	apx3;ascorbate peroxidase homolog3:
1	44198076	44198081	+	ACGTCA	44198879	44198893	+	CGGCCAGCTGGGCCA	799	GRMZM2G073628	343	pdi9;protein disulfide isomerase9:
1	44198076	44198081	+	ACGTCA	44198041	44198055	+	CGCCCTGGCGGCTGG	-22	GRMZM2G073628	343	pdi9;protein disulfide isomerase9:
1	44198076	44198081	+	ACGTCA	44198915	44198929	-	CTGCTTGCTGGGCTG	835	GRMZM2G073628	343	pdi9;protein disulfide isomerase9:
1	44198076	44198081	+	ACGTCA	44197660	44197674	+	ATCCATGGCTAGCAC	-403	GRMZM2G073628	343	pdi9;protein disulfide isomerase9:
1	45122920	45122925	+	GCGTCA	45122750	45122764	+	ATGGCTGCCTTTTTA	-157	GRMZM2G053669	108	asn3;asparagine synthetase3:
1	45122920	45122925	+	GCGTCA	45123011	45123025	+	AAGGCTGGCTGACGG	87	GRMZM2G053669	108	asn3;asparagine synthetase3:
1	45122920	45122925	+	GCGTCA	45123015	45123029	+	CTGGCTGACGGGCCC	91	GRMZM2G053669	108	asn3;asparagine synthetase3:
1	45931712	45931717	-	ACGTCA	45931847	45931861	-	CTCGCTGCGCAGCGG	-131	GRMZM2G307992	2756	Thioredoxin superfamily protein
1	48545625	48545630	+	GCGTCA	48545659	48545673	+	CGACCTGCCGGCCTT	30	GRMZM2G010000	3803	Tetratricopeptide repeat (TPR)-like superfamily protein
1	48545625	48545630	+	GCGTCA	48545663	48545677	+	CTGCCGGCCTTTCCG	34	GRMZM2G010000	3803	Tetratricopeptide repeat (TPR)-like superfamily protein
1	48644993	48644998	-	ACGTCA	48644861	48644875	-	CGGCCTGGTTGTTTT	119	GRMZM2G013957	8928	cAMP-regulated phosphoprotein 19-related protein
1	48644993	48644998	-	ACGTCA	48644865	48644879	-	CGGCCGGCCTGGTTG	115	GRMZM2G013957	8928	cAMP-regulated phosphoprotein 19-related protein
1	48644993	48644998	-	ACGTCA	48644808	48644822	-	CCGGCTGCTTGGCCG	172	GRMZM2G013957	8928	cAMP-regulated phosphoprotein 19-related protein
1	50860824	50860829	-	GCGTCA	50859913	50859927	+	GCCCCTGCCTGCCAG	898	GRMZM5G851485	881	Transcription factor bHLH148
1	50860824	50860829	-	GCGTCA	50860726	50860740	+	CTGCATGCCTTCCGT	85	GRMZM5G851485	881	Transcription factor bHLH148
1	50860824	50860829	-	GCGTCA	50859837	50859851	-	CTCCCTCGCTTCCTA	974	GRMZM5G851485	881	Transcription factor bHLH148
1	50860824	50860829	-	GCGTCA	50860598	50860612	+	CTCGCCGGCTTCCGC	213	GRMZM5G851485	881	Transcription factor bHLH148
1	50860824	50860829	-	GCGTCA	50859786	50859800	-	ATGCGTGCGTGGCTC	1025	GRMZM5G851485	881	Transcription factor bHLH148
1	50860824	50860829	-	GCGTCA	50860494	50860508	-	CCGTCTGCTTTGCTG	317	GRMZM5G851485	881	Transcription factor bHLH148
1	50860824	50860829	-	GCGTCA	50860542	50860556	+	CTGCCCGCCCACCCC	269	GRMZM5G851485	881	Transcription factor bHLH148
1	50860824	50860829	-	GCGTCA	50860632	50860646	+	ATGCCTAGCTAGCAA	179	GRMZM5G851485	881	Transcription factor bHLH148
1	50860824	50860829	-	GCGTCA	50860722	50860736	+	GGCGCTGCATGCCTT	89	GRMZM5G851485	881	Transcription factor bHLH148
1	50860824	50860829	-	GCGTCA	50860099	50860113	-	AACGTTGCTTGGCCG	712	GRMZM5G851485	881	Transcription factor bHLH148
1	50860824	50860829	-	GCGTCA	50859833	50859847	-	CTCGCTTCCTAGCAA	978	GRMZM5G851485	881	Transcription factor bHLH148
1	50860824	50860829	-	GCGTCA	50860406	50860420	-	AGCCCCGGCCGGCCG	405	GRMZM5G851485	881	Transcription factor bHLH148
1	50860824	50860829	-	GCGTCA	50859917	50859931	+	CTGCCTGCCAGCGGG	894	GRMZM5G851485	881	Transcription factor bHLH148
1	50955268	50955273	+	GCGTCA	50955291	50955305	+	CGGCGTGGTTTCCTA	19	GRMZM2G550861	52492	NA
1	50955268	50955273	+	GCGTCA	50955199	50955213	+	ATCTCTGCCTAGTGT	-56	GRMZM2G550861	52492	NA
1	51038640	51038645	-	ACGTCA	51038499	51038513	+	GCCCCTGCCCGGCTG	128	GRMZM5G835810	1735	Nuclear poly(A) polymerase 3
1	51038640	51038645	-	ACGTCA	51038655	51038669	-	ATCGCAGCCTGCCGT	-11	GRMZM5G835810	1735	Nuclear poly(A) polymerase 3
1	51038640	51038645	-	ACGTCA	51038581	51038595	-	ATGGCCGGCCGGTTG	46	GRMZM5G835810	1735	Nuclear poly(A) polymerase 3
1	51038640	51038645	-	ACGTCA	51038577	51038591	-	CCGGCCGGTTGCCCC	50	GRMZM5G835810	1735	Nuclear poly(A) polymerase 3
1	51038640	51038645	-	ACGTCA	51038651	51038665	-	CAGCCTGCCGTGCGA	-7	GRMZM5G835810	1735	Nuclear poly(A) polymerase 3
1	51038640	51038645	-	ACGTCA	51038503	51038517	+	CTGCCCGGCTGCCGC	124	GRMZM5G835810	1735	Nuclear poly(A) polymerase 3
1	51038640	51038645	-	ACGTCA	51038625	51038639	-	CTCGCTGTTCGGCGG	2	GRMZM5G835810	1735	Nuclear poly(A) polymerase 3
1	52090736	52090741	-	GCGTCA	52090530	52090544	-	CAGGCCTCCTGGCGC	193	GRMZM2G160466	626	NA
1	52090736	52090741	-	GCGTCA	52090478	52090492	+	CTCTGTGCCTAGCCT	245	GRMZM2G160466	626	NA
1	52090736	52090741	-	GCGTCA	52090450	52090464	-	CTGGCTTCCTATCCT	273	GRMZM2G160466	626	NA
1	53073433	53073438	+	ACGTCA	53073361	53073375	+	CTACCTGCCTGCAGG	-59	GRMZM2G122734	34184	NA
1	53073433	53073438	+	ACGTCA	53073476	53073490	+	GAGCCTTCCTTCCTC	39	GRMZM2G122734	34184	NA
1	53416306	53416311	-	ACGTCA	53416142	53416156	+	CCGCCTGGTTGGTTG	151	GRMZM2G031001	2834	Arabidopsis NAC domain containing protein 87
1	53416306	53416311	-	ACGTCA	53416146	53416160	+	CTGGTTGGTTGGGTG	147	GRMZM2G031001	2834	Arabidopsis NAC domain containing protein 87
1	53416306	53416311	-	ACGTCA	53416138	53416152	+	CGCCCCGCCTGGTTG	155	GRMZM2G031001	2834	Arabidopsis NAC domain containing protein 87
1	53416412	53416417	+	GCGTCA	53416440	53416454	-	CTCGCTGCCCAGGCT	24	GRMZM2G031001	2728	Arabidopsis NAC domain containing protein 87
1	54127482	54127487	+	GCGTCA	54127472	54127486	-	GACGCTCCCTGCCGC	0	GRMZM2G003424	688	c3h45;C3H-transcription factor 345: NCBI: putative RNA-binding zinc finger family proteinLocus designated and assigned to a transcription factor family by the GRASSIUS project (Yilmaz et al 2009) , which also provided the mappings to the B73_Reference Genome sequence v2 gene models.similar to Zinc finger CCCH domain-containing protein of M. trunculata
1	55078099	55078104	+	ACGTCA	55077944	55077958	-	CTGCCTGCCCAGTGC	-142	GRMZM2G320325	1847	ABC transporter I family member 6 chloroplastic
1	55078099	55078104	+	ACGTCA	55078162	55078176	-	GGGCCCGGCCGGCCA	59	GRMZM2G320325	1847	ABC transporter I family member 6 chloroplastic
1	55078099	55078104	+	ACGTCA	55077948	55077962	-	GTTGCTGCCTGCCCA	-138	GRMZM2G320325	1847	ABC transporter I family member 6 chloroplastic
1	55078099	55078104	+	ACGTCA	55078171	55078185	-	CGGGCTCCCGGGCCC	68	GRMZM2G320325	1847	ABC transporter I family member 6 chloroplastic
1	55078099	55078104	+	ACGTCA	55077933	55077947	+	CTGGCCGCTGGGCAC	-153	GRMZM2G320325	1847	ABC transporter I family member 6 chloroplastic
1	55078099	55078104	+	ACGTCA	55078179	55078193	-	ATGGCCTCCGGGCTC	76	GRMZM2G320325	1847	ABC transporter I family member 6 chloroplastic
1	55379590	55379595	-	ACGTCA	55379800	55379814	+	CTCCCTCCCGGCAGC	-206	GRMZM2G399320	184	P-loop containing nucleoside triphosphate hydrolases superfamily protein
1	55379590	55379595	-	ACGTCA	55379813	55379827	-	AGGCCTTGCCGCCGC	-219	GRMZM2G399320	184	P-loop containing nucleoside triphosphate hydrolases superfamily protein
1	55379590	55379595	-	ACGTCA	55379608	55379622	+	CTGCTTGCCTACGTT	-14	GRMZM2G399320	184	P-loop containing nucleoside triphosphate hydrolases superfamily protein
1	55379590	55379595	-	ACGTCA	55379604	55379618	+	ATTCCTGCTTGCCTA	-10	GRMZM2G399320	184	P-loop containing nucleoside triphosphate hydrolases superfamily protein
1	56079783	56079788	-	GCGTCA	56079245	56079259	-	CTGATTGCCTTCCCA	525	GRMZM2G119850	662	Probable LRR receptor-like serine/threonine-protein kinase IRK
1	56079783	56079788	-	GCGTCA	56078704	56078718	-	CTCGCTTGCTTCACC	1066	GRMZM2G119850	662	Probable LRR receptor-like serine/threonine-protein kinase IRK
1	56079783	56079788	-	GCGTCA	56079249	56079263	-	ATGCCTGATTGCCTT	521	GRMZM2G119850	662	Probable LRR receptor-like serine/threonine-protein kinase IRK
1	56311306	56311311	+	GCGTCA	56311098	56311112	-	CTGTCTGGTTGGCCC	-195	GRMZM2G075988	1517	Plant-specific domain TIGR01568 family protein
1	56311306	56311311	+	GCGTCA	56311194	56311208	-	GTGGCTGGCAACCTG	-99	GRMZM2G075988	1517	Plant-specific domain TIGR01568 family protein
1	56311306	56311311	+	GCGTCA	56311190	56311204	+	ATGTCAGGTTGCCAG	-103	GRMZM2G075988	1517	Plant-specific domain TIGR01568 family protein
1	56311306	56311311	+	GCGTCA	56311114	56311128	-	GACCGTGGCTGGCTG	-179	GRMZM2G075988	1517	Plant-specific domain TIGR01568 family protein
1	56311306	56311311	+	GCGTCA	56311106	56311120	-	CTGGCTGGCTGTCTG	-187	GRMZM2G075988	1517	Plant-specific domain TIGR01568 family protein
1	56311306	56311311	+	GCGTCA	56311110	56311124	-	GTGGCTGGCTGGCTG	-183	GRMZM2G075988	1517	Plant-specific domain TIGR01568 family protein
1	56311306	56311311	+	GCGTCA	56311102	56311116	-	CTGGCTGTCTGGTTG	-191	GRMZM2G075988	1517	Plant-specific domain TIGR01568 family protein
1	56583998	56584003	+	ACGTCA	56583967	56583981	+	GCGGCTGGCGGGCGA	-18	GRMZM2G043493	4987	IDP1489;Â :
1	56583998	56584003	+	ACGTCA	56583963	56583977	+	GGGCGCGGCTGGCGG	-22	GRMZM2G043493	4987	IDP1489;Â :
1	56583998	56584003	+	ACGTCA	56584002	56584016	-	TTGCCTGCCTACATG	0	GRMZM2G043493	4987	IDP1489;Â :
1	57247902	57247907	+	GCGTCA	57247863	57247877	+	CGCGCTGCCGGCAGC	-26	GRMZM2G107597	557	sweet16;sugars will eventually be exported transporter16:
1	57295388	57295393	-	GCGTCA	57295423	57295437	+	GACGCTGCCCGCCGA	-31	GRMZM2G073755	3153	Dormancy-associated protein homolog 3
1	57295388	57295393	-	GCGTCA	57295427	57295441	+	CTGCCCGCCGACGCC	-35	GRMZM2G073755	3153	Dormancy-associated protein homolog 3
1	57301550	57301555	+	GCGTCA	57301272	57301286	-	AGCGCTGCCTGCTCG	-265	GRMZM2G073755	286	Dormancy-associated protein homolog 3
1	57301550	57301555	+	GCGTCA	57301503	57301517	+	CCGCCTGCCGGCCTG	-34	GRMZM2G073755	286	Dormancy-associated protein homolog 3
1	57301550	57301555	+	GCGTCA	57301507	57301521	+	CTGCCGGCCTGTCGC	-30	GRMZM2G073755	286	Dormancy-associated protein homolog 3
1	57301550	57301555	+	GCGTCA	57301499	57301513	+	TGGCCCGCCTGCCGG	-38	GRMZM2G073755	286	Dormancy-associated protein homolog 3
1	57301550	57301555	+	GCGTCA	57301268	57301282	-	CTGCCTGCTCGGCAT	-269	GRMZM2G073755	286	Dormancy-associated protein homolog 3
1	58515445	58515450	+	GCGTCA	58515549	58515563	+	CCGGCTGGTTAGATT	100	GRMZM2G075502	38862	Heavy metal transport/detoxification superfamily protein
1	58515445	58515450	+	GCGTCA	58515433	58515447	-	CGCGATGGCCGCCCC	0	GRMZM2G075502	38862	Heavy metal transport/detoxification superfamily protein
1	58515445	58515450	+	GCGTCA	58515545	58515559	+	GTGCCCGGCTGGTTA	96	GRMZM2G075502	38862	Heavy metal transport/detoxification superfamily protein
1	60777198	60777203	+	ACGTCA	60777109	60777123	+	CTAGCTGCCGAGACG	-76	GRMZM2G091648	19176	NA
1	60777198	60777203	+	ACGTCA	60777105	60777119	+	CTTGCTAGCTGCCGA	-80	GRMZM2G091648	19176	NA
1	61138369	61138374	-	ACGTCA	61138137	61138151	+	GTGCCTGCGTTTCCC	219	GRMZM2G102497	227	IQ-domain 11
1	69873668	69873673	-	ACGTCA	69873827	69873841	-	CTGTCAGCCTGTCAC	-155	GRMZM2G416156	14740	Whole genome shotgun sequence of line PN40024 scaffold_16.assembly12x (Fragment)
1	69873668	69873673	-	ACGTCA	69873658	69873672	+	CGGCCCGGCCTGACG	0	GRMZM2G416156	14740	Whole genome shotgun sequence of line PN40024 scaffold_16.assembly12x (Fragment)
1	69873668	69873673	-	ACGTCA	69873782	69873796	+	CTCCCTTCCGGGACT	-110	GRMZM2G416156	14740	Whole genome shotgun sequence of line PN40024 scaffold_16.assembly12x (Fragment)
1	69873668	69873673	-	ACGTCA	69873897	69873911	-	CTCCCGGGCTACACG	-225	GRMZM2G416156	14740	Whole genome shotgun sequence of line PN40024 scaffold_16.assembly12x (Fragment)
1	69874227	69874232	+	ACGTCA	69874456	69874470	-	ATGCCTGCTCGTGTG	225	GRMZM2G416156	14181	Whole genome shotgun sequence of line PN40024 scaffold_16.assembly12x (Fragment)
1	69874227	69874232	+	ACGTCA	69874403	69874417	+	CGCCCGGCCCGCCTC	172	GRMZM2G416156	14181	Whole genome shotgun sequence of line PN40024 scaffold_16.assembly12x (Fragment)
1	72019032	72019037	+	GCGTCA	72019008	72019022	-	GTCCCTGCTTGGACC	-11	GRMZM2G313009	0	Expressed protein; protein
1	72020032	72020037	+	GCGTCA	72020040	72020054	-	CAGGCAGGCTGGCGC	4	GRMZM2G313009	0	Expressed protein; protein
1	72020032	72020037	+	GCGTCA	72020044	72020058	+	CAGCCTGCCTGTGCC	8	GRMZM2G313009	0	Expressed protein; protein
1	74004062	74004067	-	ACGTCA	74004037	74004051	-	AAGGCCGGCTAGATG	12	GRMZM2G517730	600	NA
1	76119688	76119693	+	ACGTCA	76119826	76119840	-	CAGGCTGGCTTCACC	134	GRMZM2G138710	43055	3-oxo-Delta(45)-steroid 5-beta-reductase
1	76119688	76119693	+	ACGTCA	76119830	76119844	-	AACGCAGGCTGGCTT	138	GRMZM2G138710	43055	3-oxo-Delta(45)-steroid 5-beta-reductase
1	78299737	78299742	+	GCGTCA	78299622	78299636	-	ATGGCCGGCTACCTC	-102	GRMZM2G038991	1387	NA
1	78299737	78299742	+	GCGTCA	78299776	78299790	-	TTGGCTGGTTGCGTG	35	GRMZM2G038991	1387	NA
1	78299737	78299742	+	GCGTCA	78299772	78299786	-	CTGGTTGCGTGCATG	31	GRMZM2G038991	1387	NA
1	79077101	79077106	-	GCGTCA	79077189	79077203	+	ATGGTTGCGTGGCCT	-84	GRMZM2G148925	0	psei7;cystatin7:
1	80443937	80443942	-	GCGTCA	80444103	80444117	+	GTACGTGCCTGCCCG	-162	GRMZM2G395950	1377	NA
1	80443937	80443942	-	GCGTCA	80444049	80444063	+	ACGGCTGGCCGCACA	-108	GRMZM2G395950	1377	NA
1	80443937	80443942	-	GCGTCA	80444107	80444121	+	GTGCCTGCCCGGTCC	-166	GRMZM2G395950	1377	NA
1	82173109	82173114	+	ACGTCA	82172921	82172935	+	GGGCCTGCCTGGGGC	-175	GRMZM2G132690	8208	Heavy metal transport/detoxification superfamily protein
1	82173109	82173114	+	ACGTCA	82172990	82173004	-	GTGGCTGGCCGCCAG	-106	GRMZM2G132690	8208	Heavy metal transport/detoxification superfamily protein
1	82173109	82173114	+	ACGTCA	82172986	82173000	-	CTGGCCGCCAGCAGC	-110	GRMZM2G132690	8208	Heavy metal transport/detoxification superfamily protein
1	82643194	82643199	+	GCGTCA	82643164	82643178	-	CTGCCTGCTGGCCGC	-17	AC191042.4_FG001	9760	Embryogenesis transmembrane protein-like
1	82643194	82643199	+	GCGTCA	82643030	82643044	-	CGCGCCTGCTGCCGC	-151	AC191042.4_FG001	9760	Embryogenesis transmembrane protein-like
1	82643194	82643199	+	GCGTCA	82643168	82643182	-	CTCACTGCCTGCTGG	-13	AC191042.4_FG001	9760	Embryogenesis transmembrane protein-like
1	82643194	82643199	+	GCGTCA	82643099	82643113	+	ATGGATGCGTGCCCC	-82	AC191042.4_FG001	9760	Embryogenesis transmembrane protein-like
1	82643194	82643199	+	GCGTCA	82643065	82643079	-	ACCCCTGCGTGGCTG	-116	AC191042.4_FG001	9760	Embryogenesis transmembrane protein-like
1	82643194	82643199	+	GCGTCA	82643061	82643075	-	CTGCGTGGCTGCGTG	-120	AC191042.4_FG001	9760	Embryogenesis transmembrane protein-like
1	83409956	83409961	-	ACGTCA	83409887	83409901	+	GAGGCTGCTTAGCTC	56	GRMZM2G099467	192	fnsi1;flavone synthase typeI1: Encodes a flavone synthase that is of the soluble Fe2+/2- oxoglutarate-dependent dioxygenase class
1	83410064	83410069	-	GCGTCA	83410072	83410086	+	CGGGCCCGCTGCCTG	-4	GRMZM2G099467	84	fnsi1;flavone synthase typeI1: Encodes a flavone synthase that is of the soluble Fe2+/2- oxoglutarate-dependent dioxygenase class
1	83410064	83410069	-	GCGTCA	83410076	83410090	+	CCCGCTGCCTGCCGG	-8	GRMZM2G099467	84	fnsi1;flavone synthase typeI1: Encodes a flavone synthase that is of the soluble Fe2+/2- oxoglutarate-dependent dioxygenase class
1	83410064	83410069	-	GCGTCA	83410080	83410094	+	CTGCCTGCCGGAACG	-12	GRMZM2G099467	84	fnsi1;flavone synthase typeI1: Encodes a flavone synthase that is of the soluble Fe2+/2- oxoglutarate-dependent dioxygenase class
1	87888042	87888047	-	ACGTCA	87888000	87888014	-	CTGACCGCCCGCCGC	29	GRMZM2G081808	9149	NA
1	87888042	87888047	-	ACGTCA	87888004	87888018	-	GAGCCTGACCGCCCG	25	GRMZM2G081808	9149	NA
1	88539030	88539035	-	ACGTCA	88538996	88539010	-	CGCGCTGCCGTCAGC	21	GRMZM2G079487	340	NADH dehydrogenase [ubiquinone] 1 beta subcomplex subunit 8 mitochondrial
1	88539030	88539035	-	ACGTCA	88538963	88538977	+	CGGCCTGGTTTGTGC	54	GRMZM2G079487	340	NADH dehydrogenase [ubiquinone] 1 beta subcomplex subunit 8 mitochondrial
1	88539030	88539035	-	ACGTCA	88538954	88538968	+	GTGGCGGCCCGGCCT	63	GRMZM2G079487	340	NADH dehydrogenase [ubiquinone] 1 beta subcomplex subunit 8 mitochondrial
1	90918004	90918009	-	ACGTCA	90917847	90917861	+	CTGGCCGGCCGGGCA	144	GRMZM2G113098	44364	GATA transcription factor 2
1	90918004	90918009	-	ACGTCA	90917977	90917991	-	GTGTCTGCCCGCGTG	14	GRMZM2G113098	44364	GATA transcription factor 2
1	90918004	90918009	-	ACGTCA	90917848	90917862	-	TTGCCCGGCCGGCCA	143	GRMZM2G113098	44364	GATA transcription factor 2
1	90918004	90918009	-	ACGTCA	90917973	90917987	-	CTGCCCGCGTGCCCC	18	GRMZM2G113098	44364	GATA transcription factor 2
1	90918006	90918011	+	ACGTCA	90918037	90918051	-	TTGGCTGGCTGCGGT	27	GRMZM2G113098	44362	GATA transcription factor 2
1	90945707	90945712	-	GCGTCA	90945844	90945858	+	CCGGCCGGCCGGCCT	-133	GRMZM2G113098	16661	GATA transcription factor 2
1	90945707	90945712	-	GCGTCA	90945840	90945854	-	CGGCCGGCCGGGCGT	-129	GRMZM2G113098	16661	GATA transcription factor 2
1	90945707	90945712	-	GCGTCA	90945841	90945855	+	CGCCCGGCCGGCCGG	-130	GRMZM2G113098	16661	GATA transcription factor 2
1	90945707	90945712	-	GCGTCA	90945845	90945859	+	CGGCCGGCCGGCCTC	-134	GRMZM2G113098	16661	GATA transcription factor 2
1	93081871	93081876	-	GCGTCA	93081858	93081872	-	CACCCTCGCCGGCGC	0	GRMZM2G148074	164	Homeobox-leucine zipper protein HAT4
1	93083835	93083840	+	ACGTCA	93083929	93083943	-	CACGCTCCTTGCCTG	90	GRMZM2G148074	166	Homeobox-leucine zipper protein HAT4
1	93083835	93083840	+	ACGTCA	93083866	93083880	+	CTCCGCGGCTGGCCA	27	GRMZM2G148074	166	Homeobox-leucine zipper protein HAT4
1	93083835	93083840	+	ACGTCA	93083925	93083939	-	CTCCTTGCCTGCCGG	86	GRMZM2G148074	166	Homeobox-leucine zipper protein HAT4
1	93083835	93083840	+	ACGTCA	93083898	93083912	-	AGCCCTGCCGTGCTG	59	GRMZM2G148074	166	Homeobox-leucine zipper protein HAT4
1	98849975	98849980	-	GCGTCA	98849812	98849826	+	GGAGCCGCCTGGCCC	150	GRMZM5G881568	11026	NA
1	98849975	98849980	-	GCGTCA	98849896	98849910	+	ATGCCCCGCGGCCGT	66	GRMZM5G881568	11026	NA
1	98849975	98849980	-	GCGTCA	98849973	98849987	-	CCGGCTGGCGTCACC	0	GRMZM5G881568	11026	NA
1	98849975	98849980	-	GCGTCA	98849977	98849991	-	CGCACCGGCTGGCGT	0	GRMZM5G881568	11026	NA
1	99381432	99381437	-	ACGTCA	99381477	99381491	+	CAGGCGGGCTGGCGC	-41	AC194914.3_FG002	165870	Abscisic acid receptor PYR1
1	99381432	99381437	-	ACGTCA	99381172	99381186	-	CTCGCTGACTTGATG	247	AC194914.3_FG002	165870	Abscisic acid receptor PYR1
1	102537410	102537415	+	ACGTCA	102537219	102537233	+	CGGTCTGGCCTTCCG	-178	GRMZM2G090500	52366	Putative WEB family protein chloroplastic
1	102537410	102537415	+	ACGTCA	102537262	102537276	+	CTGGCTGGCTTGCTG	-135	GRMZM2G090500	52366	Putative WEB family protein chloroplastic
1	102537410	102537415	+	ACGTCA	102537266	102537280	+	CTGGCTTGCTGGTGG	-131	GRMZM2G090500	52366	Putative WEB family protein chloroplastic
1	102537410	102537415	+	ACGTCA	102537277	102537291	+	GTGGCTGGCCTCAGT	-120	GRMZM2G090500	52366	Putative WEB family protein chloroplastic
1	102537410	102537415	+	ACGTCA	102537258	102537272	+	TCGGCTGGCTGGCTT	-139	GRMZM2G090500	52366	Putative WEB family protein chloroplastic
1	103429192	103429197	+	GCGTCA	103429411	103429425	+	CTCTCTGCTTGTGTG	215	GRMZM5G855014	26310	NA
1	103429192	103429197	+	GCGTCA	103429386	103429400	+	AGGCCCCCCTGGCTG	190	GRMZM5G855014	26310	NA
1	103429192	103429197	+	GCGTCA	103429019	103429033	+	CTGCAGGCCTGGCCT	-160	GRMZM5G855014	26310	NA
1	103429192	103429197	+	GCGTCA	103429372	103429386	-	TGGCCTGCCTGCAGC	176	GRMZM5G855014	26310	NA
1	103429192	103429197	+	GCGTCA	103429199	103429213	+	CTGTCCGCCTGTTCC	3	GRMZM5G855014	26310	NA
1	103429192	103429197	+	GCGTCA	103429128	103429142	+	CTACCAGGCTGCCGA	-51	GRMZM5G855014	26310	NA
1	103429192	103429197	+	GCGTCA	103429377	103429391	-	GGGCCTGGCCTGCCT	181	GRMZM5G855014	26310	NA
1	103429192	103429197	+	GCGTCA	103429263	103429277	+	CTGACTGCCCTGCTC	67	GRMZM5G855014	26310	NA
1	103429192	103429197	+	GCGTCA	103429241	103429255	+	CTGGCTGAGCGCCTG	45	GRMZM5G855014	26310	NA
1	103429192	103429197	+	GCGTCA	103429390	103429404	+	CCCCCTGGCTGACGC	194	GRMZM5G855014	26310	NA
1	119150458	119150463	+	GCGTCA	119150369	119150383	-	CTGCCTGCCTCGGCT	-76	GRMZM2G148536	69995	THAUMATIN-LIKE PROTEIN 1
1	119150458	119150463	+	GCGTCA	119150377	119150391	+	CAGGCAGGCTGCACA	-68	GRMZM2G148536	69995	THAUMATIN-LIKE PROTEIN 1
1	119150458	119150463	+	GCGTCA	119150373	119150387	-	CAGCCTGCCTGCCTC	-72	GRMZM2G148536	69995	THAUMATIN-LIKE PROTEIN 1
1	120200234	120200239	-	ACGTCA	120200285	120200299	-	ATCTCTGTCTGTCCA	-47	GRMZM2G009465	151	Proline-rich protein 2
1	141048203	141048208	+	ACGTCA	141048219	141048233	-	CAGCGCGGCTAGCCT	12	GRMZM2G130232	221	NA
1	141691888	141691893	-	GCGTCA	141691857	141691871	+	GTCGCTGCCTCGCAA	18	GRMZM5G828630	53772	Alanine aminotransferase 2 mitochondrial
1	154329525	154329530	-	GCGTCA	154329750	154329764	+	CTTGCTGTCTTGCGG	-221	GRMZM2G123900	0	Dof zinc finger protein DOF2.2
1	154329525	154329530	-	GCGTCA	154329710	154329724	-	GAGGATGGCTAGCTA	-181	GRMZM2G123900	0	Dof zinc finger protein DOF2.2
1	154329525	154329530	-	GCGTCA	154329685	154329699	-	GGGGGTGGCTGGATG	-156	GRMZM2G123900	0	Dof zinc finger protein DOF2.2
1	154329525	154329530	-	GCGTCA	154329754	154329768	+	CTGTCTTGCGGCACT	-225	GRMZM2G123900	0	Dof zinc finger protein DOF2.2
1	154329525	154329530	-	GCGTCA	154329681	154329695	-	GTGGCTGGATGGATG	-152	GRMZM2G123900	0	Dof zinc finger protein DOF2.2
1	154329525	154329530	-	GCGTCA	154329546	154329560	+	CTCTCTTCCTGCACA	-17	GRMZM2G123900	0	Dof zinc finger protein DOF2.2
1	154329525	154329530	-	GCGTCA	154329348	154329362	-	GTGCCTGCCTGAGCT	164	GRMZM2G123900	0	Dof zinc finger protein DOF2.2
1	154329525	154329530	-	GCGTCA	154329705	154329719	+	CTCTCTAGCTAGCCA	-176	GRMZM2G123900	0	Dof zinc finger protein DOF2.2
1	158208335	158208340	+	GCGTCA	158208479	158208493	+	GTGTCTGCTTGCTCG	140	GRMZM2G002138	6702	Expressed protein; protein
1	161244464	161244469	+	ACGTCA	161244313	161244327	+	CTGGCCGCGTCGCTG	-138	GRMZM2G304926	709	NA
1	161244464	161244469	+	ACGTCA	161244225	161244239	+	CTGGCCTGCGGGCCC	-226	GRMZM2G304926	709	NA
1	161697016	161697021	+	ACGTCA	161696979	161696993	-	GGGGCTGGTGGGATG	-24	GRMZM2G426125	1192	Zinc finger protein 7
1	162152971	162152976	-	ACGTCA	162152961	162152975	+	GGGGCTGCCGTGACG	0	AF546187.1_FG012	22722	Zinc finger protein AZF2
1	164387832	164387837	+	ACGTCA	164387334	164387348	+	CTGCCTGCGTCTCTG	-485	AC234520.1_FG003	1535	Homeodomain-like superfamily protein
1	164387832	164387837	+	ACGTCA	164387346	164387360	+	CTGGCTGCTGGACGC	-473	AC234520.1_FG003	1535	Homeodomain-like superfamily protein
1	164387832	164387837	+	ACGTCA	164387412	164387426	-	CTGCCTGCCTGCCTG	-407	AC234520.1_FG003	1535	Homeodomain-like superfamily protein
1	164387832	164387837	+	ACGTCA	164387342	164387356	+	GTCTCTGGCTGCTGG	-477	AC234520.1_FG003	1535	Homeodomain-like superfamily protein
1	164387832	164387837	+	ACGTCA	164387416	164387430	-	CTGGCTGCCTGCCTG	-403	AC234520.1_FG003	1535	Homeodomain-like superfamily protein
1	164387832	164387837	+	ACGTCA	164387408	164387422	-	CTGCCTGCCTGTTAC	-411	AC234520.1_FG003	1535	Homeodomain-like superfamily protein
1	164387832	164387837	+	ACGTCA	164387420	164387434	-	CTTTCTGGCTGCCTG	-399	AC234520.1_FG003	1535	Homeodomain-like superfamily protein
1	164513066	164513071	-	ACGTCA	164513095	164513109	-	GACGCTGGCTCGCCG	-25	AC234520.1_FG005	2953	LOCATED IN: cytosol plasma membrane; EXPRESSED IN: 20 plant structures; EXPRESSED DURING: 13 growth stages; CONTAINS InterPro DOMAIN/s: Beta tubulin autoregulation binding site (InterPro:IPR013838) Misato Segment II myosin-like (InterPro:IPR0196 /.../ubulin/FtsZ N-terminal (InterPro:IPR019746); Has 345 Blast hits to 341 proteins in 161 species: Archae - 0; Bacteria - 0; Metazoa - 131; Fungi - 140…
1	164513066	164513071	-	ACGTCA	164513125	164513139	+	CTGGCCGCGTGGACA	-55	AC234520.1_FG005	2953	LOCATED IN: cytosol plasma membrane; EXPRESSED IN: 20 plant structures; EXPRESSED DURING: 13 growth stages; CONTAINS InterPro DOMAIN/s: Beta tubulin autoregulation binding site (InterPro:IPR013838) Misato Segment II myosin-like (InterPro:IPR0196 /.../ubulin/FtsZ N-terminal (InterPro:IPR019746); Has 345 Blast hits to 341 proteins in 161 species: Archae - 0; Bacteria - 0; Metazoa - 131; Fungi - 140…
1	164881292	164881297	+	ACGTCA	164881358	164881372	-	GTGGCCGGCTGCCAG	62	GRMZM2G034768	80781	NA
1	165636257	165636262	+	GCGTCA	165636331	165636345	+	CTGGCTGGCTGCTGT	70	GRMZM2G369987	2360	NA
1	165636257	165636262	+	GCGTCA	165636327	165636341	+	GTGGCTGGCTGGCTG	66	GRMZM2G369987	2360	NA
1	165636257	165636262	+	GCGTCA	165636323	165636337	+	GTTGGTGGCTGGCTG	62	GRMZM2G369987	2360	NA
1	165636257	165636262	+	GCGTCA	165636297	165636311	+	GTCGCCGCTGGCCGG	36	GRMZM2G369987	2360	NA
1	165636257	165636262	+	GCGTCA	165636205	165636219	+	CCGCCTGCCGACCGC	-39	GRMZM2G369987	2360	NA
1	165636257	165636262	+	GCGTCA	165636178	165636192	+	CAGCCTGGCGGTGGG	-66	GRMZM2G369987	2360	NA
1	165636257	165636262	+	GCGTCA	165636174	165636188	+	GGGCCAGCCTGGCGG	-70	GRMZM2G369987	2360	NA
1	165636257	165636262	+	GCGTCA	165636170	165636184	-	CAGGCTGGCCCGCGT	-74	GRMZM2G369987	2360	NA
1	165636257	165636262	+	GCGTCA	165636378	165636392	+	CGACGTGGCTGGCCG	117	GRMZM2G369987	2360	NA
1	165636257	165636262	+	GCGTCA	165636612	165636626	+	AAGCCTGCTTACATA	351	GRMZM2G369987	2360	NA
1	165636257	165636262	+	GCGTCA	165636433	165636447	-	CTGCCCGCCAATCCT	172	GRMZM2G369987	2360	NA
1	165636257	165636262	+	GCGTCA	165636335	165636349	+	CTGGCTGCTGTGACC	74	GRMZM2G369987	2360	NA
1	165636257	165636262	+	GCGTCA	165636528	165636542	-	CCCGCCGCCGGGCCC	267	GRMZM2G369987	2360	NA
1	165636257	165636262	+	GCGTCA	165636382	165636396	+	GTGGCTGGCCGTCCT	121	GRMZM2G369987	2360	NA
1	166790605	166790610	-	ACGTCA	166790813	166790827	-	GAGGCCGCCTGGGGG	-204	GRMZM2G038855	1257	Protein ESKIMO 1
1	166790605	166790610	-	ACGTCA	166790780	166790794	-	GTGGCCGGCCGGCCC	-171	GRMZM2G038855	1257	Protein ESKIMO 1
1	169794950	169794955	+	ACGTCA	169794968	169794982	-	AAAGCTGCCCTGCTG	14	GRMZM2G350793	35177	Leucine-rich repeat protein kinase family protein
1	170294066	170294071	-	ACGTCA	170294465	170294479	+	CTGTCTGGCGAGCCT	-395	GRMZM2G398107	683	Pyridoxal kinase
1	170294066	170294071	-	ACGTCA	170294578	170294592	-	CGGACCGCTTGGCGG	-508	GRMZM2G398107	683	Pyridoxal kinase
1	171276113	171276118	+	ACGTCA	171276149	171276163	-	CTCTCAGCCTTGCCA	32	GRMZM2G067436	107	Protein tesmin/TSO1-like CXC 2
1	173889614	173889619	-	GCGTCA	173889806	173889820	-	GTGCCTGCCTGCGAG	-188	AC207389.3_FG004	18337	NA
1	175619107	175619112	+	GCGTCA	175619047	175619061	-	ATGGCTGGGCGGCTC	-47	GRMZM2G172086	23731	NA
1	175619107	175619112	+	GCGTCA	175619051	175619065	-	CTGTATGGCTGGGCG	-43	GRMZM2G172086	23731	NA
1	175619127	175619132	-	ACGTCA	175619165	175619179	+	ATCGCTGCCGTCCAT	-34	GRMZM2G172086	23751	NA
1	175619127	175619132	-	ACGTCA	175619197	175619211	+	CTGCGCGGCTGTCAC	-66	GRMZM2G172086	23751	NA
1	175619127	175619132	-	ACGTCA	175619248	175619262	+	ATCGCCGGCCGGCTT	-117	GRMZM2G172086	23751	NA
1	175619127	175619132	-	ACGTCA	175619244	175619258	+	CTGGATCGCCGGCCG	-113	GRMZM2G172086	23751	NA
1	175640040	175640045	-	GCGTCA	175639913	175639927	+	CACCCTAGCTAGCTA	114	GRMZM2G141955	25379	yab11;C2C2-YABBY-transcription factor 11: UMC 1989 map places umc67a on chromosome 5, but all other reports show chromosome 1Locus designated and assigned to a transcription factor family by the GRASSIUS project (Yilmaz et al 2009) , which also provided the mappings to the B73_Reference Genome sequence v2 gene models.
1	176031265	176031270	+	GCGTCA	176031294	176031308	+	CTTCCTGGCTTCCTG	25	AC194609.2_FG003	44489	NA
1	176031265	176031270	+	GCGTCA	176031298	176031312	+	CTGGCTTCCTGTCCT	29	AC194609.2_FG003	44489	NA
1	176031265	176031270	+	GCGTCA	176031290	176031304	+	CAGGCTTCCTGGCTT	21	AC194609.2_FG003	44489	NA
1	180333323	180333328	-	ACGTCA	180333280	180333294	+	GTCTCCGGTTGGCAG	30	GRMZM2G161335	255	bx9;benzoxazinone synthesis9: cytosolic glucosyl transferase; redundant with bx8; synthesis of cyclic hydroxamates/DIMBOA; insect resistance in young seedlings
1	180333465	180333470	+	ACGTCA	180333622	180333636	-	AGTGCTGCCTGTCGG	153	GRMZM2G161335	113	bx9;benzoxazinone synthesis9: cytosolic glucosyl transferase; redundant with bx8; synthesis of cyclic hydroxamates/DIMBOA; insect resistance in young seedlings
1	181908085	181908090	-	ACGTCA	181907843	181907857	+	CTGTCAGGCTGCTCT	229	GRMZM2G086258	269	dct2;dicarboxylic acid transporter2: plastid transporter, specific to bundle sheath cells (Taniguchi et al 2004)
1	182895540	182895545	+	GCGTCA	182895586	182895600	-	GTCGATGCCCGGCGG	42	GRMZM2G459540	3381	Zinc finger protein ZAT3
1	182895540	182895545	+	GCGTCA	182895582	182895596	-	ATGCCCGGCGGCGGT	38	GRMZM2G459540	3381	Zinc finger protein ZAT3
1	187306004	187306009	-	ACGTCA	187305968	187305982	-	CTGGCTGGATGCGTG	23	GRMZM2G445684	563	Zinc finger protein WIP2
1	187306006	187306011	+	ACGTCA	187306014	187306028	-	CTAGCTAGCTTGCGG	4	GRMZM2G445684	565	Zinc finger protein WIP2
1	187306006	187306011	+	ACGTCA	187306018	187306032	-	CTAGCTAGCTAGCTT	8	GRMZM2G445684	565	Zinc finger protein WIP2
1	187306006	187306011	+	ACGTCA	187306025	187306039	+	CTAGCTAGCTAGCTC	15	GRMZM2G445684	565	Zinc finger protein WIP2
1	188014330	188014335	+	GCGTCA	188014233	188014247	+	CTGTCCTCTTGCCTG	-84	GRMZM5G836190	303	pan1;pangloss1: Defines polarization in divisions of subsidiary mother cells at guard cells
1	188014330	188014335	+	GCGTCA	188014320	188014334	-	GACGCTGGCGTCCTG	0	GRMZM5G836190	303	pan1;pangloss1: Defines polarization in divisions of subsidiary mother cells at guard cells
1	188014330	188014335	+	GCGTCA	188014106	188014120	-	CTCTCTGCCTCCCAG	-211	GRMZM5G836190	303	pan1;pangloss1: Defines polarization in divisions of subsidiary mother cells at guard cells
1	188254452	188254457	-	GCGTCA	188254468	188254482	-	CGGGCGGCCCGGCCC	-12	GRMZM2G160917	34970	SBP-domain protein 5
1	188254452	188254457	-	GCGTCA	188254459	188254473	-	CGGCCCGGCCCCCCG	-3	GRMZM2G160917	34970	SBP-domain protein 5
1	188254452	188254457	-	GCGTCA	188254497	188254511	+	GTGTCTGGTCGCAGC	-41	GRMZM2G160917	34970	SBP-domain protein 5
1	188254452	188254457	-	GCGTCA	188254472	188254486	+	CGGGCCGCCCGTCCC	-16	GRMZM2G160917	34970	SBP-domain protein 5
1	188254452	188254457	-	GCGTCA	188254530	188254544	-	ATTGCTGCCGACCGC	-74	GRMZM2G160917	34970	SBP-domain protein 5
1	188254452	188254457	-	GCGTCA	188254618	188254632	-	CGGCCCTGCTGGCGG	-162	GRMZM2G160917	34970	SBP-domain protein 5
1	188254452	188254457	-	GCGTCA	188254428	188254442	+	ATGCCTGCCAGGGGC	11	GRMZM2G160917	34970	SBP-domain protein 5
1	188254452	188254457	-	GCGTCA	188254889	188254903	-	CTGCCTGCTGGCACG	-433	GRMZM2G160917	34970	SBP-domain protein 5
1	188254452	188254457	-	GCGTCA	188254508	188254522	-	CGGGCTGACCGGCTG	-52	GRMZM2G160917	34970	SBP-domain protein 5
1	188254452	188254457	-	GCGTCA	188254622	188254636	-	CGCCCGGCCCTGCTG	-166	GRMZM2G160917	34970	SBP-domain protein 5
1	188259065	188259070	+	GCGTCA	188259080	188259094	-	CTGGCTACCTACCTA	11	GRMZM2G160917	39583	SBP-domain protein 5
1	188259065	188259070	+	GCGTCA	188259084	188259098	-	CGCTCTGGCTACCTA	15	GRMZM2G160917	39583	SBP-domain protein 5
1	188259065	188259070	+	GCGTCA	188259072	188259086	-	CTACCTACCTACCTG	3	GRMZM2G160917	39583	SBP-domain protein 5
1	188259065	188259070	+	GCGTCA	188259076	188259090	-	CTACCTACCTACCTA	7	GRMZM2G160917	39583	SBP-domain protein 5
1	188259065	188259070	+	GCGTCA	188259122	188259136	+	CTGCCCTGCGGCCCC	53	GRMZM2G160917	39583	SBP-domain protein 5
1	188259065	188259070	+	GCGTCA	188259118	188259132	+	CGGCCTGCCCTGCGG	49	GRMZM2G160917	39583	SBP-domain protein 5
1	188259065	188259070	+	GCGTCA	188259114	188259128	+	CAGTCGGCCTGCCCT	45	GRMZM2G160917	39583	SBP-domain protein 5
1	188259604	188259609	+	ACGTCA	188259614	188259628	-	CTGCATGCATGCATG	6	GRMZM2G160917	40122	SBP-domain protein 5
1	188259664	188259669	+	GCGTCA	188259724	188259738	+	GGGCATGGCGGCCTG	56	GRMZM2G160917	40182	SBP-domain protein 5
1	188518014	188518019	+	ACGTCA	188517805	188517819	+	GGGGCCGGCTGTCCG	-196	GRMZM2G022499	23158	DNA-binding bromodomain-containing protein
1	188518014	188518019	+	ACGTCA	188517844	188517858	+	ATGGACGGCTGGATG	-157	GRMZM2G022499	23158	DNA-binding bromodomain-containing protein
1	188518014	188518019	+	ACGTCA	188517776	188517790	+	CTCCCTGCTCCGCGT	-225	GRMZM2G022499	23158	DNA-binding bromodomain-containing protein
1	188518014	188518019	+	ACGTCA	188517813	188517827	+	CTGTCCGGTCTCATG	-188	GRMZM2G022499	23158	DNA-binding bromodomain-containing protein
1	188518014	188518019	+	ACGTCA	188517909	188517923	+	CTCGCCGGCCATCCT	-92	GRMZM2G022499	23158	DNA-binding bromodomain-containing protein
1	188518014	188518019	+	ACGTCA	188517910	188517924	-	CAGGATGGCCGGCGA	-91	GRMZM2G022499	23158	DNA-binding bromodomain-containing protein
1	188518014	188518019	+	ACGTCA	188517944	188517958	+	CGCTCCGCTTGCCGT	-57	GRMZM2G022499	23158	DNA-binding bromodomain-containing protein
1	189119432	189119437	-	ACGTCA	189119389	189119403	-	CTCTCTGTCTGTCTC	30	GRMZM2G055992	77	Plant intracellular Ras-group-related LRR protein 4
1	189119432	189119437	-	ACGTCA	189119360	189119374	-	CAGGCCTCCCGGCTT	59	GRMZM2G055992	77	Plant intracellular Ras-group-related LRR protein 4
1	189119432	189119437	-	ACGTCA	189119450	189119464	+	CTGCTCGGCTACCGC	-14	GRMZM2G055992	77	Plant intracellular Ras-group-related LRR protein 4
1	189119432	189119437	-	ACGTCA	189119446	189119460	+	GTCGCTGCTCGGCTA	-10	GRMZM2G055992	77	Plant intracellular Ras-group-related LRR protein 4
1	189624681	189624686	+	GCGTCA	189624339	189624353	-	GGGGCTGCCTGCCGC	-329	GRMZM2G168893	1431	UvrB/uvrC motif family protein
1	189624681	189624686	+	GCGTCA	189624339	189624353	-	GGGGCTGCCTGCCGC	-329	GRMZM2G168893	1431	Tetraketide alpha-pyrone reductase 1
1	189624681	189624686	+	GCGTCA	189624760	189624774	+	CACGACGCCTGCCTC	75	GRMZM2G168893	1431	UvrB/uvrC motif family protein
1	189624681	189624686	+	GCGTCA	189624760	189624774	+	CACGACGCCTGCCTC	75	GRMZM2G168893	1431	Tetraketide alpha-pyrone reductase 1
1	189624681	189624686	+	GCGTCA	189624774	189624788	+	CCGTCCGGCCGGCGC	89	GRMZM2G168893	1431	UvrB/uvrC motif family protein
1	189624681	189624686	+	GCGTCA	189624774	189624788	+	CCGTCCGGCCGGCGC	89	GRMZM2G168893	1431	Tetraketide alpha-pyrone reductase 1
1	189624681	189624686	+	GCGTCA	189624493	189624507	+	CAGCCTGGCCTGGCC	-175	GRMZM2G168893	1431	UvrB/uvrC motif family protein
1	189624681	189624686	+	GCGTCA	189624493	189624507	+	CAGCCTGGCCTGGCC	-175	GRMZM2G168893	1431	Tetraketide alpha-pyrone reductase 1
1	189624681	189624686	+	GCGTCA	189624890	189624904	+	CAGCCTGCACGGCCC	205	GRMZM2G168893	1431	UvrB/uvrC motif family protein
1	189624681	189624686	+	GCGTCA	189624890	189624904	+	CAGCCTGCACGGCCC	205	GRMZM2G168893	1431	Tetraketide alpha-pyrone reductase 1
1	191880364	191880369	+	ACGTCA	191880489	191880503	+	ATGGCTGCCTGGTCA	121	GRMZM2G026664	2713	NA
1	191880364	191880369	+	ACGTCA	191880493	191880507	+	CTGCCTGGTCAGTGC	125	GRMZM2G026664	2713	NA
1	191880364	191880369	+	ACGTCA	191880485	191880499	+	ATCGATGGCTGCCTG	117	GRMZM2G026664	2713	NA
1	192080416	192080421	+	GCGTCA	192080513	192080527	+	CTCTCTGCTGGGTTC	93	GRMZM5G828396	12402	Transcription factor bHLH62
1	192765305	192765310	+	GCGTCA	192765125	192765139	+	AGGGCGGGCCGCCGC	-167	GRMZM2G161233	172	UDP-glucuronate 4-epimerase 1
1	192765305	192765310	+	GCGTCA	192765321	192765335	-	CGGTCAGGCTGCCGC	12	GRMZM2G161233	172	UDP-glucuronate 4-epimerase 1
1	192765305	192765310	+	GCGTCA	192765325	192765339	+	CAGCCTGACCGCCGT	16	GRMZM2G161233	172	UDP-glucuronate 4-epimerase 1
1	194488856	194488861	+	ACGTCA	194488600	194488614	-	CGACCCGCCTGCCGT	-243	GRMZM2G098986	0	Transcription factor MADS37
1	194488856	194488861	+	ACGTCA	194488805	194488819	+	CTCCCGGGCCGGCTG	-38	GRMZM2G098986	0	Transcription factor MADS37
1	194488856	194488861	+	ACGTCA	194488596	194488610	-	CCGCCTGCCGTCCGC	-247	GRMZM2G098986	0	Transcription factor MADS37
1	194488856	194488861	+	ACGTCA	194488756	194488770	+	TTGGCTCCCCGCCTC	-87	GRMZM2G098986	0	Transcription factor MADS37
1	194488856	194488861	+	ACGTCA	194488801	194488815	+	ATCCCTCCCGGGCCG	-42	GRMZM2G098986	0	Transcription factor MADS37
1	194488856	194488861	+	ACGTCA	194488809	194488823	+	CGGGCCGGCTGTCAG	-34	GRMZM2G098986	0	Transcription factor MADS37
1	194717596	194717601	+	ACGTCA	194717625	194717639	-	ATCCCTGCCTGCCTG	25	GRMZM2G083538	6866	ACR5
1	194717596	194717601	+	ACGTCA	194717603	194717617	-	CTGCCCGCGCGCCAC	3	GRMZM2G083538	6866	ACR5
1	194717596	194717601	+	ACGTCA	194717463	194717477	-	GTGACCGGCCGCCTC	-120	GRMZM2G083538	6866	ACR5
1	194717596	194717601	+	ACGTCA	194717617	194717631	-	CTGCCTGCCTGCGCC	17	GRMZM2G083538	6866	ACR5
1	194717596	194717601	+	ACGTCA	194717621	194717635	-	CTGCCTGCCTGCCTG	21	GRMZM2G083538	6866	ACR5
1	195315206	195315211	-	GCGTCA	195315361	195315375	-	CGGGCTGCCTGTGGC	-151	GRMZM2G136453	48814	Probable inactive purple acid phosphatase 27
1	195315206	195315211	-	GCGTCA	195315590	195315604	-	CTGGCTGCTGGCCCA	-380	GRMZM2G136453	48814	Probable inactive purple acid phosphatase 27
1	195315206	195315211	-	GCGTCA	195315474	195315488	-	CTGGCGGCCGACAGC	-264	GRMZM2G136453	48814	Probable inactive purple acid phosphatase 27
1	195315206	195315211	-	GCGTCA	195315130	195315144	-	AGGGCTGCTCTGCTC	63	GRMZM2G136453	48814	Probable inactive purple acid phosphatase 27
1	195682112	195682117	-	ACGTCA	195682034	195682048	+	ATGCCTGCCTTTGGG	65	GRMZM5G882527	71089	Transcription factor bHLH137
1	195682112	195682117	-	ACGTCA	195682339	195682353	+	GTAGCTAGCTGCCTC	-223	GRMZM5G882527	71089	Transcription factor bHLH137
1	196469927	196469932	+	ACGTCA	196469970	196469984	-	CTGCCACCCTAGCTC	39	GRMZM2G069594	2410	60S ribosomal protein L38
1	198357803	198357808	+	ACGTCA	198357982	198357996	+	CTGCCTGACTGCCTC	175	GRMZM2G434462	25375	NA
1	198357803	198357808	+	ACGTCA	198357852	198357866	+	GGGGCTGTCTGTCCG	45	GRMZM2G434462	25375	NA
1	198357803	198357808	+	ACGTCA	198357956	198357970	-	CACGCTGCCTCGCAT	149	GRMZM2G434462	25375	NA
1	198357803	198357808	+	ACGTCA	198357978	198357992	+	GTGTCTGCCTGACTG	171	GRMZM2G434462	25375	NA
1	198967848	198967853	+	ACGTCA	198967830	198967844	+	CTCGCCGCTTTGCCC	-5	GRMZM2G092925	97	Protein HVA22
1	198967848	198967853	+	ACGTCA	198967856	198967870	+	CGGCCCGCCGGCCGG	4	GRMZM2G092925	97	Protein HVA22
1	198967848	198967853	+	ACGTCA	198968063	198968077	-	GTGCGTGCCCAGCCC	211	GRMZM2G092925	97	Protein HVA22
1	198967848	198967853	+	ACGTCA	198967860	198967874	-	CAGCCCGGCCGGCGG	8	GRMZM2G092925	97	Protein HVA22
1	198967848	198967853	+	ACGTCA	198967852	198967866	+	CAGTCGGCCCGCCGG	0	GRMZM2G092925	97	Protein HVA22
1	199149592	199149597	+	ACGTCA	199149596	199149610	+	CAGCCTGTCGTGCTG	0	GRMZM2G412846	711	Histone H3 K4-specific methyltransferase SET7/9 family protein
1	199688233	199688238	+	ACGTCA	199687714	199687728	-	CTCTCTGGCTCTCAC	-506	GRMZM2G070079	453	NA
1	199688233	199688238	+	ACGTCA	199687958	199687972	-	CAGTCTTGCTGCCGC	-262	GRMZM2G070079	453	NA
1	199688233	199688238	+	ACGTCA	199688279	199688293	-	CTGCTTGGCGGGCCG	42	GRMZM2G070079	453	NA
1	200666558	200666563	-	GCGTCA	200666470	200666484	-	CGCGCTTGCTGCCTT	75	GRMZM2G136443	1967	Ubiquitin carboxyl-terminal hydrolase 17
1	200666558	200666563	-	GCGTCA	200666462	200666476	-	CTGCCTTGCTGCGTG	83	GRMZM2G136443	1967	Ubiquitin carboxyl-terminal hydrolase 17
1	200666558	200666563	-	GCGTCA	200666466	200666480	-	CTTGCTGCCTTGCTG	79	GRMZM2G136443	1967	Ubiquitin carboxyl-terminal hydrolase 17
1	200858330	200858335	+	ACGTCA	200858108	200858122	+	GGGACCGCCTGCCCC	-209	GRMZM2G157772	6929	UDP-glucuronic acid decarboxylase 5
1	200940199	200940204	+	GCGTCA	200940160	200940174	-	GCAGCTGCCTGCCTG	-26	GRMZM2G346920	40864	ZF-HD protein dimerisation region containing protein
1	200940199	200940204	+	GCGTCA	200940156	200940170	-	CTGCCTGCCTGCTGC	-30	GRMZM2G346920	40864	ZF-HD protein dimerisation region containing protein
1	200940199	200940204	+	GCGTCA	200939770	200939784	-	GTGGCTGGCCGCTGG	-416	GRMZM2G346920	40864	ZF-HD protein dimerisation region containing protein
1	200940199	200940204	+	GCGTCA	200939981	200939995	+	CCGGCTAGCTAGCTG	-205	GRMZM2G346920	40864	ZF-HD protein dimerisation region containing protein
1	200940199	200940204	+	GCGTCA	200939873	200939887	-	CTGCGTCGCTGCCGT	-313	GRMZM2G346920	40864	ZF-HD protein dimerisation region containing protein
1	200940199	200940204	+	GCGTCA	200940251	200940265	-	CGTGCCGGCTGCCTC	48	GRMZM2G346920	40864	ZF-HD protein dimerisation region containing protein
1	200940199	200940204	+	GCGTCA	200939766	200939780	-	CTGGCCGCTGGCCTG	-420	GRMZM2G346920	40864	ZF-HD protein dimerisation region containing protein
1	200940199	200940204	+	GCGTCA	200939990	200940004	-	CTCTCTGCTCAGCTA	-196	GRMZM2G346920	40864	ZF-HD protein dimerisation region containing protein
1	200940199	200940204	+	GCGTCA	200940090	200940104	+	CTGCCTGCCTTCACA	-96	GRMZM2G346920	40864	ZF-HD protein dimerisation region containing protein
1	200940199	200940204	+	GCGTCA	200940263	200940277	-	ATCGATGGCTGCCGT	60	GRMZM2G346920	40864	ZF-HD protein dimerisation region containing protein
1	200940199	200940204	+	GCGTCA	200940152	200940166	-	CTGCCTGCTGCCCCC	-34	GRMZM2G346920	40864	ZF-HD protein dimerisation region containing protein
1	200940199	200940204	+	GCGTCA	200939811	200939825	-	GGCCCTGGGTGGCCA	-375	GRMZM2G346920	40864	ZF-HD protein dimerisation region containing protein
1	200940199	200940204	+	GCGTCA	200940078	200940092	-	CAGGCTGCTCTGCCC	-108	GRMZM2G346920	40864	ZF-HD protein dimerisation region containing protein
1	200940199	200940204	+	GCGTCA	200940259	200940273	-	ATGGCTGCCGTGCCG	56	GRMZM2G346920	40864	ZF-HD protein dimerisation region containing protein
1	200940199	200940204	+	GCGTCA	200940086	200940100	+	CAGCCTGCCTGCCTT	-100	GRMZM2G346920	40864	ZF-HD protein dimerisation region containing protein
1	200940199	200940204	+	GCGTCA	200940255	200940269	-	CTGCCGTGCCGGCTG	52	GRMZM2G346920	40864	ZF-HD protein dimerisation region containing protein
1	200940199	200940204	+	GCGTCA	200939977	200939991	+	CTGGCCGGCTAGCTA	-209	GRMZM2G346920	40864	ZF-HD protein dimerisation region containing protein
1	200940199	200940204	+	GCGTCA	200939774	200939788	-	CAGTGTGGCTGGCCG	-412	GRMZM2G346920	40864	ZF-HD protein dimerisation region containing protein
1	201993462	201993467	-	GCGTCA	201993439	201993453	-	CAGCCCGCCCAGCCC	10	GRMZM2G028386	344	Dehydration-responsive element-binding protein 2G
1	201993462	201993467	-	GCGTCA	201993405	201993419	-	TGGGCTGCCTATCTA	44	GRMZM2G028386	344	Dehydration-responsive element-binding protein 2G
1	202338076	202338081	+	GCGTCA	202338134	202338148	+	GTGCCTGCCCGGGGC	54	GRMZM2G315375	0	br2;brachytic2: like br1; mi1 is allelic and preceded (1935), but br2 name is retained due to long usagelike Arabidopsis ABC transporter B family member 1
1	204295619	204295624	+	ACGTCA	204295735	204295749	+	CTGCCTGACTGCTCC	112	AC234528.1_FG004	1771	NA
1	204295619	204295624	+	ACGTCA	204295543	204295557	+	CTGCCTGCTGCTCGC	-63	AC234528.1_FG004	1771	NA
1	204295619	204295624	+	ACGTCA	204295539	204295553	+	GTGCCTGCCTGCTGC	-67	AC234528.1_FG004	1771	NA
1	204295619	204295624	+	ACGTCA	204295731	204295745	+	GTACCTGCCTGACTG	108	AC234528.1_FG004	1771	NA
1	204295619	204295624	+	ACGTCA	204295751	204295765	-	ATGCCAGCCTTGCTG	128	AC234528.1_FG004	1771	NA
1	207090492	207090497	+	ACGTCA	207090538	207090552	-	CTCGCGGCCTTGCAT	42	GRMZM2G049057	8352	THAUMATIN-LIKE PROTEIN 1
1	207090492	207090497	+	ACGTCA	207090542	207090556	-	CGGGCTCGCGGCCTT	46	GRMZM2G049057	8352	THAUMATIN-LIKE PROTEIN 1
1	207090492	207090497	+	ACGTCA	207090383	207090397	+	GTGGCTGCCTCCAGT	-96	GRMZM2G049057	8352	THAUMATIN-LIKE PROTEIN 1
1	207178105	207178110	+	GCGTCA	207178224	207178238	+	CCGCCCAGCTGCCTG	115	GRMZM2G303149	31	Chaperone protein dnaJ 11 chloroplastic
1	207178105	207178110	+	GCGTCA	207178383	207178397	+	CTCGCCGCCGACCGC	274	GRMZM2G303149	31	Chaperone protein dnaJ 11 chloroplastic
1	207219716	207219721	+	ACGTCA	207219771	207219785	-	CTCCCTTCTCGCCTC	51	AC202953.3_FG003	0	NA
1	207219716	207219721	+	ACGTCA	207219741	207219755	-	ATGCCCGCTCGCCAC	21	AC202953.3_FG003	0	NA
1	207588156	207588161	+	ACGTCA	207588060	207588074	+	CTGGCCGCTGGCCCC	-83	GRMZM2G092823	13735	Cytochrome P450 CYP78A53
1	207588156	207588161	+	ACGTCA	207587984	207587998	-	AGCCCCGGCCGGCCT	-159	GRMZM2G092823	13735	Cytochrome P450 CYP78A53
1	207588156	207588161	+	ACGTCA	207588008	207588022	-	ATGGCTGGGTGGGCC	-135	GRMZM2G092823	13735	Cytochrome P450 CYP78A53
1	207588156	207588161	+	ACGTCA	207588073	207588087	-	CTGCCTAGCTGCTGG	-70	GRMZM2G092823	13735	Cytochrome P450 CYP78A53
1	207588156	207588161	+	ACGTCA	207587979	207587993	-	CGGCCGGCCTGCTGG	-164	GRMZM2G092823	13735	Cytochrome P450 CYP78A53
1	207588156	207588161	+	ACGTCA	207588077	207588091	-	CTAGCTGCCTAGCTG	-66	GRMZM2G092823	13735	Cytochrome P450 CYP78A53
1	207588156	207588161	+	ACGTCA	207588103	207588117	-	CTGTCTGGATTGCTT	-40	GRMZM2G092823	13735	Cytochrome P450 CYP78A53
1	207588156	207588161	+	ACGTCA	207588012	207588026	-	CTCGATGGCTGGGTG	-131	GRMZM2G092823	13735	Cytochrome P450 CYP78A53
1	207588156	207588161	+	ACGTCA	207587980	207587994	-	CCGGCCGGCCTGCTG	-163	GRMZM2G092823	13735	Cytochrome P450 CYP78A53
1	207588156	207588161	+	ACGTCA	207587975	207587989	-	CGGCCTGCTGGGCCG	-168	GRMZM2G092823	13735	Cytochrome P450 CYP78A53
1	207755477	207755482	-	GCGTCA	207755446	207755460	+	CGCCCTGCCTTCTCT	18	GRMZM2G348452	0	ckx10;cytokinin oxidase10:
1	207755477	207755482	-	GCGTCA	207755457	207755471	+	CTCTCTGCTCGTCGT	7	GRMZM2G348452	0	ckx10;cytokinin oxidase10:
1	207755477	207755482	-	GCGTCA	207755406	207755420	+	CGGCCCGCCAAGCTA	58	GRMZM2G348452	0	ckx10;cytokinin oxidase10:
1	208324619	208324624	+	GCGTCA	208324831	208324845	-	CTCCATGGCCGGATC	208	GRMZM2G101245	0	root-specific kinase 1
1	208486292	208486297	+	ACGTCA	208486133	208486147	+	CTGCCTGCCTGCCTC	-146	GRMZM2G028726	3218	bnlg1556;Â :
1	208486292	208486297	+	ACGTCA	208486164	208486178	-	ATGCCGCGCTGCCGC	-115	GRMZM2G028726	3218	bnlg1556;Â :
1	208486292	208486297	+	ACGTCA	208486201	208486215	+	CTACTCGCCTGCCCG	-78	GRMZM2G028726	3218	bnlg1556;Â :
1	208486292	208486297	+	ACGTCA	208486222	208486236	-	CTGCCGGCCGGCCCA	-57	GRMZM2G028726	3218	bnlg1556;Â :
1	208486292	208486297	+	ACGTCA	208486230	208486244	-	CGTGCCGCCTGCCGG	-49	GRMZM2G028726	3218	bnlg1556;Â :
1	208486292	208486297	+	ACGTCA	208486129	208486143	+	CTGACTGCCTGCCTG	-150	GRMZM2G028726	3218	bnlg1556;Â :
1	208486292	208486297	+	ACGTCA	208486307	208486321	+	GGGCGTGCCTGTCCG	11	GRMZM2G028726	3218	bnlg1556;Â :
1	208486292	208486297	+	ACGTCA	208486110	208486124	-	GTGTCAGGCCGCCCC	-169	GRMZM2G028726	3218	bnlg1556;Â :
1	208486292	208486297	+	ACGTCA	208486226	208486240	-	CCGCCTGCCGGCCGG	-53	GRMZM2G028726	3218	bnlg1556;Â :
1	208486292	208486297	+	ACGTCA	208486011	208486025	-	CTGCTGGCCTGCCGC	-268	GRMZM2G028726	3218	bnlg1556;Â :
1	208486292	208486297	+	ACGTCA	208486015	208486029	-	GGGGCTGCTGGCCTG	-264	GRMZM2G028726	3218	bnlg1556;Â :
1	208486344	208486349	-	GCGTCA	208486380	208486394	-	AGCGCCGGCTACCCC	-32	GRMZM2G028726	3270	bnlg1556;Â :
1	208486344	208486349	-	GCGTCA	208486432	208486446	+	GAGCCAGCCTGCACC	-84	GRMZM2G028726	3270	bnlg1556;Â :
1	208486344	208486349	-	GCGTCA	208486445	208486459	-	ATCCCTGTCTGCAGG	-97	GRMZM2G028726	3270	bnlg1556;Â :
1	208994449	208994454	+	GCGTCA	208994601	208994615	-	GGTGCTGGCTGGCGA	148	GRMZM2G125557	16553	Dormancy-associated protein homolog 3
1	208994449	208994454	+	GCGTCA	208994356	208994370	+	GTGCCCGCTTTCCTC	-80	GRMZM2G125557	16553	Dormancy-associated protein homolog 3
1	208994449	208994454	+	GCGTCA	208994597	208994611	-	CTGGCTGGCGAGCGG	144	GRMZM2G125557	16553	Dormancy-associated protein homolog 3
1	208994449	208994454	+	GCGTCA	208994177	208994191	-	GTGGCAGCCCTCCGC	-259	GRMZM2G125557	16553	Dormancy-associated protein homolog 3
1	208994449	208994454	+	GCGTCA	208994455	208994469	+	CTGCCCGCTTGGCCA	2	GRMZM2G125557	16553	Dormancy-associated protein homolog 3
1	209174673	209174678	+	GCGTCA	209174438	209174452	+	CTTGCTGCCTGTGCC	-222	GRMZM2G059502	138	Chaperone DnaJ-domain superfamily protein
1	209174673	209174678	+	GCGTCA	209174673	209174687	-	GTCGCTGGCTGACGC	0	GRMZM2G059502	138	Chaperone DnaJ-domain superfamily protein
1	209174673	209174678	+	GCGTCA	209174544	209174558	-	CGGGCCGCGCGCCCC	-116	GRMZM2G059502	138	Chaperone DnaJ-domain superfamily protein
1	209174673	209174678	+	GCGTCA	209174434	209174448	+	CAGCCTTGCTGCCTG	-226	GRMZM2G059502	138	Chaperone DnaJ-domain superfamily protein
1	209174673	209174678	+	GCGTCA	209174528	209174542	+	GTGGCAGGCTAGCAA	-132	GRMZM2G059502	138	Chaperone DnaJ-domain superfamily protein
1	209281925	209281930	+	GCGTCA	209281689	209281703	-	CAGGCCGGTCGCCTC	-223	GRMZM2G400156	245	SAUR33-auxin-responsive SAUR family member
1	209281925	209281930	+	GCGTCA	209281697	209281711	+	CGGCCTGCTTATATA	-215	GRMZM2G400156	245	SAUR33-auxin-responsive SAUR family member
1	209281925	209281930	+	GCGTCA	209281810	209281824	+	CTGGCCGGCTTGTTA	-102	GRMZM2G400156	245	SAUR33-auxin-responsive SAUR family member
1	210787140	210787145	-	GCGTCA	210787020	210787034	+	AAGCCTGCAGAGCTG	107	GRMZM2G059397	278	Tetraspanin-7
1	210787140	210787145	-	GCGTCA	210786943	210786957	+	ATGTCTGCCTACAAT	184	GRMZM2G059397	278	Tetraspanin-7
1	211042378	211042383	-	GCGTCA	211042110	211042124	-	CAGGCTTCCTGTCGG	255	GRMZM2G389567	670	NA
1	211042378	211042383	-	GCGTCA	211042556	211042570	+	CCGCCTGTCTGTCTA	-174	GRMZM2G389567	670	NA
1	211042378	211042383	-	GCGTCA	211041987	211042001	+	CTGGCCGCCTGATCC	378	GRMZM2G389567	670	NA
1	211042378	211042383	-	GCGTCA	211042114	211042128	-	AGCCCAGGCTTCCTG	251	GRMZM2G389567	670	NA
1	211042378	211042383	-	GCGTCA	211042560	211042574	+	CTGTCTGTCTATCTA	-178	GRMZM2G389567	670	NA
1	211042378	211042383	-	GCGTCA	211042331	211042345	+	CTAGCTGCCTGCTAT	34	GRMZM2G389567	670	NA
1	211042378	211042383	-	GCGTCA	211042234	211042248	-	CTGTCTCCCCTCCCA	131	GRMZM2G389567	670	NA
1	211042378	211042383	-	GCGTCA	211042160	211042174	+	CTCCCTGCCCTGCTC	205	GRMZM2G389567	670	NA
1	211042378	211042383	-	GCGTCA	211041983	211041997	+	ATAGCTGGCCGCCTG	382	GRMZM2G389567	670	NA
1	211042378	211042383	-	GCGTCA	211042156	211042170	+	AGCTCTCCCTGCCCT	209	GRMZM2G389567	670	NA
1	211042378	211042383	-	GCGTCA	211042552	211042566	+	ATTGCCGCCTGTCTG	-170	GRMZM2G389567	670	NA
1	211773024	211773029	-	GCGTCA	211772780	211772794	-	CGCGCTGGCTGGGGG	231	GRMZM2G047019	45055	Probable CCR4-associated factor 1 homolog 11
1	211773024	211773029	-	GCGTCA	211772817	211772831	+	CGGCCCACCTAGCTC	194	GRMZM2G047019	45055	Probable CCR4-associated factor 1 homolog 11
1	211773024	211773029	-	GCGTCA	211772912	211772926	-	GGGCCTGGTGGCCTG	99	GRMZM2G047019	45055	Probable CCR4-associated factor 1 homolog 11
1	212620556	212620561	-	GCGTCA	212620526	212620540	+	TGGGCTGCCTGCCCG	17	GRMZM2G438438	40829	Zinc-finger homeodomain protein 8
1	212620556	212620561	-	GCGTCA	212620378	212620392	+	CTCCCTGCTTTTGTG	165	GRMZM2G438438	40829	Zinc-finger homeodomain protein 8
1	212620556	212620561	-	GCGTCA	212620530	212620544	+	CTGCCTGCCCGGTCT	13	GRMZM2G438438	40829	Zinc-finger homeodomain protein 8
1	213659450	213659455	-	GCGTCA	213659106	213659120	+	GGCCCCGCCGGCCGC	331	GRMZM2G575445	21684	NA
1	213659450	213659455	-	GCGTCA	213659001	213659015	-	CTGGCCGTCTGGCAG	436	GRMZM2G575445	21684	NA
1	213659450	213659455	-	GCGTCA	213659378	213659392	+	CTGCGTGCTCGCCGT	59	GRMZM2G575445	21684	NA
1	213659450	213659455	-	GCGTCA	213659005	213659019	-	TGGTCTGGCCGTCTG	432	GRMZM2G575445	21684	NA
1	214371511	214371516	+	GCGTCA	214371488	214371502	+	CGGCCTAGCCAGCGC	-10	GRMZM2G166687	16137	Teosinte branched1 protein
1	214371511	214371516	+	GCGTCA	214371489	214371503	-	CGCGCTGGCTAGGCC	-9	GRMZM2G166687	16137	Teosinte branched1 protein
1	214371511	214371516	+	GCGTCA	214371836	214371850	-	CTCCCTGGCTACTAC	321	GRMZM2G166687	16137	Teosinte branched1 protein
1	214892078	214892083	-	GCGTCA	214892522	214892536	+	CGCCATGGCTGCCCC	-440	AC217050.4_FG001	445	Regulator of chromosome condensation (RCC1) family protein
1	214892078	214892083	-	GCGTCA	214892287	214892301	+	CTGCCCGCTGCCCCT	-205	AC217050.4_FG001	445	Regulator of chromosome condensation (RCC1) family protein
1	214892078	214892083	-	GCGTCA	214892283	214892297	+	AGGGCTGCCCGCTGC	-201	AC217050.4_FG001	445	Regulator of chromosome condensation (RCC1) family protein
1	215382601	215382606	+	ACGTCA	215382494	215382508	-	CGCTCTGCCTGCACC	-94	GRMZM2G106133	1116	hmga102;high mobility group family A 102: confers nickel resistance when expressed in yeast
1	217343407	217343412	-	ACGTCA	217343289	217343303	-	CAGACTGACTGGCTT	105	AC217910.3_FG004	10466	NA
1	217343407	217343412	-	ACGTCA	217343285	217343299	-	CTGACTGGCTTCGTC	109	AC217910.3_FG004	10466	NA
1	217343407	217343412	-	ACGTCA	217343303	217343317	+	GTGGGTGCCCGCCAG	91	AC217910.3_FG004	10466	NA
1	217693096	217693101	-	GCGTCA	217693101	217693115	+	CTCCCTTGCTCCCTT	-1	AC200881.4_FG007	14313	NA
1	217693096	217693101	-	GCGTCA	217693028	217693042	+	CGGCCTGCCTGCGGT	55	AC200881.4_FG007	14313	NA
1	217693096	217693101	-	GCGTCA	217693032	217693046	+	CTGCCTGCGGTGAGG	51	AC200881.4_FG007	14313	NA
1	217705850	217705855	-	GCGTCA	217705933	217705947	+	AAGCCTGGCTCGCAC	-79	AC200881.4_FG007	1559	NA
1	217705850	217705855	-	GCGTCA	217705993	217706007	+	TTTGCTGCCCGCCCG	-139	AC200881.4_FG007	1559	NA
1	218622446	218622451	-	GCGTCA	218622605	218622619	-	GTGTCTGCTCTGCCA	-155	GRMZM2G008226	0	trps4;trehalose-6-phosphate synthase4:
1	223227952	223227957	+	GCGTCA	223227987	223228001	-	ATGGAGGCCTGGCCA	31	GRMZM2G450498	0	O-succinylhomoserine sulfhydrylase
1	223227952	223227957	+	GCGTCA	223227915	223227929	+	CTGGCTCCTGACCCT	-24	GRMZM2G450498	0	O-succinylhomoserine sulfhydrylase
1	223227952	223227957	+	GCGTCA	223227983	223227997	-	AGGCCTGGCCAGACG	27	GRMZM2G450498	0	O-succinylhomoserine sulfhydrylase
1	223463878	223463883	-	GCGTCA	223463848	223463862	+	GTGGCTGCCGTACGT	17	GRMZM5G880435	28453	fringe-related protein
1	223827488	223827493	+	ACGTCA	223827413	223827427	-	ATGTCAGGTTGCCGC	-62	GRMZM2G181231	600	Protein kinase domain containing protein
1	223829626	223829631	-	ACGTCA	223829596	223829610	+	CTGGCTTGCCGACTT	17	GRMZM2G181231	0	Protein kinase domain containing protein
1	223829626	223829631	-	ACGTCA	223829592	223829606	+	AGATCTGGCTTGCCG	21	GRMZM2G181231	0	Protein kinase domain containing protein
1	223837168	223837173	+	GCGTCA	223837316	223837330	+	CCGGCTTGCTGGCGT	144	GRMZM2G181231	7087	Protein kinase domain containing protein
1	223837168	223837173	+	GCGTCA	223837221	223837235	-	CAGGCTCGCGGTCCC	49	GRMZM2G181231	7087	Protein kinase domain containing protein
1	223837168	223837173	+	GCGTCA	223837180	223837194	+	ATGGCTGGCAGGTGG	8	GRMZM2G181231	7087	Protein kinase domain containing protein
1	223837168	223837173	+	GCGTCA	223837320	223837334	+	CTTGCTGGCGTCCGC	148	GRMZM2G181231	7087	Protein kinase domain containing protein
1	224532962	224532967	-	ACGTCA	224532949	224532963	-	CACCCCGGCCGCCGC	0	GRMZM2G082484	20888	Actin-7
1	224532964	224532969	+	ACGTCA	224533074	224533088	-	CTCCCCGCCCGCTCA	106	GRMZM2G082484	20890	Actin-7
1	225655475	225655480	-	GCGTCA	225655577	225655591	-	CACGTTGGCTGTCCG	-98	GRMZM2G081148	65412	Transmembrane ascorbate ferrireductase 1
1	225655475	225655480	-	GCGTCA	225655490	225655504	+	GTCCCTGGCGGGCTC	-11	GRMZM2G081148	65412	Transmembrane ascorbate ferrireductase 1
1	225655475	225655480	-	GCGTCA	225655747	225655761	+	CTGCCTGTTCTCCGT	-268	GRMZM2G081148	65412	Transmembrane ascorbate ferrireductase 1
1	225692196	225692201	+	ACGTCA	225692339	225692353	-	GTGCGTGCCTGCGCG	139	GRMZM2G081148	28691	Transmembrane ascorbate ferrireductase 1
1	225692196	225692201	+	ACGTCA	225692360	225692374	+	GGCGCTGCCTGCCAT	160	GRMZM2G081148	28691	Transmembrane ascorbate ferrireductase 1
1	225692196	225692201	+	ACGTCA	225692415	225692429	-	ATGGCCGCCGCGCGC	215	GRMZM2G081148	28691	Transmembrane ascorbate ferrireductase 1
1	226085591	226085596	-	GCGTCA	226085565	226085579	-	GTGCCTGCTCCGCTT	13	GRMZM5G869779	15166	fgp2;folylpolyglutamate synthetase2: Paralog of bm4 also encoding FPGS
1	226085591	226085596	-	GCGTCA	226085575	226085589	-	CGCGCTGCCTGTGCC	3	GRMZM5G869779	15166	fgp2;folylpolyglutamate synthetase2: Paralog of bm4 also encoding FPGS
1	226707020	226707025	+	ACGTCA	226707132	226707146	+	GTGGCGGGCTGCTTG	108	GRMZM5G822098	133	Protein NEOXANTHIN-DEFICIENT 1
1	226707020	226707025	+	ACGTCA	226707136	226707150	+	CGGGCTGCTTGTTTG	112	GRMZM5G822098	133	Protein NEOXANTHIN-DEFICIENT 1
1	230852989	230852994	+	ACGTCA	230853159	230853173	+	CGGGCTGGCGTGGCG	166	GRMZM2G069976	7639	Pleckstrin homology (PH) and lipid-binding START domains-containing protein
1	230852989	230852994	+	ACGTCA	230853155	230853169	+	CTTGCGGGCTGGCGT	162	GRMZM2G069976	7639	Pleckstrin homology (PH) and lipid-binding START domains-containing protein
1	230852989	230852994	+	ACGTCA	230853359	230853373	+	CTGGGCGGCTGGCCA	366	GRMZM2G069976	7639	Pleckstrin homology (PH) and lipid-binding START domains-containing protein
1	230852989	230852994	+	ACGTCA	230853151	230853165	+	GTCCCTTGCGGGCTG	158	GRMZM2G069976	7639	Pleckstrin homology (PH) and lipid-binding START domains-containing protein
1	230852989	230852994	+	ACGTCA	230853257	230853271	+	ATGGCCGGTTCGCGG	264	GRMZM2G069976	7639	Pleckstrin homology (PH) and lipid-binding START domains-containing protein
1	230852989	230852994	+	ACGTCA	230853360	230853374	-	CTGGCCAGCCGCCCA	367	GRMZM2G069976	7639	Pleckstrin homology (PH) and lipid-binding START domains-containing protein
1	231537852	231537857	-	ACGTCA	231537689	231537703	+	CAGGCCGGCTGGCCG	150	GRMZM2G010362	3989	Transportin MOS14
1	231537852	231537857	-	ACGTCA	231537627	231537641	-	CTGGCTGGTTGCGGC	212	GRMZM2G010362	3989	Transportin MOS14
1	231537852	231537857	-	ACGTCA	231537685	231537699	-	CAGCCGGCCTGGCCC	154	GRMZM2G010362	3989	Transportin MOS14
1	231537852	231537857	-	ACGTCA	231537676	231537690	+	TTGCCCGGCGGGCCA	163	GRMZM2G010362	3989	Transportin MOS14
1	231537852	231537857	-	ACGTCA	231537681	231537695	-	CGGCCTGGCCCGCCG	158	GRMZM2G010362	3989	Transportin MOS14
1	233065919	233065924	-	ACGTCA	233065882	233065896	-	CGCCCTGCTCTGCGC	24	GRMZM2G117763	1636	no pollen germination related 2
1	235628770	235628775	-	GCGTCA	235628953	235628967	+	CTGACCGCCTGGCCC	-179	GRMZM5G809265	206	Ras-related protein Rab-18
1	235628770	235628775	-	GCGTCA	235628923	235628937	+	CTCGCCGGCTGGCCC	-149	GRMZM5G809265	206	Ras-related protein Rab-18
1	235628770	235628775	-	GCGTCA	235629042	235629056	+	CGCGCCGGCTTCACT	-268	GRMZM5G809265	206	Ras-related protein Rab-18
1	235628770	235628775	-	GCGTCA	235628957	235628971	+	CCGCCTGGCCCGCCG	-183	GRMZM5G809265	206	Ras-related protein Rab-18
1	236630751	236630756	+	ACGTCA	236630978	236630992	-	CAGGTTCGCTGCCCG	223	GRMZM2G148908	640	RING/U-box superfamily protein
1	236630751	236630756	+	ACGTCA	236631290	236631304	+	CTGCCGTGCGGGCTC	535	GRMZM2G148908	640	RING/U-box superfamily protein
1	236630751	236630756	+	ACGTCA	236630956	236630970	-	ATGGCAGCCCAGCCG	201	GRMZM2G148908	640	RING/U-box superfamily protein
1	236630751	236630756	+	ACGTCA	236630974	236630988	-	TTCGCTGCCCGGATA	219	GRMZM2G148908	640	RING/U-box superfamily protein
1	240304912	240304917	-	GCGTCA	240304931	240304945	+	CGACCTGCCTGCCTT	-15	GRMZM2G035664	26846	Pentatricopeptide repeat-containing protein mitochondrial
1	240304912	240304917	-	GCGTCA	240304923	240304937	+	CGGTATGGCGACCTG	-7	GRMZM2G035664	26846	Pentatricopeptide repeat-containing protein mitochondrial
1	240304912	240304917	-	GCGTCA	240304815	240304829	+	CTGCCTCCCCAGATC	84	GRMZM2G035664	26846	Pentatricopeptide repeat-containing protein mitochondrial
1	240304912	240304917	-	GCGTCA	240305008	240305022	+	ATGGCGGCGTGCCCG	-92	GRMZM2G035664	26846	Pentatricopeptide repeat-containing protein mitochondrial
1	240304912	240304917	-	GCGTCA	240304927	240304941	+	ATGGCGACCTGCCTG	-11	GRMZM2G035664	26846	Pentatricopeptide repeat-containing protein mitochondrial
1	240304912	240304917	-	GCGTCA	240304935	240304949	+	CTGCCTGCCTTTGGG	-19	GRMZM2G035664	26846	Pentatricopeptide repeat-containing protein mitochondrial
1	240395416	240395421	+	ACGTCA	240395974	240395988	-	GTGGCTGGCTTACTT	554	GRMZM2G017237	42898	Type IV inositol polyphosphate 5-phosphatase 7
1	240395416	240395421	+	ACGTCA	240396009	240396023	+	CTGCCTGCCATTCCC	589	GRMZM2G017237	42898	Type IV inositol polyphosphate 5-phosphatase 7
1	240395416	240395421	+	ACGTCA	240395994	240396008	+	ATGCATGCCCTGCCC	574	GRMZM2G017237	42898	Type IV inositol polyphosphate 5-phosphatase 7
1	240395416	240395421	+	ACGTCA	240396005	240396019	+	GCCCCTGCCTGCCAT	585	GRMZM2G017237	42898	Type IV inositol polyphosphate 5-phosphatase 7
1	240395416	240395421	+	ACGTCA	240395596	240395610	-	GGCCCCGCCCGGCCA	176	GRMZM2G017237	42898	Type IV inositol polyphosphate 5-phosphatase 7
1	240457115	240457120	+	GCGTCA	240457273	240457287	+	ATGCATGGCTGCCGT	154	GRMZM2G017237	14402	Type IV inositol polyphosphate 5-phosphatase 7
1	240457115	240457120	+	GCGTCA	240457299	240457313	-	CTAGCTAGCTACCTA	180	GRMZM2G017237	14402	Type IV inositol polyphosphate 5-phosphatase 7
1	240457115	240457120	+	GCGTCA	240457062	240457076	-	TTGGCCGCCGGCCCA	-40	GRMZM2G017237	14402	Type IV inositol polyphosphate 5-phosphatase 7
1	240457115	240457120	+	GCGTCA	240457373	240457387	-	CTGGATGCCTAGCTT	254	GRMZM2G017237	14402	Type IV inositol polyphosphate 5-phosphatase 7
1	240457115	240457120	+	GCGTCA	240457377	240457391	-	CTTGCTGGATGCCTA	258	GRMZM2G017237	14402	Type IV inositol polyphosphate 5-phosphatase 7
1	240457115	240457120	+	GCGTCA	240457369	240457383	-	ATGCCTAGCTTTCGG	250	GRMZM2G017237	14402	Type IV inositol polyphosphate 5-phosphatase 7
1	240457115	240457120	+	GCGTCA	240457166	240457180	-	CTCTCTCCTTTGCTT	47	GRMZM2G017237	14402	Type IV inositol polyphosphate 5-phosphatase 7
1	241242622	241242627	+	GCGTCA	241242603	241242617	-	GTCCTTGCCTGGACG	-6	GRMZM2G081554	34802	an1;anther ear1: andromonoecious dwarf, intermediate stature; few tassel branches; responds to gibberellins; an1-6923 includes deletion of Bz2+
1	241242622	241242627	+	GCGTCA	241242551	241242565	+	CTGTCAGGTCGGCGT	-58	GRMZM2G081554	34802	an1;anther ear1: andromonoecious dwarf, intermediate stature; few tassel branches; responds to gibberellins; an1-6923 includes deletion of Bz2+
1	241242622	241242627	+	GCGTCA	241242243	241242257	-	CGCCCTCCCGGCCCG	-366	GRMZM2G081554	34802	an1;anther ear1: andromonoecious dwarf, intermediate stature; few tassel branches; responds to gibberellins; an1-6923 includes deletion of Bz2+
1	241531276	241531281	-	GCGTCA	241531206	241531220	-	CTGCCAGCTGGCCTC	57	GRMZM2G064605	149	Pathogenesis-related thaumatin superfamily protein
1	241531276	241531281	-	GCGTCA	241531241	241531255	+	GTGCATGCCTGCATA	22	GRMZM2G064605	149	Pathogenesis-related thaumatin superfamily protein
1	241531276	241531281	-	GCGTCA	241531214	241531228	+	CTGGCAGGCGTCCGC	49	GRMZM2G064605	149	Pathogenesis-related thaumatin superfamily protein
1	241531276	241531281	-	GCGTCA	241531245	241531259	+	ATGCCTGCATAGAGT	18	GRMZM2G064605	149	Pathogenesis-related thaumatin superfamily protein
1	241531312	241531317	+	GCGTCA	241531442	241531456	-	GTTTCTGCCTTTCTG	126	GRMZM2G064605	185	Pathogenesis-related thaumatin superfamily protein
1	241531312	241531317	+	GCGTCA	241531389	241531403	-	CGGGCTCGTTGGCCC	73	GRMZM2G064605	185	Pathogenesis-related thaumatin superfamily protein
1	252382366	252382371	-	ACGTCA	252382470	252382484	+	CATGCTGCCGTGCCG	-100	GRMZM2G121570	326	MYB-type transcription factor
1	252382366	252382371	-	ACGTCA	252382441	252382455	-	CGCGCTAGCTGCCTG	-71	GRMZM2G121570	326	MYB-type transcription factor
1	252382366	252382371	-	ACGTCA	252382263	252382277	-	ATGCCTGCATGCAAA	90	GRMZM2G121570	326	MYB-type transcription factor
1	252382366	252382371	-	ACGTCA	252382433	252382447	-	CTGCCTGCGCTGCAG	-63	GRMZM2G121570	326	MYB-type transcription factor
1	252382366	252382371	-	ACGTCA	252382267	252382281	-	GTGCATGCCTGCATG	86	GRMZM2G121570	326	MYB-type transcription factor
1	252382366	252382371	-	ACGTCA	252382437	252382451	-	CTAGCTGCCTGCGCT	-67	GRMZM2G121570	326	MYB-type transcription factor
1	253219041	253219046	+	GCGTCA	253219151	253219165	-	CTGGTCGACTGCCCC	106	GRMZM2G039187	23699	IQ calmodulin-binding motif family protein
1	253219041	253219046	+	GCGTCA	253219155	253219169	-	CGCCCTGGTCGACTG	110	GRMZM2G039187	23699	IQ calmodulin-binding motif family protein
1	253369478	253369483	+	ACGTCA	253369450	253369464	+	CAGCCTGCAGTGCTG	-15	GRMZM2G066067	4057	UDP-glycosyltransferase 91A1
1	253369478	253369483	+	ACGTCA	253369458	253369472	+	AGTGCTGGCTGGATC	-7	GRMZM2G066067	4057	UDP-glycosyltransferase 91A1
1	253369478	253369483	+	ACGTCA	253369488	253369502	-	CTGCTTGCATTGCTT	6	GRMZM2G066067	4057	UDP-glycosyltransferase 91A1
1	253369478	253369483	+	ACGTCA	253369492	253369506	-	TTGCCTGCTTGCATT	10	GRMZM2G066067	4057	UDP-glycosyltransferase 91A1
1	254527055	254527060	+	GCGTCA	254527013	254527027	-	CTCCCTCGCTGGCAG	-29	GRMZM2G130016	7530	B3 domain
1	254619546	254619551	+	ACGTCA	254619159	254619173	+	AGGCCTGGCCACCCC	-374	GRMZM2G045678	322	Dof zinc finger protein DOF1.6
1	254619546	254619551	+	ACGTCA	254619057	254619071	+	CGGCCGGCCGGCATA	-476	GRMZM2G045678	322	Dof zinc finger protein DOF1.6
1	254619546	254619551	+	ACGTCA	254618824	254618838	-	CTGGCCCCCCTGCCC	-709	GRMZM2G045678	322	Dof zinc finger protein DOF1.6
1	254619546	254619551	+	ACGTCA	254619056	254619070	-	ATGCCGGCCGGCCGA	-477	GRMZM2G045678	322	Dof zinc finger protein DOF1.6
1	254619546	254619551	+	ACGTCA	254619237	254619251	-	GAGCCCGCCGGCCGA	-296	GRMZM2G045678	322	Dof zinc finger protein DOF1.6
1	256530697	256530702	+	GCGTCA	256530613	256530627	-	CTGGTTGCTCGCCTG	-71	GRMZM2G415215	3127	Golgi-body localisation protein domain ;RNA pol II promoter Fmp27 protein domain
1	257387895	257387900	+	ACGTCA	257387905	257387919	-	CTCACTGGCTGCCTT	6	GRMZM2G106552	1416	Os03g0673100 protein
1	257387895	257387900	+	ACGTCA	257387901	257387915	-	CTGGCTGCCTTTCGT	2	GRMZM2G106552	1416	Os03g0673100 protein
1	257389204	257389209	+	ACGTCA	257389210	257389224	-	CTGGCTGCCTTTCGT	2	GRMZM2G106552	2725	Os03g0673100 protein
1	257389204	257389209	+	ACGTCA	257389214	257389228	-	CTCACTGGCTGCCTT	6	GRMZM2G106552	2725	Os03g0673100 protein
1	257389204	257389209	+	ACGTCA	257389248	257389262	-	GGCTCTGGCTGCAGC	40	GRMZM2G106552	2725	Os03g0673100 protein
1	258107648	258107653	-	GCGTCA	258107746	258107760	-	CCGGATGCCTTCCTT	-94	GRMZM2G046101	0	geb7;glucan endo-1,3-beta-glucosidase7 :
1	258107648	258107653	-	GCGTCA	258107742	258107756	-	ATGCCTTCCTTGCAC	-90	GRMZM2G046101	0	geb7;glucan endo-1,3-beta-glucosidase7 :
1	260508491	260508496	+	GCGTCA	260508386	260508400	-	GTGCCTGCCCTACTG	-92	GRMZM2G090063	8770	NA
1	260508491	260508496	+	GCGTCA	260508390	260508404	-	AACGGTGCCTGCCCT	-88	GRMZM2G090063	8770	NA
1	260508491	260508496	+	GCGTCA	260508272	260508286	-	CTCGCTCGGTGGCCG	-206	GRMZM2G090063	8770	NA
1	260508491	260508496	+	GCGTCA	260508042	260508056	+	ATGTCCGCCGGCCCC	-436	GRMZM2G090063	8770	NA
1	260508491	260508496	+	GCGTCA	260508207	260508221	+	CAGCTTGGCCGCCGG	-271	GRMZM2G090063	8770	NA
1	260508491	260508496	+	GCGTCA	260508211	260508225	+	TTGGCCGCCGGCCGC	-267	GRMZM2G090063	8770	NA
1	262869139	262869144	-	GCGTCA	262869144	262869158	+	CAGGCTGGCTGCAGC	-1	GRMZM2G113569	5649	NA
1	262869139	262869144	-	GCGTCA	262869140	262869154	+	GACGCAGGCTGGCTG	0	GRMZM2G113569	5649	NA
1	265439557	265439562	-	GCGTCA	265439642	265439656	+	CTACCTGACTGGCCG	-81	GRMZM2G147332	35344	Oxysterol-binding protein-related protein 1C
1	265439557	265439562	-	GCGTCA	265439566	265439580	-	CGGTCCGGTTGCCGG	-5	GRMZM2G147332	35344	Oxysterol-binding protein-related protein 1C
1	265501325	265501330	+	ACGTCA	265501498	265501512	+	CTGCAGGCCCGCCTT	169	GRMZM2G147332	2560	Oxysterol-binding protein-related protein 1C
1	265501325	265501330	+	ACGTCA	265501047	265501061	-	CTGGCTGTTTGGTTC	-265	GRMZM2G147332	2560	Oxysterol-binding protein-related protein 1C
1	265501325	265501330	+	ACGTCA	265501493	265501507	-	GGGCCTGCAGGGCTA	164	GRMZM2G147332	2560	Oxysterol-binding protein-related protein 1C
1	265501325	265501330	+	ACGTCA	265501600	265501614	-	ATGGATGCTGTGCTG	271	GRMZM2G147332	2560	Oxysterol-binding protein-related protein 1C
1	265501325	265501330	+	ACGTCA	265501267	265501281	-	CTCCCTGCCAGTCTG	-45	GRMZM2G147332	2560	Oxysterol-binding protein-related protein 1C
1	265501325	265501330	+	ACGTCA	265501494	265501508	+	AGCCCTGCAGGCCCG	165	GRMZM2G147332	2560	Oxysterol-binding protein-related protein 1C
1	265501325	265501330	+	ACGTCA	265501263	265501277	-	CTGCCAGTCTGCCAC	-49	GRMZM2G147332	2560	Oxysterol-binding protein-related protein 1C
1	265613537	265613542	-	GCGTCA	265613662	265613676	-	ATGTCCGGATGGCCT	-121	GRMZM2G015355	24837	NA
1	266230800	266230805	+	GCGTCA	266230810	266230824	+	ATGGCCGCCTAACAG	6	GRMZM5G819320	0	Toc64
1	266230800	266230805	+	GCGTCA	266230889	266230903	-	CTCCTTGCCGTTCTG	85	GRMZM5G819320	0	Toc64
1	267021449	267021454	+	GCGTCA	267021456	267021470	+	CTGGACGGCGAGCCG	3	GRMZM2G041770	626	Myosin-binding protein 3
1	267021449	267021454	+	GCGTCA	267021468	267021482	+	CCGGCTGGTTGGTCG	15	GRMZM2G041770	626	Myosin-binding protein 3
1	267635307	267635312	-	ACGTCA	267635388	267635402	-	CTGGGTGCCTCCATG	-77	GRMZM2G009544	235	NA
1	267635307	267635312	-	ACGTCA	267635392	267635406	-	CTGACTGGGTGCCTC	-81	GRMZM2G009544	235	NA
1	269173788	269173793	-	ACGTCA	269174057	269174071	+	ATCCCCGCCGGACGG	-265	GRMZM2G059981	944	Cytochrome c oxidase assembly protein COX11 mitochondrial
1	269173788	269173793	-	ACGTCA	269174004	269174018	+	CTGCCTGTCTCCCGT	-212	GRMZM2G059981	944	Cytochrome c oxidase assembly protein COX11 mitochondrial
1	269173788	269173793	-	ACGTCA	269174019	269174033	+	CTCCCTGCTGGCCGT	-227	GRMZM2G059981	944	Cytochrome c oxidase assembly protein COX11 mitochondrial
1	269173788	269173793	-	ACGTCA	269173913	269173927	-	CACCCTGCCCAGCTA	-121	GRMZM2G059981	944	Cytochrome c oxidase assembly protein COX11 mitochondrial
1	269173788	269173793	-	ACGTCA	269173995	269174009	+	CTCGTTGGCCTGCCT	-203	GRMZM2G059981	944	Cytochrome c oxidase assembly protein COX11 mitochondrial
1	269173788	269173793	-	ACGTCA	269174000	269174014	+	TGGCCTGCCTGTCTC	-208	GRMZM2G059981	944	Cytochrome c oxidase assembly protein COX11 mitochondrial
1	269185640	269185645	+	GCGTCA	269185818	269185832	-	GCGCCTGCCCGCCCG	174	GRMZM2G059964	867	Cortical cell-delineating protein
1	269185640	269185645	+	GCGTCA	269185694	269185708	-	GGGCCTGGCTGGTCT	50	GRMZM2G059964	867	Cortical cell-delineating protein
1	269185640	269185645	+	GCGTCA	269185690	269185704	-	CTGGCTGGTCTCCAT	46	GRMZM2G059964	867	Cortical cell-delineating protein
1	269188398	269188403	+	GCGTCA	269188429	269188443	-	GGGGCTGCTAGCCTG	27	GRMZM2G359929	0	65-kDa microtubule-associated protein 6
1	269188479	269188484	+	ACGTCA	269188462	269188476	+	CGGCCAGGCCACCTC	-4	GRMZM2G359929	0	65-kDa microtubule-associated protein 6
1	269188479	269188484	+	ACGTCA	269188454	269188468	-	CTGGCCGGTCTCCAT	-12	GRMZM2G359929	0	65-kDa microtubule-associated protein 6
1	269188486	269188491	+	ACGTCA	269188594	269188608	-	CGGTTTGCCGGGCAG	104	GRMZM2G359929	0	65-kDa microtubule-associated protein 6
1	269188486	269188491	+	ACGTCA	269188590	269188604	+	CCCCCTGCCCGGCAA	100	GRMZM2G359929	0	65-kDa microtubule-associated protein 6
1	270485727	270485732	-	ACGTCA	270485835	270485849	-	CCCGCCGGCCGGCTC	-104	GRMZM2G024958	1772	NA
1	270485727	270485732	-	ACGTCA	270485835	270485849	-	CCCGCCGGCCGGCTC	-104	GRMZM2G024958	1772	Late embryogenesis abundant protein group 3
1	270485727	270485732	-	ACGTCA	270485839	270485853	-	GTGCCCCGCCGGCCG	-108	GRMZM2G024958	1772	NA
1	270485727	270485732	-	ACGTCA	270485839	270485853	-	GTGCCCCGCCGGCCG	-108	GRMZM2G024958	1772	Late embryogenesis abundant protein group 3
1	270485727	270485732	-	ACGTCA	270485617	270485631	-	CCGGCTGCTGGCCCT	97	GRMZM2G024958	1772	NA
1	270485727	270485732	-	ACGTCA	270485617	270485631	-	CCGGCTGCTGGCCCT	97	GRMZM2G024958	1772	Late embryogenesis abundant protein group 3
1	270485727	270485732	-	ACGTCA	270485777	270485791	-	CTAGCGGCCTAGCGC	-46	GRMZM2G024958	1772	NA
1	270485727	270485732	-	ACGTCA	270485777	270485791	-	CTAGCGGCCTAGCGC	-46	GRMZM2G024958	1772	Late embryogenesis abundant protein group 3
1	270738284	270738289	-	ACGTCA	270738246	270738260	+	GCCGCTGCCCGCCGC	25	GRMZM2G143238	2124	Probable LRR receptor-like serine/threonine-protein kinase
1	270738284	270738289	-	ACGTCA	270738347	270738361	+	CCGCCTGCCGGCCCC	-59	GRMZM2G143238	2124	Probable LRR receptor-like serine/threonine-protein kinase
1	270738284	270738289	-	ACGTCA	270738351	270738365	+	CTGCCGGCCCCGCGG	-63	GRMZM2G143238	2124	Probable LRR receptor-like serine/threonine-protein kinase
1	270738284	270738289	-	ACGTCA	270738419	270738433	+	CGCGCCGGCCGCACG	-131	GRMZM2G143238	2124	Probable LRR receptor-like serine/threonine-protein kinase
1	270738284	270738289	-	ACGTCA	270738250	270738264	+	CTGCCCGCCGCGCGA	21	GRMZM2G143238	2124	Probable LRR receptor-like serine/threonine-protein kinase
1	271342074	271342079	+	ACGTCA	271342379	271342393	+	GAGGCTGCTTGGCAG	301	GRMZM2G450153	29671	NA
1	271342074	271342079	+	ACGTCA	271342150	271342164	+	TTGGCTAGCTGGCAC	72	GRMZM2G450153	29671	NA
1	271695132	271695137	+	ACGTCA	271695109	271695123	+	AGGTCTGGTGGCCGT	-10	GRMZM2G000743	75	Knotted 1-type homeobox protein 3
1	271846016	271846021	-	GCGTCA	271845936	271845950	+	CTCGCTGGCTGGCTA	67	GRMZM2G054361	8709	acs6;1-aminocyclopropane-1-carboxylate synthase6:
1	271846016	271846021	-	GCGTCA	271845783	271845797	+	CAGTATGGCTTCCGC	220	GRMZM2G054361	8709	acs6;1-aminocyclopropane-1-carboxylate synthase6:
1	271846016	271846021	-	GCGTCA	271845771	271845785	-	CTGCCCGCTGGGCCG	232	GRMZM2G054361	8709	acs6;1-aminocyclopropane-1-carboxylate synthase6:
1	271846016	271846021	-	GCGTCA	271845940	271845954	+	CTGGCTGGCTATCGA	63	GRMZM2G054361	8709	acs6;1-aminocyclopropane-1-carboxylate synthase6:
1	271846016	271846021	-	GCGTCA	271845834	271845848	-	GGCGCTGCCTGCCTG	169	GRMZM2G054361	8709	acs6;1-aminocyclopropane-1-carboxylate synthase6:
1	271846016	271846021	-	GCGTCA	271845830	271845844	-	CTGCCTGCCTGCCGG	173	GRMZM2G054361	8709	acs6;1-aminocyclopropane-1-carboxylate synthase6:
1	271846016	271846021	-	GCGTCA	271845932	271845946	+	TTGCCTCGCTGGCTG	71	GRMZM2G054361	8709	acs6;1-aminocyclopropane-1-carboxylate synthase6:
1	271846016	271846021	-	GCGTCA	271845826	271845840	-	CTGCCTGCCGGCAAC	177	GRMZM2G054361	8709	acs6;1-aminocyclopropane-1-carboxylate synthase6:
1	273852124	273852129	-	GCGTCA	273852174	273852188	+	GTGTGCGGCTGCCGG	-46	GRMZM2G131575	0	ATP synthase
1	273937906	273937911	-	ACGTCA	273937933	273937947	+	CTGCCAGCCCAGCCG	-23	GRMZM2G416388	652	cbs1;cystathionine beta synthase domain protein1: single-copy sequence in Adh1-F region, homoeologous to exons of rice cDNA
1	274918546	274918551	+	GCGTCA	274918612	274918626	+	CGGCCCGGCCGGCCG	62	AC200627.3_FG005	6275	NA
1	274918546	274918551	+	GCGTCA	274918580	274918594	-	GAGGCTGGTTGGTTG	30	AC200627.3_FG005	6275	NA
1	274918546	274918551	+	GCGTCA	274918576	274918590	-	CTGGTTGGTTGGCTT	26	AC200627.3_FG005	6275	NA
1	275102486	275102491	-	ACGTCA	275102400	275102414	+	CTGGGTGCCGACACG	73	GRMZM2G159285	1409	iaa4;Aux/IAA-transcription factor4: Locus designated and assigned to a transcription factor family by the GRASSIUS project (Yilmaz et al 2009) , which also provided the mappings to the B73_Reference Genome sequence v2 gene models.
1	275102486	275102491	-	ACGTCA	275102374	275102388	+	CCCTCTGGCCACCCC	99	GRMZM2G159285	1409	iaa4;Aux/IAA-transcription factor4: Locus designated and assigned to a transcription factor family by the GRASSIUS project (Yilmaz et al 2009) , which also provided the mappings to the B73_Reference Genome sequence v2 gene models.
1	275102486	275102491	-	ACGTCA	275102388	275102402	+	CTGCATGCTGGCCTG	85	GRMZM2G159285	1409	iaa4;Aux/IAA-transcription factor4: Locus designated and assigned to a transcription factor family by the GRASSIUS project (Yilmaz et al 2009) , which also provided the mappings to the B73_Reference Genome sequence v2 gene models.
1	275102486	275102491	-	ACGTCA	275102335	275102349	+	ATGCACGGCTTGCTA	138	GRMZM2G159285	1409	iaa4;Aux/IAA-transcription factor4: Locus designated and assigned to a transcription factor family by the GRASSIUS project (Yilmaz et al 2009) , which also provided the mappings to the B73_Reference Genome sequence v2 gene models.
1	275102486	275102491	-	ACGTCA	275102481	275102495	+	CTGCCTGACGTCATA	0	GRMZM2G159285	1409	iaa4;Aux/IAA-transcription factor4: Locus designated and assigned to a transcription factor family by the GRASSIUS project (Yilmaz et al 2009) , which also provided the mappings to the B73_Reference Genome sequence v2 gene models.
1	275102488	275102493	+	ACGTCA	275102572	275102586	-	ATGCCTGGGTGGCCC	80	GRMZM2G159285	1411	iaa4;Aux/IAA-transcription factor4: Locus designated and assigned to a transcription factor family by the GRASSIUS project (Yilmaz et al 2009) , which also provided the mappings to the B73_Reference Genome sequence v2 gene models.
1	275102488	275102493	+	ACGTCA	275102617	275102631	+	CTGTCCGCCCGTCAG	125	GRMZM2G159285	1411	iaa4;Aux/IAA-transcription factor4: Locus designated and assigned to a transcription factor family by the GRASSIUS project (Yilmaz et al 2009) , which also provided the mappings to the B73_Reference Genome sequence v2 gene models.
1	275102488	275102493	+	ACGTCA	275102481	275102495	+	CTGCCTGACGTCATA	0	GRMZM2G159285	1411	iaa4;Aux/IAA-transcription factor4: Locus designated and assigned to a transcription factor family by the GRASSIUS project (Yilmaz et al 2009) , which also provided the mappings to the B73_Reference Genome sequence v2 gene models.
1	275759080	275759085	+	GCGTCA	275759267	275759281	-	AGCCCTGCTCACCCA	183	GRMZM2G377131	600	NA
1	276921009	276921014	+	GCGTCA	276920727	276920741	-	CCGCCTGGCTGGCTC	-269	GRMZM2G421491	33760	gsht1;glutathione transporter1:
1	276921009	276921014	+	GCGTCA	276920731	276920745	-	TGGGCCGCCTGGCTG	-265	GRMZM2G421491	33760	gsht1;glutathione transporter1:
1	276921009	276921014	+	GCGTCA	276920723	276920737	-	CTGGCTGGCTCACGC	-273	GRMZM2G421491	33760	gsht1;glutathione transporter1:
1	277300089	277300094	-	GCGTCA	277300028	277300042	+	CTGGTTTCCCGGCTC	48	GRMZM2G032339	1165	Agamous-like MADS-box protein AGL8
1	277417245	277417250	-	ACGTCA	277417295	277417309	+	CTGGGCGCTGGCCCC	-46	GRMZM2G087095	1680	zmm24;Zea mays MADS24:
1	277417245	277417250	-	ACGTCA	277417193	277417207	-	CTGGCTGGCTGTGGC	39	GRMZM2G087095	1680	zmm24;Zea mays MADS24:
1	277417245	277417250	-	ACGTCA	277417164	277417178	+	CGCGCGGCCTGGATG	68	GRMZM2G087095	1680	zmm24;Zea mays MADS24:
1	279693504	279693509	+	GCGTCA	279693487	279693501	+	GTGCCCGGCCGGAAA	-4	GRMZM2G105025	304	Protein SNOWY COTYLEDON 3
1	280281235	280281240	+	GCGTCA	280281426	280281440	+	ATCACTGGCGGCCGT	187	GRMZM2G124540	3589	DNA binding protein
1	280447900	280447905	-	ACGTCA	280447921	280447935	+	CTGCCTGCTAGCACG	-17	GRMZM2G108865	36683	Dof zinc finger protein DOF5.7
1	280447900	280447905	-	ACGTCA	280447917	280447931	+	AGGGCTGCCTGCTAG	-13	GRMZM2G108865	36683	Dof zinc finger protein DOF5.7
1	280447967	280447972	+	ACGTCA	280448137	280448151	-	CTGGCAGCGCGCCCG	166	GRMZM2G108865	36750	Dof zinc finger protein DOF5.7
1	280447967	280447972	+	ACGTCA	280448052	280448066	+	CGCCTCGCCTGCCCA	81	GRMZM2G108865	36750	Dof zinc finger protein DOF5.7
1	280447967	280447972	+	ACGTCA	280447992	280448006	-	CGCGCTGCCGGGGGG	21	GRMZM2G108865	36750	Dof zinc finger protein DOF5.7
1	281168813	281168818	+	ACGTCA	281168412	281168426	+	CAGCCTGACCAGCCC	-388	AC234157.1_FG002	6452	30S ribosomal protein S9 chloroplastic
1	281168813	281168818	+	ACGTCA	281168688	281168702	+	TTGGTTGGCTAGCTC	-112	AC234157.1_FG002	6452	30S ribosomal protein S9 chloroplastic
1	281168813	281168818	+	ACGTCA	281168700	281168714	+	CTCCATGCATGGCTT	-100	AC234157.1_FG002	6452	30S ribosomal protein S9 chloroplastic
1	281168813	281168818	+	ACGTCA	281168704	281168718	+	ATGCATGGCTTCCGC	-96	AC234157.1_FG002	6452	30S ribosomal protein S9 chloroplastic
1	281168813	281168818	+	ACGTCA	281168404	281168418	-	CAGGCTGGTGAGATA	-396	AC234157.1_FG002	6452	30S ribosomal protein S9 chloroplastic
1	281168813	281168818	+	ACGTCA	281168756	281168770	+	CAGCATGCCTGCCCT	-44	AC234157.1_FG002	6452	30S ribosomal protein S9 chloroplastic
1	281168813	281168818	+	ACGTCA	281168608	281168622	+	CAGTCTGCCGACAGC	-192	AC234157.1_FG002	6452	30S ribosomal protein S9 chloroplastic
1	281168813	281168818	+	ACGTCA	281168796	281168810	+	ATGGCTCGCCACCCA	-4	AC234157.1_FG002	6452	30S ribosomal protein S9 chloroplastic
1	281169490	281169495	-	ACGTCA	281169437	281169451	-	CTGTCTCCCCATCTG	40	AC234157.1_FG002	5775	30S ribosomal protein S9 chloroplastic
1	281169525	281169530	+	ACGTCA	281169591	281169605	+	ATGGCTGGCTGCGAT	62	AC234157.1_FG002	5740	30S ribosomal protein S9 chloroplastic
1	281169525	281169530	+	ACGTCA	281169587	281169601	+	TTGCATGGCTGGCTG	58	AC234157.1_FG002	5740	30S ribosomal protein S9 chloroplastic
1	281599747	281599752	-	GCGTCA	281599389	281599403	+	ATGGCTGGCCGTCGC	345	GRMZM2G305850	2099	NA
1	281599747	281599752	-	GCGTCA	281599385	281599399	+	AACCATGGCTGGCCG	349	GRMZM2G305850	2099	NA
1	281599747	281599752	-	GCGTCA	281599180	281599194	+	CTGCATGCCCGCCTT	554	GRMZM2G305850	2099	NA
1	281599747	281599752	-	GCGTCA	281599263	281599277	+	CTGTCTGACCAGCTG	471	GRMZM2G305850	2099	NA
1	281887771	281887776	-	GCGTCA	281887971	281887985	-	GTGGCTGGCTTTGTT	-196	GRMZM2G135447	199	hb8;Homeobox-transcription factor 8: cDNA, shoot meristem and developing stem specific, similar in sequence and expression pattern to kn1
1	282752929	282752934	-	ACGTCA	282752800	282752814	-	CTGCTTGCCTGCTTC	116	GRMZM2G122139	28	Cytosolic purine 5-nucleotidase
1	282752961	282752966	-	GCGTCA	282752966	282752980	+	CGCGCCGCTTTCCCT	-1	GRMZM2G122139	60	Cytosolic purine 5-nucleotidase
1	283674946	283674951	-	ACGTCA	283675153	283675167	+	CTGGGTGGCTGCAGC	-203	GRMZM2G065374	0	Transcription factor PIF4
1	285380776	285380781	+	GCGTCA	285380920	285380934	+	CGGGCCGGCCGGCCC	140	GRMZM2G115516	220	Transcription factor TCP2
1	285380776	285380781	+	GCGTCA	285380763	285380777	-	GCCGCTGCCGACCTG	0	GRMZM2G115516	220	Transcription factor TCP2
1	285380776	285380781	+	GCGTCA	285380975	285380989	+	CTGGCGGTCTGGCCC	195	GRMZM2G115516	220	Transcription factor TCP2
1	285380776	285380781	+	GCGTCA	285380941	285380955	+	AAGCCTGCCTGCCGC	161	GRMZM2G115516	220	Transcription factor TCP2
1	285380776	285380781	+	GCGTCA	285381088	285381102	-	CTCGCTGCTCGGCTG	308	GRMZM2G115516	220	Transcription factor TCP2
1	285380776	285380781	+	GCGTCA	285380983	285380997	+	CTGGCCCTCTGCCCC	203	GRMZM2G115516	220	Transcription factor TCP2
1	285380776	285380781	+	GCGTCA	285380759	285380773	-	CTGCCGACCTGCCGT	-4	GRMZM2G115516	220	Transcription factor TCP2
1	285380776	285380781	+	GCGTCA	285380921	285380935	-	GGGGCCGGCCGGCCC	141	GRMZM2G115516	220	Transcription factor TCP2
1	285380776	285380781	+	GCGTCA	285380971	285380985	+	CCCTCTGGCGGTCTG	191	GRMZM2G115516	220	Transcription factor TCP2
1	285380776	285380781	+	GCGTCA	285381084	285381098	-	CTGCTCGGCTGCAAG	304	GRMZM2G115516	220	Transcription factor TCP2
1	285380776	285380781	+	GCGTCA	285380979	285380993	+	CGGTCTGGCCCTCTG	199	GRMZM2G115516	220	Transcription factor TCP2
1	285601805	285601810	-	ACGTCA	285601751	285601765	-	TGGCCTGCCCTCCCA	41	GRMZM5G888196	1496	Drought and salt tolerance protein; Expressed protein
1	285601805	285601810	-	ACGTCA	285601584	285601598	-	CTGTCCGGCTGTCCC	208	GRMZM5G888196	1496	Drought and salt tolerance protein; Expressed protein
1	285601805	285601810	-	ACGTCA	285601547	285601561	-	TTCACTGGCTGGCCG	245	GRMZM5G888196	1496	Drought and salt tolerance protein; Expressed protein
1	285601805	285601810	-	ACGTCA	285601543	285601557	-	CTGGCTGGCCGCAGT	249	GRMZM5G888196	1496	Drought and salt tolerance protein; Expressed protein
1	285887048	285887053	-	GCGTCA	285887019	285887033	-	ATGGCCGCCTGGTTC	16	GRMZM2G433557	0	IQ-domain 5
1	286527400	286527405	-	ACGTCA	286527371	286527385	-	AACACTGGCCGGCTG	16	GRMZM2G141535	116	ao1;aldehyde oxidase1: functionally cloned (Sekimoto et al 1997)
1	286527400	286527405	-	ACGTCA	286527367	286527381	-	CTGGCCGGCTGGCTG	20	GRMZM2G141535	116	ao1;aldehyde oxidase1: functionally cloned (Sekimoto et al 1997)
1	286527400	286527405	-	ACGTCA	286527576	286527590	+	GTGTTTGGTTGTCTG	-172	GRMZM2G141535	116	ao1;aldehyde oxidase1: functionally cloned (Sekimoto et al 1997)
1	286527400	286527405	-	ACGTCA	286527363	286527377	-	CCGGCTGGCTGGAGG	24	GRMZM2G141535	116	ao1;aldehyde oxidase1: functionally cloned (Sekimoto et al 1997)
1	286924971	286924976	+	GCGTCA	286924959	286924973	-	CGCTCTGCTCTGCGG	0	GRMZM2G120657	15	Probable inactive leucine-rich repeat receptor-like protein kinase
1	287057918	287057923	-	ACGTCA	287057952	287057966	-	AAGGCTGGATGGACC	-30	GRMZM2G371210	0	Type IV inositol polyphosphate 5-phosphatase 7
1	287063855	287063860	+	GCGTCA	287063871	287063885	+	ATGGATGGATGGCGG	12	GRMZM2G371210	1395	Type IV inositol polyphosphate 5-phosphatase 7
1	287663690	287663695	-	ACGTCA	287663731	287663745	+	GTGCATGGTCGCCGG	-37	GRMZM2G070381	1311	NA
1	287663690	287663695	-	ACGTCA	287663738	287663752	+	GTCGCCGGCTGCACG	-44	GRMZM2G070381	1311	NA
1	287793736	287793741	+	GCGTCA	287793706	287793720	-	ATGCCTGCCGGGAAG	-17	GRMZM2G133023	380	Heat stress transcription factor A-6b
1	287793736	287793741	+	GCGTCA	287793614	287793628	-	GTGGCAGCCCAGCCC	-109	GRMZM2G133023	380	Heat stress transcription factor A-6b
1	288339200	288339205	-	ACGTCA	288339104	288339118	-	TGAGCTGGCTGGCTG	83	GRMZM2G046163	0	Tryptophan synthase alpha chain chloroplastic
1	288339200	288339205	-	ACGTCA	288339100	288339114	-	CTGGCTGGCTGGCTT	87	GRMZM2G046163	0	Tryptophan synthase alpha chain chloroplastic
1	288339200	288339205	-	ACGTCA	288339096	288339110	-	CTGGCTGGCTTGTGT	91	GRMZM2G046163	0	Tryptophan synthase alpha chain chloroplastic
1	289403743	289403748	-	ACGTCA	289403820	289403834	-	CTCGCCCGCTGCCTG	-73	GRMZM2G137321	101	AAA-ATPase ASD mitochondrial
1	289403743	289403748	-	ACGTCA	289403816	289403830	-	CCCGCTGCCTGTACT	-69	GRMZM2G137321	101	AAA-ATPase ASD mitochondrial
1	289403743	289403748	-	ACGTCA	289403733	289403747	+	GTCGCCGCCTTGACG	0	GRMZM2G137321	101	AAA-ATPase ASD mitochondrial
1	289575034	289575039	+	GCGTCA	289575023	289575037	-	ACGCCTGCTCGCCTC	0	GRMZM2G704124	879	NA
1	289575034	289575039	+	GCGTCA	289575122	289575136	-	CTCGGTGCCAGCCTC	84	GRMZM2G704124	879	NA
1	289575034	289575039	+	GCGTCA	289575169	289575183	-	CTGGCCTTCTGGCTT	131	GRMZM2G704124	879	NA
1	289575547	289575552	-	GCGTCA	289576212	289576226	+	ATCTCTGCCTGCTTT	-661	GRMZM2G704124	366	NA
1	289575547	289575552	-	GCGTCA	289576216	289576230	+	CTGCCTGCTTTCCAG	-665	GRMZM2G704124	366	NA
1	289575547	289575552	-	GCGTCA	289575858	289575872	-	GTGCCGGGCTGGCCC	-307	GRMZM2G704124	366	NA
1	289616632	289616637	+	GCGTCA	289616976	289616990	+	CTGCCCCCCCTCCCC	340	GRMZM2G474685	0	CLE family OsCLE701 protein; Os07g0194350 protein
1	290267532	290267537	-	GCGTCA	290267655	290267669	+	TTCACTGCCTGCCTG	-119	GRMZM2G009901	5254	NA
1	290267532	290267537	-	GCGTCA	290267659	290267673	+	CTGCCTGCCTGTGTC	-123	GRMZM2G009901	5254	NA
1	290267532	290267537	-	GCGTCA	290267611	290267625	+	CTGGCTGGCTGCAGT	-75	GRMZM2G009901	5254	NA
1	290267532	290267537	-	GCGTCA	290267456	290267470	-	GTGCGTGCCTGCCCC	63	GRMZM2G009901	5254	NA
1	290267532	290267537	-	GCGTCA	290267576	290267590	+	TTCCCTGCCGTGCCC	-40	GRMZM2G009901	5254	NA
1	290267532	290267537	-	GCGTCA	290267364	290267378	-	ATGCCAGCCGGTCTC	155	GRMZM2G009901	5254	NA
1	290267532	290267537	-	GCGTCA	290267607	290267621	+	GCCGCTGGCTGGCTG	-71	GRMZM2G009901	5254	NA
1	290267532	290267537	-	GCGTCA	290267345	290267359	-	TTCCCCGGCCGCCTC	174	GRMZM2G009901	5254	NA
1	290267532	290267537	-	GCGTCA	290267354	290267368	-	GTCTCCGCTTTCCCC	165	GRMZM2G009901	5254	NA
1	290593599	290593604	-	ACGTCA	290593965	290593979	+	CCGGCCGGCCGGACG	-362	GRMZM2G012224	1028	NA
1	290593599	290593604	-	ACGTCA	290593454	290593468	-	CCTGCTGCCGGCCGG	132	GRMZM2G012224	1028	NA
1	290593599	290593604	-	ACGTCA	290593851	290593865	+	CCGGCAGCCTGCCGC	-248	GRMZM2G012224	1028	NA
1	290593599	290593604	-	ACGTCA	290594315	290594329	-	CCGGCTGCCCACCAG	-712	GRMZM2G012224	1028	NA
1	290593599	290593604	-	ACGTCA	290594373	290594387	+	GTGTCCTGCTGCCTT	-770	GRMZM2G012224	1028	NA
1	290593599	290593604	-	ACGTCA	290593579	290593593	-	CCGTCTCGCTGCCTC	7	GRMZM2G012224	1028	NA
1	290593599	290593604	-	ACGTCA	290593961	290593975	+	ATGACCGGCCGGCCG	-358	GRMZM2G012224	1028	NA
1	290593599	290593604	-	ACGTCA	290593855	290593869	+	CAGCCTGCCGCTCGC	-252	GRMZM2G012224	1028	NA
1	290593599	290593604	-	ACGTCA	290593450	290593464	+	ATGTCCGGCCGGCAG	136	GRMZM2G012224	1028	NA
1	290593599	290593604	-	ACGTCA	290593847	290593861	-	CAGGCTGCCGGCTGC	-244	GRMZM2G012224	1028	NA
1	290593599	290593604	-	ACGTCA	290594230	290594244	+	CTCCCTGCTTTTACG	-627	GRMZM2G012224	1028	NA
1	291997043	291997048	+	ACGTCA	291997093	291997107	+	CTCTCTGCTTGTACT	46	GRMZM2G128663	3287	PAPA-1-like conserved region family protein
1	292162165	292162170	-	GCGTCA	292162209	292162223	-	GTGGATGGCCACCTC	-40	GRMZM2G347043	272	NAC domain-containing protein 67%3B NAC1 transcription factor%3B SNAC1
1	292162165	292162170	-	GCGTCA	292162228	292162242	+	CTCCCTCCCTCCCCC	-59	GRMZM2G347043	272	NAC domain-containing protein 67%3B NAC1 transcription factor%3B SNAC1
1	293229059	293229064	-	ACGTCA	293228600	293228614	+	AGCGCTTCCTAGCTC	446	GRMZM2G061662	442	NEDD8-activating enzyme E1 regulatory subunit AXR1
1	293229059	293229064	-	ACGTCA	293228971	293228985	-	CTGGCTACCGGCCAG	75	GRMZM2G061662	442	NEDD8-activating enzyme E1 regulatory subunit AXR1
1	293229059	293229064	-	ACGTCA	293229000	293229014	+	ATGGCTGGCCGGCAG	46	GRMZM2G061662	442	NEDD8-activating enzyme E1 regulatory subunit AXR1
1	293468712	293468717	+	GCGTCA	293468746	293468760	+	GGCGCTGCCTTTCTT	30	GRMZM2G093712	1504	NA
1	293468712	293468717	+	GCGTCA	293468796	293468810	+	CTGCCGGCCTCGATC	80	GRMZM2G093712	1504	NA
1	293468712	293468717	+	GCGTCA	293468792	293468806	+	AGCCCTGCCGGCCTC	76	GRMZM2G093712	1504	NA
1	293711662	293711667	+	GCGTCA	293711637	293711651	+	CTGCCTGCCTCGTCA	-12	GRMZM2G368886	2875	expa4;alpha-expansin4:
1	293711662	293711667	+	GCGTCA	293711633	293711647	+	AGGCCTGCCTGCCTC	-16	GRMZM2G368886	2875	expa4;alpha-expansin4:
1	294739407	294739412	-	ACGTCA	294738987	294739001	+	CTTCCCGGCCGGCCA	407	GRMZM2G425778	313	GIL1 (GRAVITROPIC IN THE LIGHT)
1	294739407	294739412	-	ACGTCA	294738992	294739006	-	CTGCTTGGCCGGCCG	402	GRMZM2G425778	313	GIL1 (GRAVITROPIC IN THE LIGHT)
1	294739407	294739412	-	ACGTCA	294738983	294738997	+	GAGCCTTCCCGGCCG	411	GRMZM2G425778	313	GIL1 (GRAVITROPIC IN THE LIGHT)
1	294739407	294739412	-	ACGTCA	294738996	294739010	-	GCCGCTGCTTGGCCG	398	GRMZM2G425778	313	GIL1 (GRAVITROPIC IN THE LIGHT)
1	294739554	294739559	-	GCGTCA	294739482	294739496	-	GTCCTTGCCTTGCTA	59	GRMZM2G425778	460	GIL1 (GRAVITROPIC IN THE LIGHT)
1	296847786	296847791	-	GCGTCA	296847719	296847733	+	CGGTCAGCCTGCACC	54	GRMZM2G470422	286	Protein SENSITIVE TO PROTON RHIZOTOXICITY 1
1	296925943	296925948	-	ACGTCA	296926002	296926016	-	AAGGCTCGCTGCCAG	-55	GRMZM2G114992	89	NA
1	297384696	297384701	+	GCGTCA	297384655	297384669	-	GGGGGTGGCGGCCCG	-28	GRMZM2G155935	0	Poly(ADP-ribose) glycohydrolase 1
1	297832573	297832578	+	GCGTCA	297832580	297832594	-	AACGCTGGCGGCAGC	3	GRMZM2G016290	245	Pirin-like protein 2
1	299063606	299063611	-	GCGTCA	299063520	299063534	+	GTGCCTGCCTTCTGC	73	GRMZM2G100020	162	Protein BREVIS RADIX
1	299063606	299063611	-	GCGTCA	299063531	299063545	+	CTGCATGCATGTCTC	62	GRMZM2G100020	162	Protein BREVIS RADIX
1	299063631	299063636	+	ACGTCA	299063640	299063654	-	AAGGCCGGTGGGCGA	5	GRMZM2G100020	137	Protein BREVIS RADIX
2	179873	179878	-	GCGTCA	179947	179961	+	CTGGCTGGCCTGGCT	-70	GRMZM5G876379	502	NA
2	179873	179878	-	GCGTCA	179943	179957	+	AGGGCTGGCTGGCCT	-66	GRMZM5G876379	502	NA
2	179873	179878	-	GCGTCA	179916	179930	+	CTGGCTCGCCACACG	-39	GRMZM5G876379	502	NA
2	1850216	1850221	+	ACGTCA	1850292	1850306	+	CTCCCCGCGTGGCTC	72	GRMZM2G084819	736	Zinc finger C3HC4 type (RING finger) family protein
2	1850216	1850221	+	ACGTCA	1850301	1850315	-	GAGGCTGGTGAGCCA	81	GRMZM2G084819	736	Zinc finger C3HC4 type (RING finger) family protein
2	2093307	2093312	-	ACGTCA	2093403	2093417	-	CTGGCTGCATGGTGT	-92	GRMZM2G040736	8305	crr1;cytokinin response regulator1: single copy,cDNA and genomic sequences; induced in leaf by cytokinin, and inorganic nitrogen; SSR umc1622
2	2265146	2265151	-	ACGTCA	2265048	2265062	-	ATGGCTGCATATATG	85	GRMZM2G078274	6254	Auxin response factor 3
2	2265146	2265151	-	ACGTCA	2265161	2265175	-	GTGCCTGCCTGCACT	-11	GRMZM2G078274	6254	Auxin response factor 3
2	2265146	2265151	-	ACGTCA	2265157	2265171	-	CTGCCTGCACTGCAC	-7	GRMZM2G078274	6254	Auxin response factor 3
2	2266126	2266131	+	GCGTCA	2266162	2266176	-	GGGCCCGGCGACCCC	32	GRMZM2G078274	5274	Auxin response factor 3
2	2266126	2266131	+	GCGTCA	2266241	2266255	-	CTGTCTGCTGGCCCC	111	GRMZM2G078274	5274	Auxin response factor 3
2	2266126	2266131	+	GCGTCA	2266256	2266270	+	CTGGGGGCCGGCCGG	126	GRMZM2G078274	5274	Auxin response factor 3
2	3340201	3340206	+	ACGTCA	3340329	3340343	-	CTGCATGGCATGCGG	124	GRMZM2G034840	2712	Auxin response factor 4
2	3340201	3340206	+	ACGTCA	3340376	3340390	+	GTGGCCGCCGGTAGG	171	GRMZM2G034840	2712	Auxin response factor 4
2	3340201	3340206	+	ACGTCA	3340264	3340278	+	CTGCCCCCTCGGCTC	59	GRMZM2G034840	2712	Auxin response factor 4
2	3340713	3340718	-	GCGTCA	3340640	3340654	+	AGCCCTGCCGTGCTG	60	GRMZM2G034840	2200	Auxin response factor 4
2	3340713	3340718	-	GCGTCA	3340596	3340610	-	GTCCCGGCCGGGCCT	104	GRMZM2G034840	2200	Auxin response factor 4
2	3340713	3340718	-	GCGTCA	3340512	3340526	+	CTCCATGCCTATCCT	188	GRMZM2G034840	2200	Auxin response factor 4
2	3340713	3340718	-	GCGTCA	3340467	3340481	+	CTCCCTGACGACCGT	233	GRMZM2G034840	2200	Auxin response factor 4
2	3340713	3340718	-	GCGTCA	3340631	3340645	-	AGGGCTGCTCGACTG	69	GRMZM2G034840	2200	Auxin response factor 4
2	4172041	4172046	-	GCGTCA	4172106	4172120	-	ATGCCTGCCATGCAT	-61	GRMZM2G039477	0	NA
2	4172041	4172046	-	GCGTCA	4172086	4172100	-	ATGGTTGCCTCCCGC	-41	GRMZM2G039477	0	NA
2	4172041	4172046	-	GCGTCA	4172153	4172167	+	CTGCCTGCCTGCCAC	-108	GRMZM2G039477	0	NA
2	4172041	4172046	-	GCGTCA	4172026	4172040	+	AAGGCTGGCTGTTGC	2	GRMZM2G039477	0	NA
2	4172041	4172046	-	GCGTCA	4172149	4172163	+	TGCGCTGCCTGCCTG	-104	GRMZM2G039477	0	NA
2	4172041	4172046	-	GCGTCA	4172110	4172124	-	ATGGATGCCTGCCAT	-65	GRMZM2G039477	0	NA
2	4216594	4216599	-	GCGTCA	4216055	4216069	+	GTCCCTGCGTTGCGG	526	AC210003.2_FG004	310	Peroxidase 16
2	4216594	4216599	-	GCGTCA	4216085	4216099	+	CTGCCTGCGTTGGCC	496	AC210003.2_FG004	310	Peroxidase 16
2	4216594	4216599	-	GCGTCA	4216167	4216181	+	CTAGCTGCTGGGCGG	414	AC210003.2_FG004	310	Peroxidase 16
2	4216594	4216599	-	GCGTCA	4216190	4216204	+	GTGCGTGCCGGGCTC	391	AC210003.2_FG004	310	Peroxidase 16
2	4216594	4216599	-	GCGTCA	4216669	4216683	+	TTGCCCGCTTTCCCC	-71	AC210003.2_FG004	310	Peroxidase 16
2	4216594	4216599	-	GCGTCA	4216348	4216362	-	ATGCTTGCTTTGCTT	233	AC210003.2_FG004	310	Peroxidase 16
2	4216594	4216599	-	GCGTCA	4216220	4216234	+	CGGGCTAGCTAGCTG	361	AC210003.2_FG004	310	Peroxidase 16
2	4217888	4217893	-	GCGTCA	4217698	4217712	+	AAGCCTGCGTGCCAG	177	AC210003.2_FG004	0	Peroxidase 16
2	4217888	4217893	-	GCGTCA	4217543	4217557	-	GTGCGTGCCTGGCCG	332	AC210003.2_FG004	0	Peroxidase 16
2	4217888	4217893	-	GCGTCA	4217539	4217553	-	GTGCCTGGCCGCTGA	336	AC210003.2_FG004	0	Peroxidase 16
2	4217888	4217893	-	GCGTCA	4217535	4217549	-	CTGGCCGCTGACACT	340	AC210003.2_FG004	0	Peroxidase 16
2	4217888	4217893	-	GCGTCA	4217515	4217529	-	CGGCGTGGCGTGCCC	360	AC210003.2_FG004	0	Peroxidase 16
2	4217888	4217893	-	GCGTCA	4217872	4217886	+	TTGGCTGCCCTGCCC	3	AC210003.2_FG004	0	Peroxidase 16
2	4275061	4275066	+	ACGTCA	4274948	4274962	-	CTGCCTGCCTGGTAA	-100	GRMZM2G036297	6222	Protein LIGULELESS 1
2	4275061	4275066	+	ACGTCA	4274952	4274966	-	CGGTCTGCCTGCCTG	-96	GRMZM2G036297	6222	Protein LIGULELESS 1
2	4275061	4275066	+	ACGTCA	4274884	4274898	+	CCGGCCGCCGTCCTT	-164	GRMZM2G036297	6222	Protein LIGULELESS 1
2	4275061	4275066	+	ACGTCA	4275033	4275047	+	GTCTCGGCCCGGCCG	-15	GRMZM2G036297	6222	Protein LIGULELESS 1
2	5274508	5274513	-	GCGTCA	5275312	5275326	+	CTCTCTACCTAGCTC	-800	GRMZM2G166281	590	mir3;maize insect resistance3: apoplastic; pest defense protease
2	5274508	5274513	-	GCGTCA	5274612	5274626	+	CATCCTGCCCGCCGT	-100	GRMZM2G166281	590	mir3;maize insect resistance3: apoplastic; pest defense protease
2	5274508	5274513	-	GCGTCA	5274616	5274630	+	CTGCCCGCCGTTCGT	-104	GRMZM2G166281	590	mir3;maize insect resistance3: apoplastic; pest defense protease
2	5274508	5274513	-	GCGTCA	5274929	5274943	-	ATGCGTGCCTACCGG	-417	GRMZM2G166281	590	mir3;maize insect resistance3: apoplastic; pest defense protease
2	5378853	5378858	+	GCGTCA	5378356	5378370	-	TTCCCTGACTGCCTG	-484	GRMZM2G055844	813	Probable inactive receptor kinase
2	5378853	5378858	+	GCGTCA	5378348	5378362	-	CTGCCTGTGTGCCCA	-492	GRMZM2G055844	813	Probable inactive receptor kinase
2	5378853	5378858	+	GCGTCA	5378352	5378366	-	CTGACTGCCTGTGTG	-488	GRMZM2G055844	813	Probable inactive receptor kinase
2	5378853	5378858	+	GCGTCA	5378500	5378514	+	CAGTCTGGCTGCAGC	-340	GRMZM2G055844	813	Probable inactive receptor kinase
2	5378853	5378858	+	GCGTCA	5378427	5378441	+	CTCCCTGCCCCCCAT	-413	GRMZM2G055844	813	Probable inactive receptor kinase
2	5378853	5378858	+	GCGTCA	5378784	5378798	-	CTGACCGGTGGGCCG	-56	GRMZM2G055844	813	Probable inactive receptor kinase
2	5378853	5378858	+	GCGTCA	5379019	5379033	+	CTGCCTCCCCTCCGA	162	GRMZM2G055844	813	Probable inactive receptor kinase
2	5378853	5378858	+	GCGTCA	5378874	5378888	-	CTGTCCGCTGTCCTG	17	GRMZM2G055844	813	Probable inactive receptor kinase
2	5520392	5520397	-	GCGTCA	5520244	5520258	-	CACGATGCCTTGCTA	135	GRMZM2G174784	0	Floral homeotic protein APETALA 2
2	5543814	5543819	-	GCGTCA	5543789	5543803	-	GCGCGTGGCTGCCCG	12	GRMZM2G474076	8568	NA
2	5543814	5543819	-	GCGTCA	5543830	5543844	+	CCCCCTGCCTGCCAA	-12	GRMZM2G474076	8568	NA
2	5543814	5543819	-	GCGTCA	5543853	5543867	-	CTGGCCGCTTTGACT	-35	GRMZM2G474076	8568	NA
2	5553226	5553231	-	GCGTCA	5553201	5553215	-	CTGCTTGCTTGGTTG	12	GRMZM2G474076	0	NA
2	5553226	5553231	-	GCGTCA	5553212	5553226	-	ATGCATGGCTGCTGC	1	GRMZM2G474076	0	NA
2	5559993	5559998	-	GCGTCA	5559929	5559943	-	CTTGCTGCCTGTAGA	51	GRMZM2G474076	3159	NA
2	5722612	5722617	-	GCGTCA	5722546	5722560	+	ACCGCCGGCTGCCTT	53	GRMZM2G114008	3222	NA
2	5843079	5843084	+	GCGTCA	5843199	5843213	+	ATCGCTGCTCACATG	116	GRMZM2G023921	346	DNA-binding WRKY
2	5843079	5843084	+	GCGTCA	5842768	5842782	-	CTGCATGGCTGCATG	-298	GRMZM2G023921	346	DNA-binding WRKY
2	6721966	6721971	+	ACGTCA	6721983	6721997	-	ATGGGTGCGTGGCGC	13	GRMZM2G131961	0	Transcription factor TGA4
2	7737168	7737173	-	ACGTCA	7736934	7736948	+	CAGCCTGCCAGCCTG	221	GRMZM2G180870	10143	NA
2	7737168	7737173	-	ACGTCA	7736934	7736948	+	CAGCCTGCCAGCCTG	221	GRMZM2G180870	10143	Xyloglucan endotransglucosylase/hydrolase protein 9
2	7737168	7737173	-	ACGTCA	7737032	7737046	+	CTCGCTGCCCTCCTC	123	GRMZM2G180870	10143	NA
2	7737168	7737173	-	ACGTCA	7737032	7737046	+	CTCGCTGCCCTCCTC	123	GRMZM2G180870	10143	Xyloglucan endotransglucosylase/hydrolase protein 9
2	7737168	7737173	-	ACGTCA	7736938	7736952	+	CTGCCAGCCTGACTG	217	GRMZM2G180870	10143	NA
2	7737168	7737173	-	ACGTCA	7736938	7736952	+	CTGCCAGCCTGACTG	217	GRMZM2G180870	10143	Xyloglucan endotransglucosylase/hydrolase protein 9
2	7737168	7737173	-	ACGTCA	7736930	7736944	-	CTGGCAGGCTGTTTG	225	GRMZM2G180870	10143	NA
2	7737168	7737173	-	ACGTCA	7736930	7736944	-	CTGGCAGGCTGTTTG	225	GRMZM2G180870	10143	Xyloglucan endotransglucosylase/hydrolase protein 9
2	7737168	7737173	-	ACGTCA	7736915	7736929	-	CTGTCCGGTGTGCCA	240	GRMZM2G180870	10143	NA
2	7737168	7737173	-	ACGTCA	7736915	7736929	-	CTGTCCGGTGTGCCA	240	GRMZM2G180870	10143	Xyloglucan endotransglucosylase/hydrolase protein 9
2	7737207	7737212	+	GCGTCA	7737266	7737280	-	CTATCTGGCGGGCAA	55	GRMZM2G180870	10104	NA
2	7737207	7737212	+	GCGTCA	7737266	7737280	-	CTATCTGGCGGGCAA	55	GRMZM2G180870	10104	Xyloglucan endotransglucosylase/hydrolase protein 9
2	7737207	7737212	+	GCGTCA	7737262	7737276	-	CTGGCGGGCAAGCCC	51	GRMZM2G180870	10104	NA
2	7737207	7737212	+	GCGTCA	7737262	7737276	-	CTGGCGGGCAAGCCC	51	GRMZM2G180870	10104	Xyloglucan endotransglucosylase/hydrolase protein 9
2	7737207	7737212	+	GCGTCA	7737400	7737414	-	AAGGATGGCGGGCGC	189	GRMZM2G180870	10104	NA
2	7737207	7737212	+	GCGTCA	7737400	7737414	-	AAGGATGGCGGGCGC	189	GRMZM2G180870	10104	Xyloglucan endotransglucosylase/hydrolase protein 9
2	7737207	7737212	+	GCGTCA	7737299	7737313	+	TTGGCTGGCTGTGGG	88	GRMZM2G180870	10104	NA
2	7737207	7737212	+	GCGTCA	7737299	7737313	+	TTGGCTGGCTGTGGG	88	GRMZM2G180870	10104	Xyloglucan endotransglucosylase/hydrolase protein 9
2	7737207	7737212	+	GCGTCA	7737203	7737217	-	CTGGCTGACGCGCGG	0	GRMZM2G180870	10104	NA
2	7737207	7737212	+	GCGTCA	7737203	7737217	-	CTGGCTGACGCGCGG	0	GRMZM2G180870	10104	Xyloglucan endotransglucosylase/hydrolase protein 9
2	7956706	7956711	-	ACGTCA	7956642	7956656	+	GTGGGCGGCCGCCTT	51	GRMZM2G155217	5920	Transcription factor bHLH112
2	7956706	7956711	-	ACGTCA	7956623	7956637	-	GTCCCTGGTGGCCTT	70	GRMZM2G155217	5920	Transcription factor bHLH112
2	8954256	8954261	-	ACGTCA	8954225	8954239	-	TTGCCTGCTTGGCTG	18	GRMZM2G148998	2877	NA
2	8962379	8962384	+	GCGTCA	8962410	8962424	-	CGCGCAGCCCGGCCC	27	GRMZM2G148998	3133	NA
2	9104177	9104182	-	ACGTCA	9104045	9104059	+	GCTGCTGCCTGCCTG	119	GRMZM2G084046	12087	Remorin family protein
2	9104177	9104182	-	ACGTCA	9104049	9104063	+	CTGCCTGCCTGGGAA	115	GRMZM2G084046	12087	Remorin family protein
2	9113909	9113914	-	GCGTCA	9113857	9113871	-	CTGGCAGTCTGGCAC	39	GRMZM2G084181	4483	ABC transporter C family member 2
2	9113909	9113914	-	GCGTCA	9113910	9113924	+	GACGCCGCCCGGCCC	0	GRMZM2G084181	4483	ABC transporter C family member 2
2	9374022	9374027	-	GCGTCA	9374221	9374235	+	AGGCCGGCCCAGCTG	-195	GRMZM2G165007	6104	F-box/kelch-repeat protein
2	9438323	9438328	+	ACGTCA	9438196	9438210	-	AACGCTGCCCTGCCG	-114	GRMZM2G380518	290	OSJNBa0058K23.8 protein; protein
2	10216639	10216644	-	ACGTCA	10216443	10216457	-	AAGCCCGGTGGGCGG	183	GRMZM5G817886	1153	aaa1;adenosylmethionine aminotransferase1: endosperm cDNA 5C01E09 (uaz113) similar to bacterial biotin synthesis enzyme
2	10615825	10615830	-	GCGTCA	10615998	10616012	-	CCAGCTGCCGGCCCC	-169	GRMZM2G049487	734	Whole genome shotgun sequence of line PN40024 scaffold_11.assembly12x (Fragment)
2	10795069	10795074	-	GCGTCA	10795022	10795036	+	CGGTCCGGCGGGACC	34	GRMZM2G068967	747	Ethylene-responsive transcription factor 4
2	10795069	10795074	-	GCGTCA	10795124	10795138	+	CGGGCTGGCTGGCTG	-51	GRMZM2G068967	747	Ethylene-responsive transcription factor 4
2	10795069	10795074	-	GCGTCA	10795120	10795134	+	CGCGCGGGCTGGCTG	-47	GRMZM2G068967	747	Ethylene-responsive transcription factor 4
2	10795908	10795913	+	GCGTCA	10796071	10796085	-	CTGCGGGGCTGGCTG	159	GRMZM2G068967	1586	Ethylene-responsive transcription factor 4
2	10795908	10795913	+	GCGTCA	10796067	10796081	-	GGGGCTGGCTGACGT	155	GRMZM2G068967	1586	Ethylene-responsive transcription factor 4
2	11213465	11213470	-	GCGTCA	11213647	11213661	-	CACCTTGGCTGCCTT	-178	GRMZM2G102069	578	evolutionarily conserved C-terminal region 10
2	12251937	12251942	+	ACGTCA	12251924	12251938	-	GTGCGTGGTTTCCTG	0	GRMZM2G374203	6708	Protein BREVIS RADIX
2	12252962	12252967	-	GCGTCA	12252915	12252929	-	CTGGCCGTCGTCCTC	34	GRMZM2G374203	5683	Protein BREVIS RADIX
2	12252962	12252967	-	GCGTCA	12252919	12252933	-	AACGCTGGCCGTCGT	30	GRMZM2G374203	5683	Protein BREVIS RADIX
2	12689192	12689197	+	ACGTCA	12689483	12689497	-	CTGGCTGCCGTGTCC	287	GRMZM2G149649	1485	60S ribosomal protein L12-3
2	12689192	12689197	+	ACGTCA	12689487	12689501	-	GGGACTGGCTGCCGT	291	GRMZM2G149649	1485	60S ribosomal protein L12-3
2	12689192	12689197	+	ACGTCA	12689336	12689350	+	CAGCATGCCGGGCCC	140	GRMZM2G149649	1485	60S ribosomal protein L12-3
2	12806453	12806458	+	ACGTCA	12806383	12806397	+	CTGCCCTGCTTTCTG	-57	GRMZM2G024898	294	Probable WRKY transcription factor 35
2	12806453	12806458	+	ACGTCA	12806379	12806393	+	CGCCCTGCCCTGCTT	-61	GRMZM2G024898	294	Probable WRKY transcription factor 35
2	12819131	12819136	+	GCGTCA	12819194	12819208	-	AAGCATGGCTAGCTA	59	GRMZM2G024898	8039	Probable WRKY transcription factor 35
2	12819131	12819136	+	GCGTCA	12819075	12819089	+	AGGGCTCCCTAGCTA	-43	GRMZM2G024898	8039	Probable WRKY transcription factor 35
2	12819131	12819136	+	GCGTCA	12819079	12819093	+	CTCCCTAGCTAGCTA	-39	GRMZM2G024898	8039	Probable WRKY transcription factor 35
2	13465429	13465434	-	ACGTCA	13465390	13465404	-	GTGCCTACTTGCCTA	26	AC195235.3_FG003	1153	NA
2	13465429	13465434	-	ACGTCA	13465451	13465465	-	CGCTCTGCCGTTCGG	-18	AC195235.3_FG003	1153	NA
2	14235136	14235141	+	ACGTCA	14234536	14234550	+	CTGTCTAGCTAGCAG	-587	GRMZM2G322817	792	OSJNBa0013K16.16 protein; protein
2	14275284	14275289	-	GCGTCA	14275077	14275091	-	CTGCCTGCTTCCTTT	194	GRMZM2G163067	2628	OSJNBa0013K16.15 protein; protein
2	14275284	14275289	-	GCGTCA	14275081	14275095	-	CCCCCTGCCTGCTTC	190	GRMZM2G163067	2628	OSJNBa0013K16.15 protein; protein
2	14275284	14275289	-	GCGTCA	14275015	14275029	-	ATCGCTGATTGGCCA	256	GRMZM2G163067	2628	OSJNBa0013K16.15 protein; protein
2	14275399	14275404	-	ACGTCA	14275641	14275655	-	ATGCCTAGCTTCATT	-238	GRMZM2G163067	2513	OSJNBa0013K16.15 protein; protein
2	14275399	14275404	-	ACGTCA	14275432	14275446	+	CGGGCCGGTGAGCGG	-29	GRMZM2G163067	2513	OSJNBa0013K16.15 protein; protein
2	14338771	14338776	-	ACGTCA	14338373	14338387	-	CGGCCCGGCCGTCGA	385	GRMZM2G014009	3762	NA
2	14338771	14338776	-	ACGTCA	14338387	14338401	-	CGGCGTGGTTGGCCC	371	GRMZM2G014009	3762	NA
2	14345009	14345014	+	GCGTCA	14345200	14345214	+	CAGGCTTCCCTCCGG	187	GRMZM2G014009	441	NA
2	14345009	14345014	+	GCGTCA	14345403	14345417	-	CTGACGGGCGGGCCC	390	GRMZM2G014009	441	NA
2	14345009	14345014	+	GCGTCA	14345188	14345202	-	CTGCGTCCCTGCCCC	175	GRMZM2G014009	441	NA
2	14345009	14345014	+	GCGTCA	14345224	14345238	-	TAGCCTGCCTGACTC	211	GRMZM2G014009	441	NA
2	14345009	14345014	+	GCGTCA	14345407	14345421	-	GAGGCTGACGGGCGG	394	GRMZM2G014009	441	NA
2	14345009	14345014	+	GCGTCA	14345220	14345234	-	CTGCCTGACTCGCGT	207	GRMZM2G014009	441	NA
2	14345009	14345014	+	GCGTCA	14345313	14345327	-	CTGGCTCCTCACCTG	300	GRMZM2G014009	441	NA
2	14345893	14345898	+	GCGTCA	14345811	14345825	+	CTGACTGCCTGCCAG	-69	GRMZM2G014187	940	Nucleotide-diphospho-sugar transferase family protein
2	14345893	14345898	+	GCGTCA	14345936	14345950	-	CTGCCTGCCTGCCCA	39	GRMZM2G014187	940	Nucleotide-diphospho-sugar transferase family protein
2	14345893	14345898	+	GCGTCA	14345900	14345914	+	CTGCCCGGCTTTCTC	3	GRMZM2G014187	940	Nucleotide-diphospho-sugar transferase family protein
2	14345893	14345898	+	GCGTCA	14345454	14345468	-	CTGGCAGCTGGGCCC	-426	GRMZM2G014187	940	Nucleotide-diphospho-sugar transferase family protein
2	14345893	14345898	+	GCGTCA	14345932	14345946	-	CTGCCTGCCCATTTG	35	GRMZM2G014187	940	Nucleotide-diphospho-sugar transferase family protein
2	14345893	14345898	+	GCGTCA	14345957	14345971	-	CCCCCTGCGTGCCGC	60	GRMZM2G014187	940	Nucleotide-diphospho-sugar transferase family protein
2	14345893	14345898	+	GCGTCA	14345940	14345954	-	GCCCCTGCCTGCCTG	43	GRMZM2G014187	940	Nucleotide-diphospho-sugar transferase family protein
2	14345893	14345898	+	GCGTCA	14345807	14345821	+	CGTGCTGACTGCCTG	-73	GRMZM2G014187	940	Nucleotide-diphospho-sugar transferase family protein
2	14345893	14345898	+	GCGTCA	14345815	14345829	+	CTGCCTGCCAGCCCA	-65	GRMZM2G014187	940	Nucleotide-diphospho-sugar transferase family protein
2	15489906	15489911	+	ACGTCA	15490212	15490226	-	ATCCCTGGCTGGCTG	302	GRMZM2G702948	20	NA
2	15489906	15489911	+	ACGTCA	15490087	15490101	-	CTGCCTGCTAGCCAT	177	GRMZM2G702948	20	NA
2	15489906	15489911	+	ACGTCA	15490203	15490217	+	GTGCCAGCCCAGCCA	293	GRMZM2G702948	20	NA
2	15489906	15489911	+	ACGTCA	15490208	15490222	-	CTGGCTGGCTGGGCT	298	GRMZM2G702948	20	NA
2	15489906	15489911	+	ACGTCA	15490052	15490066	+	CTCTTTGGCTGCAAG	142	GRMZM2G702948	20	NA
2	15878296	15878301	-	GCGTCA	15878294	15878308	-	GTGGCTGGCGTCAGC	0	GRMZM2G164318	0	hyd4;hydroxylase4: beta-carotene hydroxylase
2	15878296	15878301	-	GCGTCA	15878310	15878324	+	CTGCCTACCAGGCAA	-10	GRMZM2G164318	0	hyd4;hydroxylase4: beta-carotene hydroxylase
2	15878296	15878301	-	GCGTCA	15878443	15878457	-	CTCCCTCCTCGCCTA	-143	GRMZM2G164318	0	hyd4;hydroxylase4: beta-carotene hydroxylase
2	15878296	15878301	-	GCGTCA	15878335	15878349	-	TTGGTTGGCTGGCTG	-35	GRMZM2G164318	0	hyd4;hydroxylase4: beta-carotene hydroxylase
2	15878296	15878301	-	GCGTCA	15878298	15878312	-	CAGGGTGGCTGGCGT	0	GRMZM2G164318	0	hyd4;hydroxylase4: beta-carotene hydroxylase
2	15878296	15878301	-	GCGTCA	15878331	15878345	-	TTGGCTGGCTGGACC	-31	GRMZM2G164318	0	hyd4;hydroxylase4: beta-carotene hydroxylase
2	15878296	15878301	-	GCGTCA	15878347	15878361	-	GTGTCTGGTTAGTTG	-47	GRMZM2G164318	0	hyd4;hydroxylase4: beta-carotene hydroxylase
2	15878296	15878301	-	GCGTCA	15878306	15878320	+	CACCCTGCCTACCAG	-6	GRMZM2G164318	0	hyd4;hydroxylase4: beta-carotene hydroxylase
2	15901717	15901722	+	ACGTCA	15901649	15901663	+	CTGCCTCGCTGACCC	-55	GRMZM2G164405	0	acs2;1-aminocyclopropane-1-carboxylate synthase2:
2	16004515	16004520	+	GCGTCA	16004370	16004384	-	ACGCCTAGCTAGCTG	-132	GRMZM2G114276	671	Probable LRR receptor-like serine/threonine-protein kinase
2	16004515	16004520	+	GCGTCA	16004366	16004380	-	CTAGCTAGCTGCCTA	-136	GRMZM2G114276	671	Probable LRR receptor-like serine/threonine-protein kinase
2	16004515	16004520	+	GCGTCA	16004362	16004376	-	CTAGCTGCCTATAGC	-140	GRMZM2G114276	671	Probable LRR receptor-like serine/threonine-protein kinase
2	16545470	16545475	-	ACGTCA	16546196	16546210	-	AGCGCGGCTTGGCCG	-722	GRMZM2G042756	397	Dehydration-responsive element-binding protein 1D
2	16545470	16545475	-	ACGTCA	16546217	16546231	+	GTGTCCGCCTGCTCG	-743	GRMZM2G042756	397	Dehydration-responsive element-binding protein 1D
2	16545470	16545475	-	ACGTCA	16545402	16545416	+	AGCGCCGCCGGGCTG	55	GRMZM2G042756	397	Dehydration-responsive element-binding protein 1D
2	16545470	16545475	-	ACGTCA	16546257	16546271	-	CGCGCTGCCTGCTAA	-783	GRMZM2G042756	397	Dehydration-responsive element-binding protein 1D
2	16545470	16545475	-	ACGTCA	16546162	16546176	-	CTACGCGCCTGGCGG	-688	GRMZM2G042756	397	Dehydration-responsive element-binding protein 1D
2	16545470	16545475	-	ACGTCA	16545327	16545341	-	GAGTCCGCCCGCCGT	130	GRMZM2G042756	397	Dehydration-responsive element-binding protein 1D
2	16545470	16545475	-	ACGTCA	16545833	16545847	+	ACGCCCGGCGGCCGA	-359	GRMZM2G042756	397	Dehydration-responsive element-binding protein 1D
2	16545470	16545475	-	ACGTCA	16546221	16546235	+	CCGCCTGCTCGTCTC	-747	GRMZM2G042756	397	Dehydration-responsive element-binding protein 1D
2	16545470	16545475	-	ACGTCA	16545250	16545264	+	GGGCCTGTCTGTCGG	207	GRMZM2G042756	397	Dehydration-responsive element-binding protein 1D
2	16545470	16545475	-	ACGTCA	16545148	16545162	-	CTGGCTGGCGCCCCT	309	GRMZM2G042756	397	Dehydration-responsive element-binding protein 1D
2	16545470	16545475	-	ACGTCA	16545410	16545424	+	CGGGCTGCGGTGCGG	47	GRMZM2G042756	397	Dehydration-responsive element-binding protein 1D
2	16545470	16545475	-	ACGTCA	16545152	16545166	-	TCGCCTGGCTGGCGC	305	GRMZM2G042756	397	Dehydration-responsive element-binding protein 1D
2	16562571	16562576	+	ACGTCA	16562324	16562338	+	AGGGCTGCGTTCCTC	-234	GRMZM2G068128	154	RING-H2 finger protein ATL7
2	16562571	16562576	+	ACGTCA	16562372	16562386	-	CTGCCCGGCTGTCCG	-186	GRMZM2G068128	154	RING-H2 finger protein ATL7
2	16562571	16562576	+	ACGTCA	16562505	16562519	-	CAGCCTGCCTGTCAC	-53	GRMZM2G068128	154	RING-H2 finger protein ATL7
2	16562571	16562576	+	ACGTCA	16562376	16562390	-	AACCCTGCCCGGCTG	-182	GRMZM2G068128	154	RING-H2 finger protein ATL7
2	16656063	16656068	+	ACGTCA	16656134	16656148	+	CTGGTTGCCCGCCCG	67	GRMZM2G080992	0	Protein DETOXIFICATION 49
2	17273021	17273026	+	GCGTCA	17272926	17272940	-	GTCTCTGCTCTGCTC	-82	GRMZM2G125585	2988	NA
2	17293180	17293185	+	GCGTCA	17293161	17293175	+	CTCGCTCGCTCGCTC	-6	GRMZM2G125656	12043	Transducin/WD40 repeat-like superfamily protein
2	17293180	17293185	+	GCGTCA	17293106	17293120	+	CTCTCCGGCCGGCCG	-61	GRMZM2G125656	12043	Transducin/WD40 repeat-like superfamily protein
2	17293180	17293185	+	GCGTCA	17293087	17293101	+	GTGCCTGCATTCACC	-80	GRMZM2G125656	12043	Transducin/WD40 repeat-like superfamily protein
2	17293180	17293185	+	GCGTCA	17293110	17293124	-	CTACCGGCCGGCCGG	-57	GRMZM2G125656	12043	Transducin/WD40 repeat-like superfamily protein
2	17298084	17298089	+	ACGTCA	17297987	17298001	+	GTGCCTGTCGACCCG	-84	GRMZM2G125656	16947	Transducin/WD40 repeat-like superfamily protein
2	17298084	17298089	+	ACGTCA	17297983	17297997	+	GTGTGTGCCTGTCGA	-88	GRMZM2G125656	16947	Transducin/WD40 repeat-like superfamily protein
2	17304670	17304675	-	GCGTCA	17304534	17304548	-	CAGGCTGCACAGCTC	123	GRMZM2G125656	23533	Transducin/WD40 repeat-like superfamily protein
2	17304670	17304675	-	GCGTCA	17304562	17304576	-	CTCCCTGCGCGTCCG	95	GRMZM2G125656	23533	Transducin/WD40 repeat-like superfamily protein
2	17715968	17715973	-	GCGTCA	17715970	17715984	-	ATGCATGGCGGGCGT	0	GRMZM2G129261	2810	nkd1;naked endosperm1: double mutants have multiple (2-5) layers of peripheral endosperm cells that lack starch granules or other features of starchy endosperm
2	17715968	17715973	-	GCGTCA	17715808	17715822	-	GTGAATGCCTGCCTA	147	GRMZM2G129261	2810	nkd1;naked endosperm1: double mutants have multiple (2-5) layers of peripheral endosperm cells that lack starch granules or other features of starchy endosperm
2	17715968	17715973	-	GCGTCA	17715804	17715818	-	ATGCCTGCCTAGTCA	151	GRMZM2G129261	2810	nkd1;naked endosperm1: double mutants have multiple (2-5) layers of peripheral endosperm cells that lack starch granules or other features of starchy endosperm
2	18845189	18845194	-	GCGTCA	18845010	18845024	-	CTGCCCGGTTGCAAC	166	GRMZM2G349344	10764	U-box domain-containing protein 33
2	18845189	18845194	-	GCGTCA	18845019	18845033	-	ATGTCTGCTCTGCCC	157	GRMZM2G349344	10764	U-box domain-containing protein 33
2	18845189	18845194	-	GCGTCA	18845160	18845174	-	CTGGCCTCCTGCCTG	16	GRMZM2G349344	10764	U-box domain-containing protein 33
2	19138673	19138678	-	ACGTCA	19138579	19138593	-	CTGGCTCCTGTGCTC	81	GRMZM2G099130	40	SPT2 chromatin protein
2	19138673	19138678	-	ACGTCA	19138830	19138844	+	CAGGCTAGTTTGCTT	-153	GRMZM2G099130	40	SPT2 chromatin protein
2	19416448	19416453	+	ACGTCA	19416492	19416506	+	GTGCCGGCCGGCCGG	40	GRMZM2G071253	19084	VASCULAR-RELATED NAC-DOMAIN 6
2	19416547	19416552	-	ACGTCA	19416495	19416509	+	CCGGCCGGCCGGCTC	39	GRMZM2G071253	18985	VASCULAR-RELATED NAC-DOMAIN 6
2	19416547	19416552	-	ACGTCA	19416505	19416519	+	GGCTCCGGCTGGCGC	29	GRMZM2G071253	18985	VASCULAR-RELATED NAC-DOMAIN 6
2	19842466	19842471	-	GCGTCA	19842698	19842712	+	GTCCTTGGCTTCCCG	-228	GRMZM2G162276	17738	extensin-like protein
2	19842466	19842471	-	GCGTCA	19842414	19842428	-	TTGGCTAGCTAGCTC	39	GRMZM2G162276	17738	extensin-like protein
2	20655668	20655673	+	ACGTCA	20655668	20655682	-	ACGCCTGCCTGACGT	0	GRMZM2G411639	14525	NA
2	20655679	20655684	+	GCGTCA	20655668	20655682	-	ACGCCTGCCTGACGT	0	GRMZM2G411639	14514	NA
2	21582078	21582083	-	GCGTCA	21581905	21581919	-	AACGCCGCCCGGCAC	160	GRMZM5G859526	801	NA
2	21665483	21665488	-	ACGTCA	21665508	21665522	-	ACGGCCGCCTGCCGC	-21	GRMZM5G857992	0	ckb1;CK2 regulatory subunit B1:
2	21891456	21891461	-	GCGTCA	21891459	21891473	+	CGCGCCGCATGCCGC	0	GRMZM2G320827	232	rws1;RNA recognition water-stress protein1: water-stress protein, with RNA recognition motif
2	21891456	21891461	-	GCGTCA	21891459	21891473	+	CGCGCCGCATGCCGC	0	GRMZM2G320827	232	FRIGIDA interacting protein 2
2	21891456	21891461	-	GCGTCA	21891500	21891514	-	CTGGTCGCCTGGTCG	-40	GRMZM2G320827	232	rws1;RNA recognition water-stress protein1: water-stress protein, with RNA recognition motif
2	21891456	21891461	-	GCGTCA	21891500	21891514	-	CTGGTCGCCTGGTCG	-40	GRMZM2G320827	232	FRIGIDA interacting protein 2
2	21891456	21891461	-	GCGTCA	21891422	21891436	-	CGACCTGCCCACCTA	21	GRMZM2G320827	232	rws1;RNA recognition water-stress protein1: water-stress protein, with RNA recognition motif
2	21891456	21891461	-	GCGTCA	21891422	21891436	-	CGACCTGCCCACCTA	21	GRMZM2G320827	232	FRIGIDA interacting protein 2
2	21891456	21891461	-	GCGTCA	21891418	21891432	-	CTGCCCACCTAGCGT	25	GRMZM2G320827	232	rws1;RNA recognition water-stress protein1: water-stress protein, with RNA recognition motif
2	21891456	21891461	-	GCGTCA	21891418	21891432	-	CTGCCCACCTAGCGT	25	GRMZM2G320827	232	FRIGIDA interacting protein 2
2	21891456	21891461	-	GCGTCA	21891504	21891518	-	AACGCTGGTCGCCTG	-44	GRMZM2G320827	232	rws1;RNA recognition water-stress protein1: water-stress protein, with RNA recognition motif
2	21891456	21891461	-	GCGTCA	21891504	21891518	-	AACGCTGGTCGCCTG	-44	GRMZM2G320827	232	FRIGIDA interacting protein 2
2	21891456	21891461	-	GCGTCA	21891200	21891214	-	AGAGCTGCCTGGCCA	243	GRMZM2G320827	232	rws1;RNA recognition water-stress protein1: water-stress protein, with RNA recognition motif
2	21891456	21891461	-	GCGTCA	21891200	21891214	-	AGAGCTGCCTGGCCA	243	GRMZM2G320827	232	FRIGIDA interacting protein 2
2	21891456	21891461	-	GCGTCA	21891442	21891456	+	CTATCTGGTGGGCGT	1	GRMZM2G320827	232	rws1;RNA recognition water-stress protein1: water-stress protein, with RNA recognition motif
2	21891456	21891461	-	GCGTCA	21891442	21891456	+	CTATCTGGTGGGCGT	1	GRMZM2G320827	232	FRIGIDA interacting protein 2
2	21891456	21891461	-	GCGTCA	21891196	21891210	-	CTGCCTGGCCATGTC	247	GRMZM2G320827	232	rws1;RNA recognition water-stress protein1: water-stress protein, with RNA recognition motif
2	21891456	21891461	-	GCGTCA	21891196	21891210	-	CTGCCTGGCCATGTC	247	GRMZM2G320827	232	FRIGIDA interacting protein 2
2	27208706	27208711	-	ACGTCA	27208647	27208661	+	AGGCTTGCCTTTCTG	46	GRMZM2G039845	24462	Probable aquaporin TIP3-2
2	27208706	27208711	-	ACGTCA	27208638	27208652	-	AAGCCTGGTCGGAGG	55	GRMZM2G039845	24462	Probable aquaporin TIP3-2
2	27508504	27508509	-	GCGTCA	27508536	27508550	-	TTCTCTGCCTGCCCA	-28	GRMZM2G062179	0	Serine carboxypeptidase-like 35
2	27508504	27508509	-	GCGTCA	27508532	27508546	-	CTGCCTGCCCATAGT	-24	GRMZM2G062179	0	Serine carboxypeptidase-like 35
2	27508590	27508595	-	GCGTCA	27508633	27508647	-	CTGCCTGCCTTGCCG	-39	GRMZM2G062179	0	Serine carboxypeptidase-like 35
2	27508590	27508595	-	GCGTCA	27508553	27508567	+	CTTTCTGCTTGGCAA	24	GRMZM2G062179	0	Serine carboxypeptidase-like 35
2	27508590	27508595	-	GCGTCA	27508629	27508643	-	CTGCCTTGCCGGAGA	-35	GRMZM2G062179	0	Serine carboxypeptidase-like 35
2	27508590	27508595	-	GCGTCA	27508580	27508594	+	CTGTCCGCTCTGACG	0	GRMZM2G062179	0	Serine carboxypeptidase-like 35
2	27510246	27510251	-	GCGTCA	27510182	27510196	+	AACGCTGGCTGCAAC	51	GRMZM2G062179	0	Serine carboxypeptidase-like 35
2	27608393	27608398	-	GCGTCA	27608435	27608449	-	CGCCCGGCCGGCCGG	-38	GRMZM2G021786	2205	sk1;silkless ears1: pistils abort, no silks
2	27608393	27608398	-	GCGTCA	27608401	27608415	+	CGCGCTGCCGGGTGC	-4	GRMZM2G021786	2205	sk1;silkless ears1: pistils abort, no silks
2	27608393	27608398	-	GCGTCA	27608436	27608450	+	CGGCCGGCCGGGCGT	-39	GRMZM2G021786	2205	sk1;silkless ears1: pistils abort, no silks
2	27608393	27608398	-	GCGTCA	27608028	27608042	-	CTGCCAGCCTTGTTG	352	GRMZM2G021786	2205	sk1;silkless ears1: pistils abort, no silks
2	27608393	27608398	-	GCGTCA	27608431	27608445	+	CTACCCGGCCGGCCG	-34	GRMZM2G021786	2205	sk1;silkless ears1: pistils abort, no silks
2	27608393	27608398	-	GCGTCA	27608214	27608228	+	CTGAGCGGCTGGCTC	166	GRMZM2G021786	2205	sk1;silkless ears1: pistils abort, no silks
2	27608393	27608398	-	GCGTCA	27608479	27608493	+	CTCGCCCGCTGCCAG	-82	GRMZM2G021786	2205	sk1;silkless ears1: pistils abort, no silks
2	27608393	27608398	-	GCGTCA	27608191	27608205	+	CTGCACGGTTGGCAG	189	GRMZM2G021786	2205	sk1;silkless ears1: pistils abort, no silks
2	28124473	28124478	+	GCGTCA	28124527	28124541	+	ACGTCCGGCTTCCGG	50	GRMZM2G334567	0	NA
2	28124473	28124478	+	GCGTCA	28124547	28124561	-	CGGTGCGGCTGCCGC	70	GRMZM2G334567	0	NA
2	32120191	32120196	-	GCGTCA	32120057	32120071	-	CGGCATGCCTCCCCC	121	GRMZM5G823673	1859	NA
2	32120213	32120218	-	GCGTCA	32120359	32120373	-	GTGGCCGCTTTTCGT	-142	GRMZM5G823673	1837	NA
2	32275793	32275798	-	ACGTCA	32275764	32275778	-	ATGCCCGGCTTGCGA	16	GRMZM2G083253	980	60S ribosomal protein L23a-1
2	32275793	32275798	-	ACGTCA	32275768	32275782	-	TTGCATGCCCGGCTT	12	GRMZM2G083253	980	60S ribosomal protein L23a-1
2	32275795	32275800	+	ACGTCA	32275812	32275826	+	AAGGCTGCCATCCGC	13	GRMZM2G083253	982	60S ribosomal protein L23a-1
2	32275795	32275800	+	ACGTCA	32275839	32275853	+	CGGCCTGGCATGCGG	40	GRMZM2G083253	982	60S ribosomal protein L23a-1
2	32275795	32275800	+	ACGTCA	32275808	32275822	-	ATGGCAGCCTTGCCC	9	GRMZM2G083253	982	60S ribosomal protein L23a-1
2	32512248	32512253	+	ACGTCA	32512130	32512144	-	CCCGCTGCTTTCCTC	-105	GRMZM2G702996	25760	NA
2	32512248	32512253	+	ACGTCA	32512153	32512167	-	CTCGCTAGCTGTCCT	-82	GRMZM2G702996	25760	NA
2	32512248	32512253	+	ACGTCA	32512157	32512171	-	ATCGCTCGCTAGCTG	-78	GRMZM2G702996	25760	NA
2	34218541	34218546	+	GCGTCA	34218799	34218813	+	CTGCCTGCCTGAACC	254	GRMZM2G390773	9743	NA
2	34218541	34218546	+	GCGTCA	34218795	34218809	+	ATGCCTGCCTGCCTG	250	GRMZM2G390773	9743	NA
2	34218541	34218546	+	GCGTCA	34218791	34218805	+	ATGCATGCCTGCCTG	246	GRMZM2G390773	9743	NA
2	34246633	34246638	-	ACGTCA	34246649	34246663	+	GCGCCTGCCTGTCGT	-12	GRMZM2G089596	605	basic helix-loop-helix (bHLH) DNA-binding superfamily protein
2	34246633	34246638	-	ACGTCA	34246624	34246638	+	GAGCCTGCCTGACGT	0	GRMZM2G089596	605	basic helix-loop-helix (bHLH) DNA-binding superfamily protein
2	34246633	34246638	-	ACGTCA	34246628	34246642	+	CTGCCTGACGTCCAA	0	GRMZM2G089596	605	basic helix-loop-helix (bHLH) DNA-binding superfamily protein
2	34432265	34432270	+	GCGTCA	34432104	34432118	+	CGGTGTGGCGGGCGT	-148	GRMZM2G052142	184	eIF-2-alpha kinase GCN2
2	34432265	34432270	+	GCGTCA	34432288	34432302	+	CTGCCCGGTGGGCTC	19	GRMZM2G052142	184	eIF-2-alpha kinase GCN2
2	35975267	35975272	+	GCGTCA	35975590	35975604	-	GAGCCTGGCCGGAAG	319	GRMZM2G389789	8669	U-box domain-containing protein 7
2	35975267	35975272	+	GCGTCA	35975348	35975362	+	ATGGCGGCATGGCCG	77	GRMZM2G389789	8669	U-box domain-containing protein 7
2	37053924	37053929	+	GCGTCA	37054063	37054077	-	CTGGCTGGGCGCACG	135	GRMZM2G130109	20685	F-box protein SKIP14
2	37053924	37053929	+	GCGTCA	37054016	37054030	+	CTGGCTTCTGGGCGA	88	GRMZM2G130109	20685	F-box protein SKIP14
2	37053924	37053929	+	GCGTCA	37053974	37053988	-	CTGGATGCCTTCCAC	46	GRMZM2G130109	20685	F-box protein SKIP14
2	37053924	37053929	+	GCGTCA	37053819	37053833	+	CTGGAAGCCTACCTT	-92	GRMZM2G130109	20685	F-box protein SKIP14
2	37053924	37053929	+	GCGTCA	37053978	37053992	-	GTCCCTGGATGCCTT	50	GRMZM2G130109	20685	F-box protein SKIP14
2	37770816	37770821	+	ACGTCA	37770754	37770768	+	CGGCGCGCCTGTCCT	-49	GRMZM2G057637	8158	NA
2	37770862	37770867	+	GCGTCA	37771170	37771184	+	CTGGCTGCATGCAAT	304	GRMZM2G057637	8204	NA
2	37770862	37770867	+	GCGTCA	37771120	37771134	-	CTCTCTCCCTTTCCG	254	GRMZM2G057637	8204	NA
2	38759553	38759558	+	ACGTCA	38759564	38759578	-	CTCGCTCGTTGTCTC	7	GRMZM2G147884	1467	Copper amine oxidase family protein
2	39188497	39188502	+	ACGTCA	39188557	39188571	-	CGGCCCGGCCGCCCG	56	GRMZM2G165836	254	fcp1;fon2-like cle protein1: mutants have a fasciated ear phenotype
2	39188497	39188502	+	ACGTCA	39188640	39188654	+	CTCTCCGGCCTCCGG	139	GRMZM2G165836	254	fcp1;fon2-like cle protein1: mutants have a fasciated ear phenotype
2	39427928	39427933	+	GCGTCA	39427839	39427853	-	GTGGCTGGTCTGATC	-76	GRMZM5G816457	33748	Probable WRKY transcription factor 34
2	40062657	40062662	+	GCGTCA	40062641	40062655	-	CTGCCCGCCGGCCGC	-3	GRMZM2G107199	0	cytochrome P450 family 724 subfamily A polypeptide 1
2	40062657	40062662	+	GCGTCA	40062645	40062659	-	CGCGCTGCCCGCCGG	0	GRMZM2G107199	0	cytochrome P450 family 724 subfamily A polypeptide 1
2	40769898	40769903	-	ACGTCA	40769551	40769565	-	AACGCTAGCTAGCTG	334	GRMZM2G050435	5715	18S pre-ribosomal assembly protein gar2-related
2	40769898	40769903	-	ACGTCA	40769828	40769842	-	ATGTCTGGCCTGCGA	57	GRMZM2G050435	5715	18S pre-ribosomal assembly protein gar2-related
2	41221016	41221021	-	GCGTCA	41220871	41220885	-	ATGCCTTGCGGGCGG	132	GRMZM2G107003	391	Gibberellin-regulated protein 14
2	41221016	41221021	-	GCGTCA	41220982	41220996	+	CGCTCTGGATGTCTC	21	GRMZM2G107003	391	Gibberellin-regulated protein 14
2	41221064	41221069	-	GCGTCA	41221123	41221137	+	CTGGCTGACTGGACA	-55	GRMZM2G107003	343	Gibberellin-regulated protein 14
2	41489113	41489118	-	ACGTCA	41489054	41489068	+	GTGCCGGCCCGGCTG	46	GRMZM2G110279	25717	NA
2	41489113	41489118	-	ACGTCA	41489095	41489109	+	CTGCCAGCCTATCTA	5	GRMZM2G110279	25717	NA
2	41489113	41489118	-	ACGTCA	41489058	41489072	+	CGGCCCGGCTGGCAG	42	GRMZM2G110279	25717	NA
2	41489113	41489118	-	ACGTCA	41488833	41488847	+	GTGCCCGGCCGGATA	267	GRMZM2G110279	25717	NA
2	41492112	41492117	+	ACGTCA	41492354	41492368	+	AGGTCTGCATGCCCC	238	GRMZM2G110279	22718	NA
2	41936049	41936054	+	ACGTCA	41935950	41935964	+	CTCGCTGGCCACGTG	-86	GRMZM2G102499	438	14-3-3-like protein GF14-6
2	41936049	41936054	+	ACGTCA	41935676	41935690	-	GCCTCTGCCTGTCCG	-360	GRMZM2G102499	438	14-3-3-like protein GF14-6
2	41936049	41936054	+	ACGTCA	41935668	41935682	-	CTGTCCGGTGGGCCA	-368	GRMZM2G102499	438	14-3-3-like protein GF14-6
2	41936049	41936054	+	ACGTCA	41935767	41935781	+	CTACCTGCCTGCCGG	-269	GRMZM2G102499	438	14-3-3-like protein GF14-6
2	41936049	41936054	+	ACGTCA	41935672	41935686	-	CTGCCTGTCCGGTGG	-364	GRMZM2G102499	438	14-3-3-like protein GF14-6
2	41936049	41936054	+	ACGTCA	41935938	41935952	+	GGGCCCGCGTGCCTC	-98	GRMZM2G102499	438	14-3-3-like protein GF14-6
2	41936049	41936054	+	ACGTCA	41935771	41935785	+	CTGCCTGCCGGTGTG	-265	GRMZM2G102499	438	14-3-3-like protein GF14-6
2	41936049	41936054	+	ACGTCA	41935999	41936013	+	GGCGCTGGCGGGCGC	-37	GRMZM2G102499	438	14-3-3-like protein GF14-6
2	41936049	41936054	+	ACGTCA	41935763	41935777	+	AGGCCTACCTGCCTG	-273	GRMZM2G102499	438	14-3-3-like protein GF14-6
2	41936049	41936054	+	ACGTCA	41935909	41935923	-	CAGGCAGCTTTGCGG	-127	GRMZM2G102499	438	14-3-3-like protein GF14-6
2	41936049	41936054	+	ACGTCA	41935946	41935960	+	GTGCCTCGCTGGCCA	-90	GRMZM2G102499	438	14-3-3-like protein GF14-6
2	41936049	41936054	+	ACGTCA	41935838	41935852	-	CAGGCTGTCTCGCGG	-198	GRMZM2G102499	438	14-3-3-like protein GF14-6
2	43260056	43260061	-	ACGTCA	43259481	43259495	+	CTGGCTGCCTTGCCT	562	GRMZM2G393762	1832	NA
2	43260056	43260061	-	ACGTCA	43259809	43259823	-	GGCCATGCCTGCCGC	234	GRMZM2G393762	1832	NA
2	43260056	43260061	-	ACGTCA	43259528	43259542	-	ATGCATGCCCAGCCC	515	GRMZM2G393762	1832	NA
2	43260056	43260061	-	ACGTCA	43259872	43259886	-	GAGGCTGGCTACCTC	171	GRMZM2G393762	1832	NA
2	43260056	43260061	-	ACGTCA	43259953	43259967	+	CTGGCCGGTGGGCTG	90	GRMZM2G393762	1832	NA
2	43260056	43260061	-	ACGTCA	43259322	43259336	-	GTCCCCGCCCTGCCA	721	GRMZM2G393762	1832	NA
2	43260056	43260061	-	ACGTCA	43259680	43259694	-	CGGCCCGCCCACCGC	363	GRMZM2G393762	1832	NA
2	43260056	43260061	-	ACGTCA	43259477	43259491	+	CGAGCTGGCTGCCTT	566	GRMZM2G393762	1832	NA
2	44000505	44000510	+	ACGTCA	44000651	44000665	+	ATGGCTGCTTTGGCA	142	GRMZM2G442523	0	Sugar transport protein 5
2	44000505	44000510	+	ACGTCA	44000572	44000586	+	GTGGCTGGCGGCTGA	63	GRMZM2G442523	0	Sugar transport protein 5
2	44000505	44000510	+	ACGTCA	44000568	44000582	+	GTGTGTGGCTGGCGG	59	GRMZM2G442523	0	Sugar transport protein 5
2	47717469	47717474	+	ACGTCA	47717268	47717282	-	GTGGGTGGCTGGGTG	-188	GRMZM2G087192	62	opr5;12-oxo-phytodienoic acid reductase5: Predicted to have cytoplasmic localization (Zhang et al. 2005)
2	47717469	47717474	+	ACGTCA	47717349	47717363	+	CTGGCTAGTTGGCCA	-107	GRMZM2G087192	62	opr5;12-oxo-phytodienoic acid reductase5: Predicted to have cytoplasmic localization (Zhang et al. 2005)
2	47717469	47717474	+	ACGTCA	47717474	47717488	+	ATGCCCGGCGGCTTT	1	GRMZM2G087192	62	opr5;12-oxo-phytodienoic acid reductase5: Predicted to have cytoplasmic localization (Zhang et al. 2005)
2	47743430	47743435	-	ACGTCA	47743581	47743595	+	CTCTCTGCTCTCCTA	-147	GRMZM2G086971	196	ypt1;ypt homolog1: cDNAs obtained by homology to GTP-binding domain of ras-protein family and mouse ypt protein
2	47743430	47743435	-	ACGTCA	47743520	47743534	+	TGGCCTGCCTGCCAA	-86	GRMZM2G086971	196	ypt1;ypt homolog1: cDNAs obtained by homology to GTP-binding domain of ras-protein family and mouse ypt protein
2	47940085	47940090	+	GCGTCA	47939989	47940003	+	CGCGCCGGCCGGACG	-83	GRMZM2G072955	30061	Chloride channel protein CLC-c
2	47940085	47940090	+	GCGTCA	47939986	47940000	+	GTGCGCGCCGGCCGG	-86	GRMZM2G072955	30061	Chloride channel protein CLC-c
2	47940099	47940104	+	ACGTCA	47940255	47940269	-	GGCCCTGGCCAGCCA	152	GRMZM2G072955	30075	Chloride channel protein CLC-c
2	47940099	47940104	+	ACGTCA	47940250	47940264	+	CGCCATGGCTGGCCA	147	GRMZM2G072955	30075	Chloride channel protein CLC-c
2	47940099	47940104	+	ACGTCA	47940254	47940268	+	ATGGCTGGCCAGGGC	151	GRMZM2G072955	30075	Chloride channel protein CLC-c
2	47940099	47940104	+	ACGTCA	47940117	47940131	-	CTGGCTGCCGACGGT	14	GRMZM2G072955	30075	Chloride channel protein CLC-c
2	47992547	47992552	+	GCGTCA	47992396	47992410	+	CTGCCTGCCTGCCTG	-138	GRMZM2G179827	0	Two-component response regulator ARR16
2	47992547	47992552	+	GCGTCA	47992400	47992414	+	CTGCCTGCCTGAGTC	-134	GRMZM2G179827	0	Two-component response regulator ARR16
2	47992547	47992552	+	GCGTCA	47992236	47992250	-	AAGGGTGGCTGGCGG	-298	GRMZM2G179827	0	Two-component response regulator ARR16
2	47992547	47992552	+	GCGTCA	47992392	47992406	+	CTGCCTGCCTGCCTG	-142	GRMZM2G179827	0	Two-component response regulator ARR16
2	47992547	47992552	+	GCGTCA	47992569	47992583	-	ATGGTTGCCGGCCGC	18	GRMZM2G179827	0	Two-component response regulator ARR16
2	47992547	47992552	+	GCGTCA	47992388	47992402	+	CGGCCTGCCTGCCTG	-146	GRMZM2G179827	0	Two-component response regulator ARR16
2	47992547	47992552	+	GCGTCA	47992232	47992246	-	GTGGCTGGCGGGGCA	-302	GRMZM2G179827	0	Two-component response regulator ARR16
2	47992624	47992629	-	GCGTCA	47992584	47992598	+	CTCCCTTGCCACCCA	27	GRMZM2G179827	0	Two-component response regulator ARR16
2	47995559	47995564	+	GCGTCA	47995600	47995614	+	CGGCCTGGATCCCGG	37	GRMZM2G179827	1	Two-component response regulator ARR16
2	48143500	48143505	+	GCGTCA	48143515	48143529	-	ATGCCGGGTCGGCGA	11	GRMZM2G017187	2281	Auxin response factor 6
2	48143500	48143505	+	GCGTCA	48143587	48143601	-	CTTGCCGGCTTGCCT	83	GRMZM2G017187	2281	Auxin response factor 6
2	48143500	48143505	+	GCGTCA	48143605	48143619	+	AAGCGTGCCCGCCTC	101	GRMZM2G017187	2281	Auxin response factor 6
2	48143500	48143505	+	GCGTCA	48143557	48143571	-	CTGCTGGGCTGGCTT	53	GRMZM2G017187	2281	Auxin response factor 6
2	48143500	48143505	+	GCGTCA	48143595	48143609	-	CGCTTTGCCTTGCCG	91	GRMZM2G017187	2281	Auxin response factor 6
2	48143500	48143505	+	GCGTCA	48143673	48143687	-	GGGGCTGGCTGCCTG	169	GRMZM2G017187	2281	Auxin response factor 6
2	48143500	48143505	+	GCGTCA	48143665	48143679	-	CTGCCTGGCTCGCCT	161	GRMZM2G017187	2281	Auxin response factor 6
2	48143500	48143505	+	GCGTCA	48143669	48143683	-	CTGGCTGCCTGGCTC	165	GRMZM2G017187	2281	Auxin response factor 6
2	48143500	48143505	+	GCGTCA	48143582	48143596	-	CGGCTTGCCTGCCGC	78	GRMZM2G017187	2281	Auxin response factor 6
2	48143500	48143505	+	GCGTCA	48143561	48143575	-	ACGGCTGCTGGGCTG	57	GRMZM2G017187	2281	Auxin response factor 6
2	48143500	48143505	+	GCGTCA	48143586	48143600	-	TTGCCGGCTTGCCTG	82	GRMZM2G017187	2281	Auxin response factor 6
2	48143500	48143505	+	GCGTCA	48143553	48143567	-	TGGGCTGGCTTTCTC	49	GRMZM2G017187	2281	Auxin response factor 6
2	48143500	48143505	+	GCGTCA	48143657	48143671	-	CTCGCCTGTTGGCTG	153	GRMZM2G017187	2281	Auxin response factor 6
2	49046783	49046788	-	GCGTCA	49046818	49046832	-	CTGGCCGGTCGACCG	-31	GRMZM2G323844	3962	Zinc finger CCCH domain-containing protein 28
2	50143464	50143469	+	GCGTCA	50143500	50143514	-	CTGGCTGCTTGCCGA	32	GRMZM2G089619	1091	ZF-HD homeobox protein
2	50143464	50143469	+	GCGTCA	50143504	50143518	-	CTGCCTGGCTGCTTG	36	GRMZM2G089619	1091	ZF-HD homeobox protein
2	50143464	50143469	+	GCGTCA	50143617	50143631	+	CTGGCTGGCTACGGG	149	GRMZM2G089619	1091	ZF-HD homeobox protein
2	50143464	50143469	+	GCGTCA	50143286	50143300	+	ATGCCTTGCGTCCGT	-165	GRMZM2G089619	1091	ZF-HD homeobox protein
2	50143464	50143469	+	GCGTCA	50143512	50143526	-	CCACCTGCCTGCCTG	44	GRMZM2G089619	1091	ZF-HD homeobox protein
2	50143464	50143469	+	GCGTCA	50143382	50143396	+	CTCTCCTCCTGCCGT	-69	GRMZM2G089619	1091	ZF-HD homeobox protein
2	50143464	50143469	+	GCGTCA	50143508	50143522	-	CTGCCTGCCTGGCTG	40	GRMZM2G089619	1091	ZF-HD homeobox protein
2	50143464	50143469	+	GCGTCA	50143613	50143627	+	ACCCCTGGCTGGCTA	145	GRMZM2G089619	1091	ZF-HD homeobox protein
2	56187185	56187190	+	GCGTCA	56187136	56187150	+	CTGGCTGCCGCCCAA	-36	GRMZM2G128322	0	Protein SMAX1-LIKE 3
2	59912386	59912391	-	ACGTCA	59912450	59912464	+	CTCGCTGACTGGTTA	-60	GRMZM2G091124	36	NA
2	59912386	59912391	-	ACGTCA	59912217	59912231	+	CTCGCCGGCCGCGTT	156	GRMZM2G091124	36	NA
2	59912386	59912391	-	ACGTCA	59912205	59912219	+	CTGGCCGCTGCCCTC	168	GRMZM2G091124	36	NA
2	61504306	61504311	-	GCGTCA	61503836	61503850	-	CGGCCCGCGTGCAGG	457	GRMZM2G068590	244	Probable BOI-related E3 ubiquitin-protein ligase 2
2	61504306	61504311	-	GCGTCA	61503943	61503957	+	CTGGTTGGTTTCCTT	350	GRMZM2G068590	244	Probable BOI-related E3 ubiquitin-protein ligase 2
2	61504306	61504311	-	GCGTCA	61504119	61504133	-	CTAGCTAGCTTGCCG	174	GRMZM2G068590	244	Probable BOI-related E3 ubiquitin-protein ligase 2
2	61509766	61509771	+	ACGTCA	61509840	61509854	+	ATGGCCGGCCGGTCC	70	GRMZM2G068590	3668	Probable BOI-related E3 ubiquitin-protein ligase 2
2	61509766	61509771	+	ACGTCA	61509938	61509952	+	CGCGCTGCATGCCGG	168	GRMZM2G068590	3668	Probable BOI-related E3 ubiquitin-protein ligase 2
2	61509766	61509771	+	ACGTCA	61509942	61509956	-	CTGTCCGGCATGCAG	172	GRMZM2G068590	3668	Probable BOI-related E3 ubiquitin-protein ligase 2
2	61510382	61510387	+	GCGTCA	61510137	61510151	+	CTGTTTCCCTGCCCC	-232	GRMZM2G068590	4284	Probable BOI-related E3 ubiquitin-protein ligase 2
2	61510406	61510411	+	ACGTCA	61510837	61510851	+	CGGCCTGTCTGACCT	427	GRMZM2G068590	4308	Probable BOI-related E3 ubiquitin-protein ligase 2
2	61510406	61510411	+	ACGTCA	61510841	61510855	+	CTGTCTGACCTCCCA	431	GRMZM2G068590	4308	Probable BOI-related E3 ubiquitin-protein ligase 2
2	61510406	61510411	+	ACGTCA	61510828	61510842	+	TGGCCTGGCCGGCCT	418	GRMZM2G068590	4308	Probable BOI-related E3 ubiquitin-protein ligase 2
2	61510406	61510411	+	ACGTCA	61510883	61510897	+	ATGTCTGCATGCATG	473	GRMZM2G068590	4308	Probable BOI-related E3 ubiquitin-protein ligase 2
2	61510406	61510411	+	ACGTCA	61510813	61510827	-	CGGGCTAGCTAGCTA	403	GRMZM2G068590	4308	Probable BOI-related E3 ubiquitin-protein ligase 2
2	61545123	61545128	+	GCGTCA	61545131	61545145	+	CTCGCTAGCTAGCTG	4	GRMZM2G068590	39025	Probable BOI-related E3 ubiquitin-protein ligase 2
2	61545123	61545128	+	GCGTCA	61544968	61544982	-	TTGCACGGCTGGCCG	-142	GRMZM2G068590	39025	Probable BOI-related E3 ubiquitin-protein ligase 2
2	61545123	61545128	+	GCGTCA	61545127	61545141	+	CACGCTCGCTAGCTA	0	GRMZM2G068590	39025	Probable BOI-related E3 ubiquitin-protein ligase 2
2	61545123	61545128	+	GCGTCA	61545163	61545177	+	CTGCCAGCCTACCGG	36	GRMZM2G068590	39025	Probable BOI-related E3 ubiquitin-protein ligase 2
2	61547582	61547587	-	GCGTCA	61547474	61547488	-	AAAGCTGGCTGGATA	95	GRMZM2G068590	41484	Probable BOI-related E3 ubiquitin-protein ligase 2
2	64622335	64622340	+	GCGTCA	64622287	64622301	-	GTGTGTGGCTGCCCG	-35	GRMZM2G399641	32383	RING finger protein
2	64922455	64922460	+	ACGTCA	64922364	64922378	-	CAGTCCGGCTATCGC	-78	GRMZM2G342254	124110	NA
2	67343783	67343788	-	GCGTCA	67343626	67343640	-	GGCGCTGGCGGCCAG	144	GRMZM5G829946	509	Glycerophosphodiester phosphodiesterase GDPD2
2	67343783	67343788	-	GCGTCA	67343618	67343632	+	CTGGGCTCCTGGCCG	152	GRMZM5G829946	509	Glycerophosphodiester phosphodiesterase GDPD2
2	69398504	69398509	-	ACGTCA	69398464	69398478	+	AGCGCTGCCGTGACG	27	GRMZM2G085833	21056	Probable metal-nicotianamine transporter YSL6
2	69531483	69531488	+	GCGTCA	69531444	69531458	+	CCGGCTCGCTGGCCC	-26	GRMZM2G085833	154035	Probable metal-nicotianamine transporter YSL6
2	69531483	69531488	+	GCGTCA	69531390	69531404	+	GTGGCTGGCATGCAT	-80	GRMZM2G085833	154035	Probable metal-nicotianamine transporter YSL6
2	69531483	69531488	+	GCGTCA	69531327	69531341	-	CTGCCCGGCTGCTCC	-143	GRMZM2G085833	154035	Probable metal-nicotianamine transporter YSL6
2	69531483	69531488	+	GCGTCA	69531300	69531314	+	ATGGCTGCCTCGAGC	-170	GRMZM2G085833	154035	Probable metal-nicotianamine transporter YSL6
2	69531483	69531488	+	GCGTCA	69531296	69531310	+	CGCCATGGCTGCCTC	-174	GRMZM2G085833	154035	Probable metal-nicotianamine transporter YSL6
2	69810525	69810530	-	GCGTCA	69810610	69810624	-	CTCGCAGGCCGGCCT	-81	GRMZM2G155281	0	mde1;mouse DNA EBV homolog1: endosperm cDNA 5C02D07, similar to mouse homolog to Epstein-Barr virus IR3 repeat
2	69810525	69810530	-	GCGTCA	69810727	69810741	+	CTACCTGGCTGTAAG	-198	GRMZM2G155281	0	mde1;mouse DNA EBV homolog1: endosperm cDNA 5C02D07, similar to mouse homolog to Epstein-Barr virus IR3 repeat
2	72835878	72835883	+	ACGTCA	72836204	72836218	-	CGCGCTGGCGGTCGT	322	AC202435.3_FG001	372	F-box protein
2	72835878	72835883	+	ACGTCA	72835923	72835937	-	ACGGCTGGTCGGCTC	41	AC202435.3_FG001	372	F-box protein
2	72835878	72835883	+	ACGTCA	72835771	72835785	+	CTGTGTGCCTGTCTG	-94	AC202435.3_FG001	372	F-box protein
2	72835878	72835883	+	ACGTCA	72835783	72835797	+	CTGGCTGACCGCCCA	-82	AC202435.3_FG001	372	F-box protein
2	72835878	72835883	+	ACGTCA	72835779	72835793	+	CTGTCTGGCTGACCG	-86	AC202435.3_FG001	372	F-box protein
2	72835878	72835883	+	ACGTCA	72835775	72835789	+	GTGCCTGTCTGGCTG	-90	AC202435.3_FG001	372	F-box protein
2	77742307	77742312	+	GCGTCA	77742548	77742562	+	GAGCCTGGCCTGAGG	237	GRMZM2G069523	117541	Xanthoxin dehydrogenase
2	77742307	77742312	+	GCGTCA	77742447	77742461	+	CTGTTTGGTTGTCCA	136	GRMZM2G069523	117541	Xanthoxin dehydrogenase
2	86815609	86815614	+	ACGTCA	86815472	86815486	-	CCGGCCGGTCGGCCC	-124	GRMZM2G052268	30347	NA
2	86815609	86815614	+	ACGTCA	86815421	86815435	-	CTGTGTGCCTAGCTC	-175	GRMZM2G052268	30347	NA
2	86815609	86815614	+	ACGTCA	86815691	86815705	-	CTGTCCGCCTGCAGG	78	GRMZM2G052268	30347	NA
2	88037154	88037159	-	ACGTCA	88037062	88037076	+	TTGGCTGCCGATCCT	79	GRMZM2G339836	20509	NA
2	88037166	88037171	-	GCGTCA	88037256	88037270	-	CGGCCTGCTTAACCT	-86	GRMZM2G339836	20497	NA
2	103271327	103271332	-	ACGTCA	103271342	103271356	+	GAGCCTGGCTTGCAT	-11	GRMZM2G056500	109171	Natterin-4
2	114916240	114916245	+	ACGTCA	114916256	114916270	+	CACCCAGGTTGGCGT	12	GRMZM2G160184	31912	Phosphoglycerate mutase-like protein
2	122115877	122115882	+	ACGTCA	122115736	122115750	+	ATGATCGCCTGCCTG	-128	GRMZM2G076905	97021	NA
2	122115877	122115882	+	ACGTCA	122115814	122115828	+	CTGTCTGGTCGGGTA	-50	GRMZM2G076905	97021	NA
2	128897861	128897866	+	GCGTCA	128897580	128897594	+	ATGTCTGCCTGTGGA	-268	GRMZM2G090020	9952	tha1;thylakoid assembly1: Required for thylakoid protein targeting via the cpSec pathway. SecA homolog. (A. Barkan, 2015)pale green, high chlorophyll fluorescence, seedling lethat; thylakoid protein targeting by sec pathway
2	128897861	128897866	+	GCGTCA	128897736	128897750	+	CTGGCCTGCGGGCGA	-112	GRMZM2G090020	9952	tha1;thylakoid assembly1: Required for thylakoid protein targeting via the cpSec pathway. SecA homolog. (A. Barkan, 2015)pale green, high chlorophyll fluorescence, seedling lethat; thylakoid protein targeting by sec pathway
2	128897861	128897866	+	GCGTCA	128897729	128897743	+	AACGCCGCTGGCCTG	-119	GRMZM2G090020	9952	tha1;thylakoid assembly1: Required for thylakoid protein targeting via the cpSec pathway. SecA homolog. (A. Barkan, 2015)pale green, high chlorophyll fluorescence, seedling lethat; thylakoid protein targeting by sec pathway
2	131451606	131451611	-	ACGTCA	131451524	131451538	-	CGGGCTGCTGGTCGC	69	GRMZM2G088778	55418	Protein ACCELERATED CELL DEATH 6
2	132190592	132190597	+	ACGTCA	132190452	132190466	-	GTGCCCGGCTGCTTT	-127	GRMZM2G124715	209596	Transcription repressor MYB6
2	145432665	145432670	-	GCGTCA	145433189	145433203	+	AAGCCTGCTTAGTCG	-520	GRMZM2G092581	2131	Heavy metal transport/detoxification superfamily protein
2	145432665	145432670	-	GCGTCA	145433060	145433074	-	ATGCCAGGCCGGACC	-391	GRMZM2G092581	2131	Heavy metal transport/detoxification superfamily protein
2	159603316	159603321	+	ACGTCA	159603661	159603675	+	CGGGCTGCCCGTTTA	341	AC205405.3_FG001	24019	NA
2	159603316	159603321	+	ACGTCA	159603371	159603385	-	CTGTGCGGCTGCCGT	51	AC205405.3_FG001	24019	NA
2	159603316	159603321	+	ACGTCA	159603665	159603679	+	CTGCCCGTTTAGCTC	345	AC205405.3_FG001	24019	NA
2	159603316	159603321	+	ACGTCA	159603727	159603741	+	CCGCGTGCCGGGCTT	407	AC205405.3_FG001	24019	NA
2	161439809	161439814	+	GCGTCA	161439701	161439715	-	CGGCGTGGCCACCGC	-95	GRMZM2G150754	623	Mediator of RNA polymerase II transcription subunit 33A
2	161439809	161439814	+	GCGTCA	161439709	161439723	+	CACGCCGGCCGTCGT	-87	GRMZM2G150754	623	Mediator of RNA polymerase II transcription subunit 33A
2	161439809	161439814	+	GCGTCA	161439638	161439652	-	CGCGCGGGCTGCAGC	-158	GRMZM2G150754	623	Mediator of RNA polymerase II transcription subunit 33A
2	176326701	176326706	+	GCGTCA	176326559	176326573	-	CACCCTTCTTGGCCA	-129	GRMZM2G110794	14491	NPL4-like protein 1
2	176354638	176354643	+	ACGTCA	176354605	176354619	-	ACGCCTGGCCGCCTG	-20	GRMZM2G110794	7559	NPL4-like protein 1
2	176354638	176354643	+	ACGTCA	176354609	176354623	+	CGGCCAGGCGTGCGC	-16	GRMZM2G110794	7559	NPL4-like protein 1
2	176354638	176354643	+	ACGTCA	176354559	176354573	-	CTGCCTGCGTATATA	-66	GRMZM2G110794	7559	NPL4-like protein 1
2	176354638	176354643	+	ACGTCA	176354601	176354615	-	CTGGCCGCCTGCAAA	-24	GRMZM2G110794	7559	NPL4-like protein 1
2	176354638	176354643	+	ACGTCA	176354424	176354438	-	CTCCCTGCTTACATA	-201	GRMZM2G110794	7559	NPL4-like protein 1
2	176354663	176354668	+	GCGTCA	176354656	176354670	+	CTCGCTGGCGTCATC	0	GRMZM2G110794	7584	NPL4-like protein 1
2	180114455	180114460	-	ACGTCA	180114720	180114734	+	GTCGCGGCCGGGCTC	-261	GRMZM2G327459	6238	Plant UBX domain-containing protein 2
2	180114455	180114460	-	ACGTCA	180114518	180114532	+	CTGGATGGCTACAGG	-59	GRMZM2G327459	6238	Plant UBX domain-containing protein 2
2	180114455	180114460	-	ACGTCA	180114561	180114575	+	ATGCATGGTTGTCGT	-102	GRMZM2G327459	6238	Plant UBX domain-containing protein 2
2	180114455	180114460	-	ACGTCA	180114724	180114738	+	CGGCCGGGCTCGCGG	-265	GRMZM2G327459	6238	Plant UBX domain-containing protein 2
2	180810350	180810355	-	ACGTCA	180810489	180810503	+	CTCACTGCCAGCCGC	-135	GRMZM2G176129	2413	NAD(P)H-quinone oxidoreductase subunit L chloroplastic
2	181219612	181219617	-	ACGTCA	181219708	181219722	-	CAGCCTCGCTTTCTC	-92	GRMZM2G036547	0	NA
2	181219612	181219617	-	ACGTCA	181219716	181219730	+	GAGGCTGGTTGGAGC	-100	GRMZM2G036547	0	NA
2	181228050	181228055	+	ACGTCA	181228054	181228068	-	ATGCCCGGTCCCCTG	0	GRMZM2G036547	7676	NA
2	181228136	181228141	-	GCGTCA	181228095	181228109	-	GTGTCTGTCTATCTC	28	GRMZM2G036547	7762	NA
2	181312960	181312965	-	GCGTCA	181312988	181313002	+	CTCGCTGCCTCGCTT	-24	GRMZM2G350165	0	Transcription factor bHLH69
2	181312960	181312965	-	GCGTCA	181313130	181313144	-	ATCGCTCCCGGCCGC	-166	GRMZM2G350165	0	Transcription factor bHLH69
2	181312960	181312965	-	GCGTCA	181312935	181312949	+	GTGCCTCGCGTGCCG	12	GRMZM2G350165	0	Transcription factor bHLH69
2	181312960	181312965	-	GCGTCA	181312830	181312844	+	CTCCCAGCTTTCCCC	117	GRMZM2G350165	0	Transcription factor bHLH69
2	181826218	181826223	-	GCGTCA	181826203	181826217	-	ATGGCGGCCGGCAGC	2	GRMZM2G051955	1663	ZF-HD homeobox protein
2	181826218	181826223	-	GCGTCA	181826011	181826025	-	GTACCTGCCTGCCCC	194	GRMZM2G051955	1663	ZF-HD homeobox protein
2	181826218	181826223	-	GCGTCA	181826230	181826244	+	GGGCTTGCCCGGCCG	-8	GRMZM2G051955	1663	ZF-HD homeobox protein
2	181826218	181826223	-	GCGTCA	181826200	181826214	+	AAGGCTGCCGGCCGC	5	GRMZM2G051955	1663	ZF-HD homeobox protein
2	181826218	181826223	-	GCGTCA	181826033	181826047	-	CTGCCTAATTGCCTA	172	GRMZM2G051955	1663	ZF-HD homeobox protein
2	183607163	183607168	+	GCGTCA	183607220	183607234	+	CTGCTGGGCTGCCCC	53	GRMZM2G115388	32937	Zinc finger protein 2
2	183607163	183607168	+	GCGTCA	183607167	183607181	+	CAGTCTGTCGGTCTG	0	GRMZM2G115388	32937	Zinc finger protein 2
2	183607163	183607168	+	GCGTCA	183607086	183607100	+	GTGGCCGCCGGTCGC	-64	GRMZM2G115388	32937	Zinc finger protein 2
2	184145083	184145088	-	ACGTCA	184145021	184145035	-	CGGGCGGGCGGGATC	49	GRMZM2G148333	64809	Ethylene-responsive transcription factor RAP2-2
2	184145083	184145088	-	ACGTCA	184145044	184145058	+	CTGCATGCATGCATG	26	GRMZM2G148333	64809	Ethylene-responsive transcription factor RAP2-2
2	184145083	184145088	-	ACGTCA	184145025	184145039	-	ATCGCGGGCGGGCGG	45	GRMZM2G148333	64809	Ethylene-responsive transcription factor RAP2-2
2	184145090	184145095	-	ACGTCA	184145172	184145186	+	CTGCATGCATGCATG	-78	GRMZM2G148333	64802	Ethylene-responsive transcription factor RAP2-2
2	184145090	184145095	-	ACGTCA	184145108	184145122	+	CGACCTAGCTGGCTG	-14	GRMZM2G148333	64802	Ethylene-responsive transcription factor RAP2-2
2	184145090	184145095	-	ACGTCA	184145112	184145126	+	CTAGCTGGCTGTATA	-18	GRMZM2G148333	64802	Ethylene-responsive transcription factor RAP2-2
2	184790790	184790795	+	GCGTCA	184790508	184790522	-	GTGCCTGATGACCTG	-269	GRMZM2G130440	2576	Aldehyde dehydrogenase family 7 member B4
2	184790790	184790795	+	GCGTCA	184790993	184791007	+	CGGCCTGCTCGCAAT	199	GRMZM2G130440	2576	Aldehyde dehydrogenase family 7 member B4
2	184790790	184790795	+	GCGTCA	184790900	184790914	-	CTGCCCGCCGACAAA	106	GRMZM2G130440	2576	Aldehyde dehydrogenase family 7 member B4
2	184790790	184790795	+	GCGTCA	184791124	184791138	+	CTCCCTGCCTGGAAG	330	GRMZM2G130440	2576	Aldehyde dehydrogenase family 7 member B4
2	184790790	184790795	+	GCGTCA	184791120	184791134	+	TTCGCTCCCTGCCTG	326	GRMZM2G130440	2576	Aldehyde dehydrogenase family 7 member B4
2	184790790	184790795	+	GCGTCA	184791082	184791096	+	ATGTCCTCCTAGCTT	288	GRMZM2G130440	2576	Aldehyde dehydrogenase family 7 member B4
2	184790790	184790795	+	GCGTCA	184790919	184790933	+	CTAGCCGCCTAGCCT	125	GRMZM2G130440	2576	Aldehyde dehydrogenase family 7 member B4
2	184790790	184790795	+	GCGTCA	184790904	184790918	-	AGCGCTGCCCGCCGA	110	GRMZM2G130440	2576	Aldehyde dehydrogenase family 7 member B4
2	185051038	185051043	-	ACGTCA	185051069	185051083	-	GCTGCTGGCTGCCTG	-27	GRMZM2G001660	5481	Guanine nucleotide-binding protein subunit gamma 3
2	185051038	185051043	-	ACGTCA	185051048	185051062	+	CGCTCAGGCTGGCAG	-6	GRMZM2G001660	5481	Guanine nucleotide-binding protein subunit gamma 3
2	185051038	185051043	-	ACGTCA	185051090	185051104	+	CGCGCTGCTTGCAGG	-48	GRMZM2G001660	5481	Guanine nucleotide-binding protein subunit gamma 3
2	185051038	185051043	-	ACGTCA	185051065	185051079	-	CTGGCTGCCTGCTCC	-23	GRMZM2G001660	5481	Guanine nucleotide-binding protein subunit gamma 3
2	185051038	185051043	-	ACGTCA	185051033	185051047	+	CTCGCTGACGTGCGG	0	GRMZM2G001660	5481	Guanine nucleotide-binding protein subunit gamma 3
2	185051038	185051043	-	ACGTCA	185051052	185051066	+	CAGGCTGGCAGCAGG	-10	GRMZM2G001660	5481	Guanine nucleotide-binding protein subunit gamma 3
2	185659995	185660000	-	GCGTCA	185659815	185659829	-	ATCGCTGCCTGTTTA	167	GRMZM2G088242	6363	AT-HSFB4
2	185659995	185660000	-	GCGTCA	185659819	185659833	-	CTGGATCGCTGCCTG	163	GRMZM2G088242	6363	AT-HSFB4
2	185668928	185668933	+	ACGTCA	185669034	185669048	-	CTGCCTGACTGCTCG	102	GRMZM2G088242	497	AT-HSFB4
2	185668928	185668933	+	ACGTCA	185668992	185669006	+	GTGTTTGGCTGCATT	60	GRMZM2G088242	497	AT-HSFB4
2	185668928	185668933	+	ACGTCA	185668832	185668846	-	GTCGCTGCCCAGCGT	-83	GRMZM2G088242	497	AT-HSFB4
2	185672080	185672085	-	GCGTCA	185672112	185672126	+	CGCGCTGGTCGGAGG	-28	GRMZM2G088208	1044	Alpha carbonic anhydrase 4
2	185672080	185672085	-	GCGTCA	185671977	185671991	-	AGCGATGCCTGCCAG	90	GRMZM2G088208	1044	Alpha carbonic anhydrase 4
2	185672080	185672085	-	GCGTCA	185672172	185672186	-	CAGGCTTGTGGGCCG	-88	GRMZM2G088208	1044	Alpha carbonic anhydrase 4
2	185672080	185672085	-	GCGTCA	185672292	185672306	-	CAGCCTAGTTTCCTA	-208	GRMZM2G088208	1044	Alpha carbonic anhydrase 4
2	185672080	185672085	-	GCGTCA	185672082	185672096	-	CGGCACGGCTGGCGT	0	GRMZM2G088208	1044	Alpha carbonic anhydrase 4
2	185672080	185672085	-	GCGTCA	185671973	185671987	-	ATGCCTGCCAGCATC	94	GRMZM2G088208	1044	Alpha carbonic anhydrase 4
2	185672080	185672085	-	GCGTCA	185672180	185672194	+	AAGCCTGCCTTGGGC	-96	GRMZM2G088208	1044	Alpha carbonic anhydrase 4
2	186380051	186380056	-	GCGTCA	186380140	186380154	-	CTGGCCGGCCGTCTG	-85	GRMZM2G501652	36654	NA
2	186380051	186380056	-	GCGTCA	186380165	186380179	+	CTCGCTGCCCTCTTC	-110	GRMZM2G501652	36654	NA
2	186380051	186380056	-	GCGTCA	186380800	186380814	-	CGGCCTTCTTTCCTT	-745	GRMZM2G501652	36654	NA
2	186380051	186380056	-	GCGTCA	186380144	186380158	-	CTGGCTGGCCGGCCG	-89	GRMZM2G501652	36654	NA
2	186380051	186380056	-	GCGTCA	186380567	186380581	-	AAAGCTGCCTTGCTG	-512	GRMZM2G501652	36654	NA
2	186380051	186380056	-	GCGTCA	186379880	186379894	+	ATGCCTCCTTGGATC	158	GRMZM2G501652	36654	NA
2	186380051	186380056	-	GCGTCA	186380563	186380577	-	CTGCCTTGCTGTCTC	-508	GRMZM2G501652	36654	NA
2	186495429	186495434	-	ACGTCA	186495508	186495522	-	CAGACTGCCTGTCGT	-75	GRMZM2G366130	6717	Homeobox-leucine zipper protein HAT14
2	186495429	186495434	-	ACGTCA	186495698	186495712	-	GAGCCTGCCTGCCTA	-265	GRMZM2G366130	6717	Homeobox-leucine zipper protein HAT14
2	186495429	186495434	-	ACGTCA	186495486	186495500	+	ATGGCAGGCGGGAGC	-53	GRMZM2G366130	6717	Homeobox-leucine zipper protein HAT14
2	186495429	186495434	-	ACGTCA	186495504	186495518	-	CTGCCTGTCGTCCGT	-71	GRMZM2G366130	6717	Homeobox-leucine zipper protein HAT14
2	186495429	186495434	-	ACGTCA	186495592	186495606	+	CACGCTGCTGGCCGG	-159	GRMZM2G366130	6717	Homeobox-leucine zipper protein HAT14
2	186495429	186495434	-	ACGTCA	186495694	186495708	-	CTGCCTGCCTACCTG	-261	GRMZM2G366130	6717	Homeobox-leucine zipper protein HAT14
2	186495429	186495434	-	ACGTCA	186495690	186495704	-	CTGCCTACCTGCGTG	-257	GRMZM2G366130	6717	Homeobox-leucine zipper protein HAT14
2	186495429	186495434	-	ACGTCA	186495599	186495613	+	CTGGCCGGCCGTATG	-166	GRMZM2G366130	6717	Homeobox-leucine zipper protein HAT14
2	186495429	186495434	-	ACGTCA	186495736	186495750	+	ATGGATGGATGGCGC	-303	GRMZM2G366130	6717	Homeobox-leucine zipper protein HAT14
2	186957220	186957225	+	ACGTCA	186957414	186957428	+	ATGGCTGCTCTCAAG	190	GRMZM2G138396	248	Ethylene-responsive transcription factor ERF109
2	187278262	187278267	-	ACGTCA	187278284	187278298	+	ATGGACGGCGGCCGG	-18	GRMZM2G063723	3232	DNAJ heat shock N-terminal domain-containing protein
2	187278262	187278267	-	ACGTCA	187278317	187278331	+	CGGCCCGGTTAACTG	-51	GRMZM2G063723	3232	DNAJ heat shock N-terminal domain-containing protein
2	187642139	187642144	-	GCGTCA	187642079	187642093	+	GTGCCAGCCTGCAGC	47	GRMZM2G131351	46142	NA
2	187642139	187642144	-	GCGTCA	187642075	187642089	+	GTGCGTGCCAGCCTG	51	GRMZM2G131351	46142	NA
2	187772939	187772944	-	ACGTCA	187772846	187772860	-	CGCTCCGCCTCGCTG	80	GRMZM2G113257	0	Transcription factor bHLH51
2	188090686	188090691	+	ACGTCA	188090743	188090757	+	CTCCTCGCCTTCCTC	53	GRMZM2G178229	0	D-type cyclin
2	188090686	188090691	+	ACGTCA	188090811	188090825	-	CTGATTGGCTGTCTG	121	GRMZM2G178229	0	D-type cyclin
2	188090686	188090691	+	ACGTCA	188090807	188090821	-	TTGGCTGTCTGGCTC	117	GRMZM2G178229	0	D-type cyclin
2	188106551	188106556	-	GCGTCA	188106557	188106571	+	CTGCGTGCCTGCACT	-2	GRMZM2G178229	13622	D-type cyclin
2	188106551	188106556	-	GCGTCA	188106553	188106567	+	ACGCCTGCGTGCCTG	0	GRMZM2G178229	13622	D-type cyclin
2	188106551	188106556	-	GCGTCA	188106391	188106405	+	CACGCCGCCTCGCGC	147	GRMZM2G178229	13622	D-type cyclin
2	188106551	188106556	-	GCGTCA	188106573	188106587	+	CAGTCTGCCAGTCTC	-18	GRMZM2G178229	13622	D-type cyclin
2	188106551	188106556	-	GCGTCA	188106425	188106439	-	CTGTTTGCCCAGCCG	113	GRMZM2G178229	13622	D-type cyclin
2	188106551	188106556	-	GCGTCA	188106533	188106547	+	CGCGCTGCTGGCCGC	5	GRMZM2G178229	13622	D-type cyclin
2	188106551	188106556	-	GCGTCA	188106496	188106510	-	CGCGCCGCTTTGCCG	42	GRMZM2G178229	13622	D-type cyclin
2	188106551	188106556	-	GCGTCA	188106520	188106534	-	CGGCCTTGCGACCCG	18	GRMZM2G178229	13622	D-type cyclin
2	188272099	188272104	-	GCGTCA	188272124	188272138	+	CTGCACGGCGGCCTC	-21	GRMZM2G389379	0	Zinc-finger homeodomain protein 2
2	188530071	188530076	+	ACGTCA	188530477	188530491	+	CTGGCAGCTTGCGGG	402	GRMZM2G081529	852	NA
2	188530071	188530076	+	ACGTCA	188530114	188530128	-	CTGCGTGGTCTGCTT	39	GRMZM2G081529	852	NA
2	188530071	188530076	+	ACGTCA	188530168	188530182	-	TTGCCTTGTTGCCGG	93	GRMZM2G081529	852	NA
2	188761083	188761088	+	GCGTCA	188760991	188761005	+	CTGCGTGGATGGATG	-79	GRMZM2G455330	0	NA
2	188761083	188761088	+	GCGTCA	188761101	188761115	-	CAGCCTGATTGGACG	14	GRMZM2G455330	0	NA
2	189064499	189064504	-	ACGTCA	189064632	189064646	+	CTGCCTGCCATACCC	-129	GRMZM2G137558	683	Phosphatidylinositol 4-kinase gamma 7
2	189064499	189064504	-	ACGTCA	189064490	189064504	+	CTGCCTGCGTGACGT	0	GRMZM2G137558	683	Phosphatidylinositol 4-kinase gamma 7
2	189064499	189064504	-	ACGTCA	189064628	189064642	+	GATGCTGCCTGCCAT	-125	GRMZM2G137558	683	Phosphatidylinositol 4-kinase gamma 7
2	189549529	189549534	-	GCGTCA	189549576	189549590	+	ATGCCTGCCTGCCTG	-43	GRMZM2G018070	705	RING-H2 finger protein
2	189549529	189549534	-	GCGTCA	189549534	189549548	+	CTGGCTGGGTGGAGT	-1	GRMZM2G018070	705	RING-H2 finger protein
2	189549529	189549534	-	GCGTCA	189549503	189549517	-	TTGGCCGGCTGGCCT	13	GRMZM2G018070	705	RING-H2 finger protein
2	189549529	189549534	-	GCGTCA	189549507	189549521	-	AGGCTTGGCCGGCTG	9	GRMZM2G018070	705	RING-H2 finger protein
2	189549529	189549534	-	GCGTCA	189549584	189549598	+	CTGCCTGCCTGCACA	-51	GRMZM2G018070	705	RING-H2 finger protein
2	189549529	189549534	-	GCGTCA	189549580	189549594	+	CTGCCTGCCTGCCTG	-47	GRMZM2G018070	705	RING-H2 finger protein
2	189549529	189549534	-	GCGTCA	189549530	189549544	+	GACGCTGGCTGGGTG	0	GRMZM2G018070	705	RING-H2 finger protein
2	190147255	190147260	+	ACGTCA	190147322	190147336	+	CTCGATGGCGGCACG	63	GRMZM2G080466	2346	NA
2	190497484	190497489	-	ACGTCA	190497367	190497381	-	AGAGCTGGCTGGCAC	104	GRMZM2G126018	4498	Squamosa promoter-binding-like protein 15
2	191070902	191070907	-	GCGTCA	191070941	191070955	-	CTAGCTGCCGGCCTA	-35	GRMZM2G058095	1476	3-hydroxy-3-methylglutaryl-coenzyme A reductase 2
2	191071059	191071064	-	GCGTCA	191071179	191071193	+	GTGCCTGATTGGATG	-116	GRMZM2G058095	1633	3-hydroxy-3-methylglutaryl-coenzyme A reductase 2
2	191072124	191072129	+	ACGTCA	191072092	191072106	-	CGCGCTGCCCGCAAA	-19	GRMZM2G446050	2013	Proton pump-interactor 1
2	191072124	191072129	+	ACGTCA	191071885	191071899	+	CTGCCTTGCTTGCTT	-226	GRMZM2G446050	2013	Proton pump-interactor 1
2	191072124	191072129	+	ACGTCA	191071881	191071895	+	CTGCCTGCCTTGCTT	-230	GRMZM2G446050	2013	Proton pump-interactor 1
2	193432562	193432567	+	GCGTCA	193432729	193432743	+	CTGCCTCGCTGCGTC	163	GRMZM2G178182	792	Transcription factor bHLH137
2	193432562	193432567	+	GCGTCA	193432515	193432529	+	CTCCCTGCTCGTCGA	-34	GRMZM2G178182	792	Transcription factor bHLH137
2	193432562	193432567	+	GCGTCA	193432733	193432747	+	CTCGCTGCGTCCCCG	167	GRMZM2G178182	792	Transcription factor bHLH137
2	194686479	194686484	-	ACGTCA	194686508	194686522	-	CGGGCTGGTTCGCGT	-25	GRMZM2G079109	0	1-acylglycerol-3-phosphate O-acyltransferase
2	195094657	195094662	-	ACGTCA	195094603	195094617	-	GGCCCTGGCTTCATG	41	GRMZM2G004188	1612	Flap endonuclease GEN-like 1
2	195140780	195140785	+	GCGTCA	195140874	195140888	-	CCCGCTGCCTAGCCT	90	GRMZM2G124011	4535	SbCBF6
2	196986949	196986954	-	GCGTCA	196987002	196987016	+	CTGCCAGTCTGCCCT	-49	GRMZM2G050193	587	Calcium lipid binding protein-like
2	197106738	197106743	+	ACGTCA	197106878	197106892	+	GTGTCGGCCTGCCCT	136	GRMZM2G114107	44302	La-related protein 1C
2	197106738	197106743	+	ACGTCA	197106769	197106783	-	CTGTCCTCCGGGCTC	27	GRMZM2G114107	44302	La-related protein 1C
2	197106738	197106743	+	ACGTCA	197106782	197106796	-	CTCTCCGCCGGCACT	40	GRMZM2G114107	44302	La-related protein 1C
2	197172980	197172985	+	GCGTCA	197172969	197172983	+	GCCGCTGCCGGGCGT	0	GRMZM2G108991	69	Serine/threonine protein phosphatase 2A 59 kDa regulatory subunit B' zeta isoform
2	197552846	197552851	-	GCGTCA	197553093	197553107	+	GTGGCAGCCCACCTC	-243	GRMZM2G158629	0	Enoyl-CoA hydratase 2 peroxisomal
2	198232696	198232701	-	ACGTCA	198232735	198232749	+	CGCGCCGACTGCCCG	-35	GRMZM2G117870	2998	Valine--tRNA ligase mitochondrial 1
2	198232696	198232701	-	ACGTCA	198233012	198233026	+	CTCACTGCTTCGCTG	-312	GRMZM2G117870	2998	Valine--tRNA ligase mitochondrial 1
2	198232696	198232701	-	ACGTCA	198232801	198232815	-	CTCCCTTCCGTGCCG	-101	GRMZM2G117870	2998	Valine--tRNA ligase mitochondrial 1
2	199057150	199057155	+	GCGTCA	199057143	199057157	+	AGCGCTGGCGTCACG	0	GRMZM2G153575	0	sequence-specific DNA binding transcription factors
2	199057150	199057155	+	GCGTCA	199056935	199056949	+	CGCGCTGGCCTCCAC	-202	GRMZM2G153575	0	sequence-specific DNA binding transcription factors
2	199057150	199057155	+	GCGTCA	199056931	199056945	+	ATGCCGCGCTGGCCT	-206	GRMZM2G153575	0	sequence-specific DNA binding transcription factors
2	199368492	199368497	-	GCGTCA	199368570	199368584	+	CAATCTGGCTGGAGG	-74	GRMZM2G004784	4906	SNARE associated Golgi protein family
2	199368492	199368497	-	GCGTCA	199368624	199368638	-	AGGCCTGCCGGTCCC	-128	GRMZM2G004784	4906	SNARE associated Golgi protein family
2	203713860	203713865	-	ACGTCA	203713813	203713827	+	GGGGCTGCCTGGCCT	34	GRMZM2G127729	55	Serine/arginine-rich splicing factor SR45a
2	203713860	203713865	-	ACGTCA	203713817	203713831	+	CTGCCTGGCCTGGAG	30	GRMZM2G127729	55	Serine/arginine-rich splicing factor SR45a
2	203713860	203713865	-	ACGTCA	203714109	203714123	-	AAGGCCTCCTGCCCG	-245	GRMZM2G127729	55	Serine/arginine-rich splicing factor SR45a
2	205141198	205141203	+	ACGTCA	205141082	205141096	+	CTGCCTGCGCTCCAC	-103	GRMZM2G163297	250	ELAV-like protein 4
2	205576332	205576337	+	GCGTCA	205576167	205576181	+	CAGGCCGCAGGGCGG	-152	GRMZM2G067520	1282	Protein kinase superfamily protein
2	205576332	205576337	+	GCGTCA	205576159	205576173	+	GAGTCTGGCAGGCCG	-160	GRMZM2G067520	1282	Protein kinase superfamily protein
2	205576332	205576337	+	GCGTCA	205576163	205576177	+	CTGGCAGGCCGCAGG	-156	GRMZM2G067520	1282	Protein kinase superfamily protein
2	205576332	205576337	+	GCGTCA	205576479	205576493	-	CCGGCGGGCTGCCGA	143	GRMZM2G067520	1282	Protein kinase superfamily protein
2	205576332	205576337	+	GCGTCA	205576475	205576489	-	CGGGCTGCCGAGCTG	139	GRMZM2G067520	1282	Protein kinase superfamily protein
2	205576332	205576337	+	GCGTCA	205576312	205576326	-	GGCACTGGCTGGCCC	-7	GRMZM2G067520	1282	Protein kinase superfamily protein
2	205576332	205576337	+	GCGTCA	205576483	205576497	-	GTGACCGGCGGGCTG	147	GRMZM2G067520	1282	Protein kinase superfamily protein
2	205697973	205697978	+	ACGTCA	205698029	205698043	+	CTCGCTCGCCGGATA	52	GRMZM2G166337	473	R2R3MYB-domain protein
2	206462758	206462763	-	GCGTCA	206462739	206462753	-	CGGTCTGCCGTGCCG	6	GRMZM2G021610	0	Probable protein phosphatase 2C 1
2	206462758	206462763	-	GCGTCA	206462743	206462757	-	CTGCCGGTCTGCCGT	2	GRMZM2G021610	0	Probable protein phosphatase 2C 1
2	206462758	206462763	-	GCGTCA	206462747	206462761	-	GTCACTGCCGGTCTG	0	GRMZM2G021610	0	Probable protein phosphatase 2C 1
2	206736286	206736291	-	ACGTCA	206736110	206736124	+	CGCCCCGGCTGCAGC	163	GRMZM2G060161	8141	NA
2	206736286	206736291	-	ACGTCA	206736170	206736184	-	CTGCCTGCCTAGAGA	103	GRMZM2G060161	8141	NA
2	207919581	207919586	-	GCGTCA	207919641	207919655	+	TTGCGTGCCTGGATC	-56	AC194970.5_FG005	304	UDP-galactose transporter 2
2	208034817	208034822	-	ACGTCA	208034723	208034737	-	CTTCCTTCCTGCACG	81	GRMZM2G022213	7180	Protein indeterminate-domain 11
2	208034817	208034822	-	ACGTCA	208034850	208034864	+	CTGCTCGCCCGCCTG	-29	GRMZM2G022213	7180	Protein indeterminate-domain 11
2	208034817	208034822	-	ACGTCA	208034800	208034814	-	CAGTCTGGCCGCAAC	4	GRMZM2G022213	7180	Protein indeterminate-domain 11
2	208034817	208034822	-	ACGTCA	208034777	208034791	+	GGGCCTGGTTTCCGG	27	GRMZM2G022213	7180	Protein indeterminate-domain 11
2	208034817	208034822	-	ACGTCA	208034846	208034860	+	ATTCCTGCTCGCCCG	-25	GRMZM2G022213	7180	Protein indeterminate-domain 11
2	208036575	208036580	+	GCGTCA	208036544	208036558	+	GGCCCTGGCCTCCTC	-18	GRMZM2G022213	5422	Protein indeterminate-domain 11
2	208036575	208036580	+	GCGTCA	208036598	208036612	+	GGGCCTGGCTGGCCC	19	GRMZM2G022213	5422	Protein indeterminate-domain 11
2	208036575	208036580	+	GCGTCA	208036476	208036490	-	TGGTCCGCCTGGCTT	-86	GRMZM2G022213	5422	Protein indeterminate-domain 11
2	208048943	208048948	-	GCGTCA	208048880	208048894	+	CACCCTGGCTTGCAG	50	GRMZM2G022242	0	UDP-glycosyltransferase 78D2
2	209605683	209605688	+	GCGTCA	209605687	209605701	+	CATGCTGCCGTCCTC	0	GRMZM2G108040	1538	NA
2	209605683	209605688	+	GCGTCA	209605750	209605764	-	CAGTCTGTCTAGCCC	63	GRMZM2G108040	1538	NA
2	209605683	209605688	+	GCGTCA	209605531	209605545	+	AGGGCCGGTTTCCTT	-139	GRMZM2G108040	1538	NA
2	209605683	209605688	+	GCGTCA	209605522	209605536	-	GGCCCTGCCCAGCTT	-148	GRMZM2G108040	1538	NA
2	209611790	209611795	-	GCGTCA	209611687	209611701	+	CTCGTTGGCTTCCAT	90	GRMZM2G108040	3709	NA
2	209663150	209663155	+	ACGTCA	209663252	209663266	-	GTGGCTGGCGGTCTC	98	GRMZM2G007324	280	Lipase-like protein
2	209663150	209663155	+	ACGTCA	209663299	209663313	-	ATGCCTGGGAGGCGG	145	GRMZM2G007324	280	Lipase-like protein
2	209673153	209673158	-	ACGTCA	209673034	209673048	+	CGGCCTCGTCGGCCC	106	GRMZM2G077845	1640	GIR1
2	209673153	209673158	-	ACGTCA	209673115	209673129	+	CTGGCCGGCCTCTCG	25	GRMZM2G077845	1640	GIR1
2	209673153	209673158	-	ACGTCA	209673022	209673036	-	CCGCTTGCTTGCCCC	118	GRMZM2G077845	1640	GIR1
2	210292702	210292707	-	GCGTCA	210292622	210292636	-	CTAGCTGGCTAGCAC	67	GRMZM2G457889	6657	hda109;histone deacetylase:
2	211317739	211317744	-	ACGTCA	211317626	211317640	-	CTGGCTCGCTCTCTG	100	GRMZM2G043489	4642	Protein LONGIFOLIA 2
2	211317739	211317744	-	ACGTCA	211317551	211317565	+	CTGTCTGCTGTCTCG	175	GRMZM2G043489	4642	Protein LONGIFOLIA 2
2	211724750	211724755	-	ACGTCA	211724648	211724662	-	GTGGCTAGCTAGCGC	89	GRMZM2G101142	30054	Protein STRICTOSIDINE SYNTHASE-LIKE 6
2	211742555	211742560	-	ACGTCA	211742515	211742529	+	CTGGCTGGGCTCCTG	27	GRMZM2G703366	46769	NA
2	211742555	211742560	-	ACGTCA	211742447	211742461	+	CTGCCTGGCTGTTTC	95	GRMZM2G703366	46769	NA
2	211742557	211742562	+	ACGTCA	211742739	211742753	-	ATCGCTAGCTGTCTG	178	GRMZM2G703366	46767	NA
2	212325068	212325073	+	GCGTCA	212324722	212324736	+	GACGCTGCTTGGAGT	-333	GRMZM2G031143	349	NA
2	212325194	212325199	+	ACGTCA	212325320	212325334	-	GGTGCCGCCTGCCGG	122	GRMZM2G031143	223	NA
2	212325194	212325199	+	ACGTCA	212325316	212325330	-	CCGCCTGCCGGGCCC	118	GRMZM2G031143	223	NA
2	212325194	212325199	+	ACGTCA	212325426	212325440	+	CACCCCGCTCGGCCT	228	GRMZM2G031143	223	NA
2	212325194	212325199	+	ACGTCA	212325235	212325249	-	CTCTCTGCGCGCCTT	37	GRMZM2G031143	223	NA
2	212325194	212325199	+	ACGTCA	212325231	212325245	-	CTGCGCGCCTTCCCC	33	GRMZM2G031143	223	NA
2	212388916	212388921	-	ACGTCA	212388650	212388664	+	GTGCCTGCCGTACTA	253	GRMZM2G056467	585	Calmodulin binding protein
2	212910616	212910621	-	GCGTCA	212910710	212910724	+	CTCGCTAGCTGCGTT	-90	GRMZM2G419969	78	Multifunctional methyltransferase subunit TRM112-like protein
2	213088139	213088144	-	ACGTCA	213088284	213088298	-	CAGTCCGGCCTGCTC	-141	GRMZM2G328593	1331	NA
2	213088139	213088144	-	ACGTCA	213088279	213088293	-	CGGCCTGCTCAGCGA	-136	GRMZM2G328593	1331	NA
2	213308901	213308906	+	GCGTCA	213308406	213308420	+	CTGCTAGGCTTCCTT	-482	GRMZM2G064640	581	40S ribosomal protein S9%3B Ribosomal protein S9
2	213308901	213308906	+	GCGTCA	213308966	213308980	+	GTGGCCGGTGGCATT	61	GRMZM2G064640	581	40S ribosomal protein S9%3B Ribosomal protein S9
2	213308901	213308906	+	GCGTCA	213308402	213308416	+	ATCCCTGCTAGGCTT	-486	GRMZM2G064640	581	40S ribosomal protein S9%3B Ribosomal protein S9
2	214507095	214507100	+	GCGTCA	214507134	214507148	-	CACCCTAGCTAGCTA	35	GRMZM2G008623	1290	Proteasome subunit alpha type
2	214507095	214507100	+	GCGTCA	214507065	214507079	+	CTGCCTGGCCAGCGG	-17	GRMZM2G008623	1290	Proteasome subunit alpha type
2	214507095	214507100	+	GCGTCA	214507061	214507075	+	ATGCCTGCCTGGCCA	-21	GRMZM2G008623	1290	Proteasome subunit alpha type
2	214507095	214507100	+	GCGTCA	214507152	214507166	-	GAGCCCGCCCTCCTC	53	GRMZM2G008623	1290	Proteasome subunit alpha type
2	214507095	214507100	+	GCGTCA	214507031	214507045	-	GTCTCTCCCTGCCGC	-51	GRMZM2G008623	1290	Proteasome subunit alpha type
2	214507095	214507100	+	GCGTCA	214506938	214506952	-	CTGCCCGCGGTCCGC	-144	GRMZM2G008623	1290	Proteasome subunit alpha type
2	214696795	214696800	-	ACGTCA	214696865	214696879	-	GAAGCTGGCTGCCTT	-66	GRMZM2G040175	0	DUF679 domain membrane protein 2
2	214696795	214696800	-	ACGTCA	214696861	214696875	-	CTGGCTGCCTTGCTC	-62	GRMZM2G040175	0	DUF679 domain membrane protein 2
2	217284815	217284820	-	GCGTCA	217285109	217285123	+	CCGGCCGGCCGGCTT	-290	GRMZM2G312434	637	Pentatricopeptide repeat-containing protein
2	217284815	217284820	-	GCGTCA	217285106	217285120	-	CCGGCCGGCCGGCCG	-287	GRMZM2G312434	637	Pentatricopeptide repeat-containing protein
2	217284815	217284820	-	GCGTCA	217285113	217285127	+	CCGGCCGGCTTTCTC	-294	GRMZM2G312434	637	Pentatricopeptide repeat-containing protein
2	217284815	217284820	-	GCGTCA	217284944	217284958	+	CTCTTTGCTTGCATG	-125	GRMZM2G312434	637	Pentatricopeptide repeat-containing protein
2	217284815	217284820	-	GCGTCA	217285265	217285279	+	GTGCCTGACTGACCT	-446	GRMZM2G312434	637	Pentatricopeptide repeat-containing protein
2	217284815	217284820	-	GCGTCA	217285128	217285142	+	CTTCCTTCCTTCCTT	-309	GRMZM2G312434	637	Pentatricopeptide repeat-containing protein
2	217284815	217284820	-	GCGTCA	217285132	217285146	+	CTTCCTTCCTTCCTT	-313	GRMZM2G312434	637	Pentatricopeptide repeat-containing protein
2	217284815	217284820	-	GCGTCA	217284997	217285011	-	CTGCATCGCTACCTT	-178	GRMZM2G312434	637	Pentatricopeptide repeat-containing protein
2	217284815	217284820	-	GCGTCA	217285105	217285119	+	CCGGCCGGCCGGCCG	-286	GRMZM2G312434	637	Pentatricopeptide repeat-containing protein
2	217284815	217284820	-	GCGTCA	217285186	217285200	+	GAGGCTAGCTAGCTA	-367	GRMZM2G312434	637	Pentatricopeptide repeat-containing protein
2	217284815	217284820	-	GCGTCA	217285016	217285030	-	CTGGCTGCACTGCAT	-197	GRMZM2G312434	637	Pentatricopeptide repeat-containing protein
2	217284815	217284820	-	GCGTCA	217285164	217285178	+	AAGCATGGCTGGCTC	-345	GRMZM2G312434	637	Pentatricopeptide repeat-containing protein
2	217284815	217284820	-	GCGTCA	217285101	217285115	-	CGGCCGGCCGGGATT	-282	GRMZM2G312434	637	Pentatricopeptide repeat-containing protein
2	217284815	217284820	-	GCGTCA	217285102	217285116	+	ATCCCGGCCGGCCGG	-283	GRMZM2G312434	637	Pentatricopeptide repeat-containing protein
2	217284815	217284820	-	GCGTCA	217285168	217285182	+	ATGGCTGGCTCGTCC	-349	GRMZM2G312434	637	Pentatricopeptide repeat-containing protein
2	217598731	217598736	-	GCGTCA	217598851	217598865	+	ATCTCCGACTGCCCT	-116	GRMZM2G359105	788	PAP/OAS1 substrate-binding domain superfamily
2	217604589	217604594	+	ACGTCA	217604419	217604433	+	CTGTCTGGCTAGCTG	-157	GRMZM2G359105	394	PAP/OAS1 substrate-binding domain superfamily
2	217604589	217604594	+	ACGTCA	217604423	217604437	+	CTGGCTAGCTGGGTC	-153	GRMZM2G359105	394	PAP/OAS1 substrate-binding domain superfamily
2	218647517	218647522	+	GCGTCA	218647484	218647498	+	AGGCCGGCCCGGCGA	-20	GRMZM2G353276	69	COBRA-like protein 7
2	219685320	219685325	+	GCGTCA	219685404	219685418	-	CGCGCCGGCTGCAAA	80	GRMZM2G169681	1159	Leucine-rich repeat receptor-like serine/threonine-protein kinase BAM3
2	219685320	219685325	+	GCGTCA	219685464	219685478	-	AGCTCCGGCTGGCTG	140	GRMZM2G169681	1159	Leucine-rich repeat receptor-like serine/threonine-protein kinase BAM3
2	219685320	219685325	+	GCGTCA	219685460	219685474	-	CCGGCTGGCTGGGAC	136	GRMZM2G169681	1159	Leucine-rich repeat receptor-like serine/threonine-protein kinase BAM3
2	219685320	219685325	+	GCGTCA	219685446	219685460	+	GTCCCTGGTGTCCCG	122	GRMZM2G169681	1159	Leucine-rich repeat receptor-like serine/threonine-protein kinase BAM3
2	219690226	219690231	+	ACGTCA	219690209	219690223	-	CAGTCCCCCTGCCAG	-4	GRMZM2G169681	0	Leucine-rich repeat receptor-like serine/threonine-protein kinase BAM3
2	219690226	219690231	+	ACGTCA	219690245	219690259	+	CTGCCGGCCGGCTGG	15	GRMZM2G169681	0	Leucine-rich repeat receptor-like serine/threonine-protein kinase BAM3
2	219690226	219690231	+	ACGTCA	219690252	219690266	+	CCGGCTGGCCGACCG	22	GRMZM2G169681	0	Leucine-rich repeat receptor-like serine/threonine-protein kinase BAM3
2	219690226	219690231	+	ACGTCA	219690248	219690262	+	CCGGCCGGCTGGCCG	18	GRMZM2G169681	0	Leucine-rich repeat receptor-like serine/threonine-protein kinase BAM3
2	219690226	219690231	+	ACGTCA	219690076	219690090	-	ATGCGCGGCTTCCGA	-137	GRMZM2G169681	0	Leucine-rich repeat receptor-like serine/threonine-protein kinase BAM3
2	219690226	219690231	+	ACGTCA	219690140	219690154	+	TGGCCTGCTGGGCCG	-73	GRMZM2G169681	0	Leucine-rich repeat receptor-like serine/threonine-protein kinase BAM3
2	220401099	220401104	+	GCGTCA	220401048	220401062	-	CGGCCCGCCCGCGCC	-38	GRMZM2G025783	1258	Protein kinase Kelch repeat:Kelch
2	220401099	220401104	+	GCGTCA	220401026	220401040	+	GTGGCTGGCTGGTCA	-60	GRMZM2G025783	1258	Protein kinase Kelch repeat:Kelch
2	220401099	220401104	+	GCGTCA	220401030	220401044	+	CTGGCTGGTCACCCG	-56	GRMZM2G025783	1258	Protein kinase Kelch repeat:Kelch
2	220401099	220401104	+	GCGTCA	220401111	220401125	+	CGGTCGGGCTGGCTG	8	GRMZM2G025783	1258	Protein kinase Kelch repeat:Kelch
2	220401099	220401104	+	GCGTCA	220401115	220401129	+	CGGGCTGGCTGGCTG	12	GRMZM2G025783	1258	Protein kinase Kelch repeat:Kelch
2	220401099	220401104	+	GCGTCA	220401119	220401133	+	CTGGCTGGCTGTCTC	16	GRMZM2G025783	1258	Protein kinase Kelch repeat:Kelch
2	222101254	222101259	-	ACGTCA	222101134	222101148	+	CTGGCCGGTGGGTCC	107	GRMZM2G057237	38440	NA
2	222687336	222687341	+	ACGTCA	222687212	222687226	+	GTGCCCGATTGCCCA	-111	GRMZM2G044438	940	ATP-dependent DNA helicase DDM1
2	222687389	222687394	+	GCGTCA	222687703	222687717	-	CGCCCTGCTCTCCCT	310	GRMZM2G044438	993	ATP-dependent DNA helicase DDM1
2	225260716	225260721	-	GCGTCA	225260696	225260710	-	CGCACTGGCGGCCGA	7	GRMZM2G105317	26	nuclear factor Y subunit C11
2	227370672	227370677	-	GCGTCA	227370514	227370528	+	CTGCCTGCCGTGCCG	145	GRMZM2G000936	275	ETO1-like protein 1
2	227370672	227370677	-	GCGTCA	227370718	227370732	-	CGCGCTCGCGGGCGG	-42	GRMZM2G000936	275	ETO1-like protein 1
2	228710686	228710691	-	GCGTCA	228710607	228710621	-	TACGCTGCTTGGCGG	66	GRMZM2G135195	2116	Probable galacturonosyltransferase 6
2	228710686	228710691	-	GCGTCA	228710646	228710660	-	TTCGCTGGCTGGAAT	27	GRMZM2G135195	2116	Probable galacturonosyltransferase 6
2	228710791	228710796	+	GCGTCA	228710781	228710795	-	GACGCTGGCTTCCAC	0	GRMZM2G135195	2221	Probable galacturonosyltransferase 6
2	233039571	233039576	-	GCGTCA	233039709	233039723	+	CAGGCTGCCGTGTGG	-134	GRMZM2G310548	1294	NA
2	233039571	233039576	-	GCGTCA	233039831	233039845	+	GTGCCGGGCTGGCTC	-256	GRMZM2G310548	1294	NA
2	234583256	234583261	-	GCGTCA	234583214	234583228	-	CTTCCTGGCTGGCTG	29	GRMZM2G330772	241	Syntaxin 132
2	234583256	234583261	-	GCGTCA	234583192	234583206	-	CTCTCTGGTGTGCGC	51	GRMZM2G330772	241	Syntaxin 132
2	234583256	234583261	-	GCGTCA	234583210	234583224	-	CTGGCTGGCTGCTGG	33	GRMZM2G330772	241	Syntaxin 132
2	234583256	234583261	-	GCGTCA	234583206	234583220	-	CTGGCTGCTGGCTGC	37	GRMZM2G330772	241	Syntaxin 132
2	234583256	234583261	-	GCGTCA	234583199	234583213	-	CTGGCTGCTCTCTGG	44	GRMZM2G330772	241	Syntaxin 132
2	234583297	234583302	-	GCGTCA	234583562	234583576	-	ATGGCTGGCGGCGAC	-261	GRMZM2G330772	200	Syntaxin 132
2	234583297	234583302	-	GCGTCA	234583313	234583327	+	GTCCCCGCTTGCACC	-12	GRMZM2G330772	200	Syntaxin 132
2	234583297	234583302	-	GCGTCA	234583342	234583356	+	GTGGCTGGATACCTG	-41	GRMZM2G330772	200	Syntaxin 132
2	234583297	234583302	-	GCGTCA	234583391	234583405	-	GAGGCTGGCAAGCGG	-90	GRMZM2G330772	200	Syntaxin 132
2	234583297	234583302	-	GCGTCA	234583368	234583382	+	CTCGCTGAGTGCCCG	-67	GRMZM2G330772	200	Syntaxin 132
2	237298020	237298025	-	GCGTCA	237298041	237298055	-	GGCCCTGGCTGGTGG	-17	GRMZM2G452178	51	Homeobox protein knotted-1-like 4
2	237298020	237298025	-	GCGTCA	237298051	237298065	-	ATGGCTGCCTGGCCC	-27	GRMZM2G452178	51	Homeobox protein knotted-1-like 4
2	237298020	237298025	-	GCGTCA	237298055	237298069	-	TTGGATGGCTGCCTG	-31	GRMZM2G452178	51	Homeobox protein knotted-1-like 4
2	237298020	237298025	-	GCGTCA	237298037	237298051	-	CTGGCTGGTGGCGAC	-13	GRMZM2G452178	51	Homeobox protein knotted-1-like 4
3	1977968	1977973	-	ACGTCA	1978065	1978079	+	ATGGCTCGTTGGCAT	-93	GRMZM2G083749	0	Transcription factor bHLH133
3	1999198	1999203	+	ACGTCA	1999151	1999165	-	GTGACCGGCCGGCTG	-34	GRMZM2G099678	2368	Vegetative storage protein PNI288
3	1999198	1999203	+	ACGTCA	1999147	1999161	+	GTCGCAGCCGGCCGG	-38	GRMZM2G099678	2368	Vegetative storage protein PNI288
3	2150263	2150268	+	GCGTCA	2150173	2150187	-	CTGCCCGCTCCCCCG	-77	GRMZM2G169973	3220	Transcription repressor OFP8
3	2150263	2150268	+	GCGTCA	2150364	2150378	+	AGGGCCGGCGGCACC	97	GRMZM2G169973	3220	Transcription repressor OFP8
3	2150263	2150268	+	GCGTCA	2150181	2150195	-	CTTCCTGTCTGCCCG	-69	GRMZM2G169973	3220	Transcription repressor OFP8
3	2150263	2150268	+	GCGTCA	2150177	2150191	-	CTGTCTGCCCGCTCC	-73	GRMZM2G169973	3220	Transcription repressor OFP8
3	2151029	2151034	-	ACGTCA	2150809	2150823	+	CAGTCTGCCCAGAGC	207	GRMZM2G169951	2969	S-type anion channel SLAH3
3	2151029	2151034	-	ACGTCA	2150955	2150969	+	CCGGCCGGCTAGCTC	61	GRMZM2G169951	2969	S-type anion channel SLAH3
3	2299948	2299953	-	GCGTCA	2300180	2300194	+	CTGACTGACTGGCCA	-228	GRMZM2G145305	39403	NA
3	2299948	2299953	-	GCGTCA	2300080	2300094	+	CTGTCTACTTGGATC	-128	GRMZM2G145305	39403	NA
3	2698123	2698128	+	ACGTCA	2698000	2698014	-	GTAGCTGCCTGCTTG	-110	GRMZM2G078839	21564	V-type proton ATPase subunit E3
3	2698123	2698128	+	ACGTCA	2698082	2698096	+	AGGCCTGGCTTGGCC	-28	GRMZM2G078839	21564	V-type proton ATPase subunit E3
3	2698123	2698128	+	ACGTCA	2697996	2698010	-	CTGCCTGCTTGTCAG	-114	GRMZM2G078839	21564	V-type proton ATPase subunit E3
3	2698123	2698128	+	ACGTCA	2697915	2697929	-	CTCGCTGGTTACAGT	-195	GRMZM2G078839	21564	V-type proton ATPase subunit E3
3	2815200	2815205	-	GCGTCA	2815255	2815269	-	CTGTATGGCTGTATC	-51	GRMZM2G114044	0	NA
3	3472261	3472266	+	GCGTCA	3472246	3472260	-	CTGCATGCTGGCCTG	-2	AC205574.3_FG006	3660	Transcription factor TCP4
3	3472261	3472266	+	GCGTCA	3472232	3472246	-	GGCCCTGGCGGCAGC	-16	AC205574.3_FG006	3660	Transcription factor TCP4
3	3472261	3472266	+	GCGTCA	3472242	3472256	-	ATGCTGGCCTGGCCC	-6	AC205574.3_FG006	3660	Transcription factor TCP4
3	3699251	3699256	-	GCGTCA	3699229	3699243	-	CTCGCTGCTCTGATC	9	GRMZM2G305048	308	sodium/calcium exchanger family protein / calcium-binding EF hand family protein
3	3699251	3699256	-	GCGTCA	3699182	3699196	-	ACGCCTGCTGTGCTG	56	GRMZM2G305048	308	sodium/calcium exchanger family protein / calcium-binding EF hand family protein
3	3729191	3729196	+	ACGTCA	3729214	3729228	+	ATGCCAGGCTAGCTG	19	GRMZM2G305060	6855	Probable pre-mRNA-splicing factor ATP-dependent RNA helicase DEAH9
3	4719466	4719471	+	GCGTCA	4719794	4719808	+	CTGCCTGCCTCTTTG	324	GRMZM2G055404	2772	DNA-binding WRKY
3	4719466	4719471	+	GCGTCA	4719790	4719804	+	TAGACTGCCTGCCTC	320	GRMZM2G055404	2772	DNA-binding WRKY
3	4719466	4719471	+	GCGTCA	4719408	4719422	-	ATGTCCGCTTTGCAT	-45	GRMZM2G055404	2772	DNA-binding WRKY
3	5300078	5300083	-	GCGTCA	5300197	5300211	+	GGCGCTGCTGGGCTG	-115	GRMZM6G287292	1225	Protein BRASSINAZOLE-RESISTANT 1
3	5300078	5300083	-	GCGTCA	5300079	5300093	-	CCCCCTGCCTGCGTC	0	GRMZM6G287292	1225	Protein BRASSINAZOLE-RESISTANT 1
3	5300078	5300083	-	GCGTCA	5300183	5300197	-	CGCGCTGCCTGTTCC	-101	GRMZM6G287292	1225	Protein BRASSINAZOLE-RESISTANT 1
3	5300779	5300784	-	GCGTCA	5300957	5300971	-	CGCGCTGCTCGCCTG	-174	GRMZM6G287292	1926	Protein BRASSINAZOLE-RESISTANT 1
3	5300779	5300784	-	GCGTCA	5300866	5300880	+	CTCGCTCGCTCGCTC	-83	GRMZM6G287292	1926	Protein BRASSINAZOLE-RESISTANT 1
3	5300779	5300784	-	GCGTCA	5300516	5300530	-	GCGTCCGCCTGGCTC	250	GRMZM6G287292	1926	Protein BRASSINAZOLE-RESISTANT 1
3	5300779	5300784	-	GCGTCA	5300491	5300505	-	CTGGACGCCTGCACC	275	GRMZM6G287292	1926	Protein BRASSINAZOLE-RESISTANT 1
3	5300779	5300784	-	GCGTCA	5300495	5300509	-	CCGGCTGGACGCCTG	271	GRMZM6G287292	1926	Protein BRASSINAZOLE-RESISTANT 1
3	5428878	5428883	+	GCGTCA	5428901	5428915	-	CTGCCTGCCTGTCCT	19	GRMZM2G435338	466	DNA-directed DNA polymerases
3	5428878	5428883	+	GCGTCA	5428905	5428919	-	AAATCTGCCTGCCTG	23	GRMZM2G435338	466	DNA-directed DNA polymerases
3	5826280	5826285	+	ACGTCA	5826280	5826294	-	AGGCCTGGCTGACGT	0	GRMZM2G168704	1285	NA
3	5826280	5826285	+	ACGTCA	5826276	5826290	-	CTGGCTGACGTGATC	0	GRMZM2G168704	1285	NA
3	5826280	5826285	+	ACGTCA	5826340	5826354	+	CAGCCTGCAGGTCTG	56	GRMZM2G168704	1285	NA
3	5826280	5826285	+	ACGTCA	5826288	5826302	+	CAGGCCTGCTGGCTT	4	GRMZM2G168704	1285	NA
3	5826280	5826285	+	ACGTCA	5826426	5826440	-	CTGCGTGGTGGGCTG	142	GRMZM2G168704	1285	NA
3	5826280	5826285	+	ACGTCA	5826284	5826298	+	CAGCCAGGCCTGCTG	0	GRMZM2G168704	1285	NA
3	5957448	5957453	+	ACGTCA	5957392	5957406	-	TTGCCTGTCTGTCTC	-43	GRMZM2G303044	0	Grx_A2-glutaredoxin subgroup III
3	6427460	6427465	-	GCGTCA	6427268	6427282	-	CCCGCCGGCTGCCTC	179	GRMZM2G163015	6239	acs1;1-aminocyclopropane-1-carboxylate synthase1:
3	6427460	6427465	-	GCGTCA	6427309	6427323	-	CGCGTCGGCTGGCTT	138	GRMZM2G163015	6239	acs1;1-aminocyclopropane-1-carboxylate synthase1:
3	6427491	6427496	-	GCGTCA	6427477	6427491	-	ATGCATGACTGGCGC	1	GRMZM2G163015	6208	acs1;1-aminocyclopropane-1-carboxylate synthase1:
3	6436846	6436851	+	GCGTCA	6436752	6436766	-	CTCGCCTCCTTCCCA	-81	GRMZM2G163015	1078	acs1;1-aminocyclopropane-1-carboxylate synthase1:
3	6677867	6677872	+	GCGTCA	6677857	6677871	-	GACGCTGGCTGGACC	0	GRMZM5G853245	5145	Zinc finger CCCH domain-containing protein 23
3	6677867	6677872	+	GCGTCA	6677758	6677772	-	ATGACTGGCTGCTCC	-96	GRMZM5G853245	5145	Zinc finger CCCH domain-containing protein 23
3	6688817	6688822	+	GCGTCA	6688775	6688789	+	TGGCCTGGCTGGCCT	-29	GRMZM5G853245	3969	Zinc finger CCCH domain-containing protein 23
3	6688817	6688822	+	GCGTCA	6688779	6688793	+	CTGGCTGGCCTGCCC	-25	GRMZM5G853245	3969	Zinc finger CCCH domain-containing protein 23
3	6970405	6970410	+	GCGTCA	6970512	6970526	-	CTGGCCGGCTGCGGC	103	AC194895.3_FG004	171	NA
3	6970405	6970410	+	GCGTCA	6970497	6970511	-	CTCACTTCCTTCCTG	88	AC194895.3_FG004	171	NA
3	6970405	6970410	+	GCGTCA	6970484	6970498	+	CGCGCTGCTGGTCCA	75	AC194895.3_FG004	171	NA
3	6970405	6970410	+	GCGTCA	6970516	6970530	-	GAGGCTGGCCGGCTG	107	AC194895.3_FG004	171	NA
3	6970405	6970410	+	GCGTCA	6970540	6970554	-	CTCTCCTCCCGCCCG	131	AC194895.3_FG004	171	NA
3	6970405	6970410	+	GCGTCA	6970573	6970587	-	CACGCTGCCTGCGGC	164	AC194895.3_FG004	171	NA
3	6970405	6970410	+	GCGTCA	6970693	6970707	+	CGGTCCGCCTGACGA	284	AC194895.3_FG004	171	NA
3	7944050	7944055	-	GCGTCA	7943970	7943984	-	CTGTCCGCCTGGTCC	67	GRMZM2G355572	3069	Transposon protein CACTA%2C En/Spm sub-class
3	7944050	7944055	-	GCGTCA	7943974	7943988	-	GAGCCTGTCCGCCTG	63	GRMZM2G355572	3069	Transposon protein CACTA%2C En/Spm sub-class
3	7944075	7944080	-	GCGTCA	7944189	7944203	+	GTCCCTGTCCGGCTC	-110	GRMZM2G355572	3094	Transposon protein CACTA%2C En/Spm sub-class
3	9581840	9581845	+	GCGTCA	9581758	9581772	+	TGGCCTGGCCTCCCT	-69	GRMZM2G363554	0	UDP-glycosyltransferase 75B1
3	9581840	9581845	+	GCGTCA	9582024	9582038	+	CTGCCTGCTGGGGAC	180	GRMZM2G363554	0	UDP-glycosyltransferase 75B1
3	9857427	9857432	+	GCGTCA	9857444	9857458	+	GTCGCCGCCTTCCAC	13	GRMZM2G305900	0	HXXXD-type acyl-transferase family protein
3	9857427	9857432	+	GCGTCA	9857391	9857405	-	CTGGCTTGTGGGCCC	-23	GRMZM2G305900	0	HXXXD-type acyl-transferase family protein
3	11450871	11450876	-	ACGTCA	11450705	11450719	-	ATGCATGGCTGGCTT	153	GRMZM2G037386	347	Protein kinase PINOID 2
3	11450871	11450876	-	ACGTCA	11450701	11450715	-	ATGGCTGGCTTTGGT	157	GRMZM2G037386	347	Protein kinase PINOID 2
3	11450871	11450876	-	ACGTCA	11450790	11450804	-	CTGCCTGCGTGTGTG	68	GRMZM2G037386	347	Protein kinase PINOID 2
3	11450871	11450876	-	ACGTCA	11450772	11450786	+	TAGCCTTGCTGCCTC	86	GRMZM2G037386	347	Protein kinase PINOID 2
3	15060143	15060148	+	GCGTCA	15059931	15059945	-	AGGACTGACTGGCTG	-199	GRMZM2G165044	2338	RING/U-box superfamily protein
3	15060143	15060148	+	GCGTCA	15060172	15060186	+	CTGCCTGCTTCTCCT	25	GRMZM2G165044	2338	RING/U-box superfamily protein
3	15060143	15060148	+	GCGTCA	15059895	15059909	-	GGGTGTGGCTGGCGG	-235	GRMZM2G165044	2338	RING/U-box superfamily protein
3	15060143	15060148	+	GCGTCA	15059927	15059941	-	CTGACTGGCTGGCCC	-203	GRMZM2G165044	2338	RING/U-box superfamily protein
3	15060143	15060148	+	GCGTCA	15059891	15059905	+	CTCTCCGCCAGCCAC	-239	GRMZM2G165044	2338	RING/U-box superfamily protein
3	15060143	15060148	+	GCGTCA	15059879	15059893	+	CTCTCTTCCTTCCTC	-251	GRMZM2G165044	2338	RING/U-box superfamily protein
3	15060143	15060148	+	GCGTCA	15060433	15060447	-	CTGGCTGGCTGGCCC	286	GRMZM2G165044	2338	RING/U-box superfamily protein
3	15060143	15060148	+	GCGTCA	15060437	15060451	-	TGGGCTGGCTGGCTG	290	GRMZM2G165044	2338	RING/U-box superfamily protein
3	15060143	15060148	+	GCGTCA	15059984	15059998	-	GTGCCTGCCCTTATC	-146	GRMZM2G165044	2338	RING/U-box superfamily protein
3	15060143	15060148	+	GCGTCA	15060300	15060314	+	GGGCCTGGCCAGCGG	153	GRMZM2G165044	2338	RING/U-box superfamily protein
3	15060143	15060148	+	GCGTCA	15060304	15060318	-	GTCCCCGCTGGCCAG	157	GRMZM2G165044	2338	RING/U-box superfamily protein
3	15060143	15060148	+	GCGTCA	15060403	15060417	+	CTTCCTGCCTGTCGT	256	GRMZM2G165044	2338	RING/U-box superfamily protein
3	15060143	15060148	+	GCGTCA	15060429	15060443	-	CTGGCTGGCCCCACG	282	GRMZM2G165044	2338	RING/U-box superfamily protein
3	15138972	15138977	-	ACGTCA	15138982	15138996	+	CTCGTCGCCTAGCTA	-6	GRMZM2G452564	0	BEST Arabidopsis thaliana protein match is: transcription factor-related (TAIR:AT4G18650.1); Has 560 Blast hits to 560 proteins in 40 species: Archae - 0; Bacteria - 0; Metazoa - 2; Fungi - 0; Plants - 558; Viruses - 0; Other Eukaryotes - 0 (source: /.../BLink).
3	15706796	15706801	+	GCGTCA	15706617	15706631	+	ATGGTAGCCTGGCTG	-166	GRMZM5G837448	14384	NA
3	15706796	15706801	+	GCGTCA	15706713	15706727	-	GGGGCCGGCTCCCGG	-70	GRMZM5G837448	14384	NA
3	15706872	15706877	-	ACGTCA	15707048	15707062	+	CTCGCTGCTGACCCG	-172	GRMZM5G837448	14308	NA
3	16475852	16475857	+	ACGTCA	16475839	16475853	-	GTGCATGGCTGCAAG	0	GRMZM2G387828	887	DUF674 family protein
3	19720145	19720150	+	GCGTCA	19720164	19720178	-	AGCCCCGGCCGGCCT	15	AC200725.4_FG003	1063	NA
3	21570098	21570103	-	GCGTCA	21569953	21569967	+	CAGCCTGCAGAGCGC	132	GRMZM2G309897	303	Probable leucine-rich repeat receptor-like protein kinase
3	21570098	21570103	-	GCGTCA	21569949	21569963	+	CAGGCAGCCTGCAGA	136	GRMZM2G309897	303	Probable leucine-rich repeat receptor-like protein kinase
3	21570098	21570103	-	GCGTCA	21569945	21569959	-	CAGGCTGCCTGCCGT	140	GRMZM2G309897	303	Probable leucine-rich repeat receptor-like protein kinase
3	21570098	21570103	-	GCGTCA	21569965	21569979	+	CGCTCTGCAGGGCTG	120	GRMZM2G309897	303	Probable leucine-rich repeat receptor-like protein kinase
3	21570098	21570103	-	GCGTCA	21569941	21569955	-	CTGCCTGCCGTGCGG	144	GRMZM2G309897	303	Probable leucine-rich repeat receptor-like protein kinase
3	21570098	21570103	-	GCGTCA	21569685	21569699	+	GGCCGTGCCTGGCCC	400	GRMZM2G309897	303	Probable leucine-rich repeat receptor-like protein kinase
3	21570098	21570103	-	GCGTCA	21569731	21569745	+	GTGCCGGGTGGCCCG	354	GRMZM2G309897	303	Probable leucine-rich repeat receptor-like protein kinase
3	22389636	22389641	+	GCGTCA	22389585	22389599	+	TTGGCTGCTGGCCCC	-38	GRMZM2G129777	5409	NA
3	22389636	22389641	+	GCGTCA	22389535	22389549	-	AGGCCTGCTCTGCTG	-88	GRMZM2G129777	5409	NA
3	22389636	22389641	+	GCGTCA	22389531	22389545	-	CTGCTCTGCTGCCTG	-92	GRMZM2G129777	5409	NA
3	22389636	22389641	+	GCGTCA	22389544	22389558	+	AGGCCTGCCTCCACT	-79	GRMZM2G129777	5409	NA
3	22690968	22690973	-	GCGTCA	22691252	22691266	-	GTCCCTGTCTACCGT	-280	AC216891.3_FG004	4298	NA
3	22690968	22690973	-	GCGTCA	22690882	22690896	+	CTGGCCGCTGGCGCT	73	AC216891.3_FG004	4298	NA
3	22734112	22734117	-	GCGTCA	22734126	22734140	+	CGGCCTGTCCGTCCG	-10	GRMZM2G360023	10865	NA
3	22734112	22734117	-	GCGTCA	22734344	22734358	-	CTACCTGGGTTGCCG	-228	GRMZM2G360023	10865	NA
3	22734112	22734117	-	GCGTCA	22734391	22734405	+	GTCGCGGCCTTGCTG	-275	GRMZM2G360023	10865	NA
3	22734112	22734117	-	GCGTCA	22734122	22734136	+	CGGTCGGCCTGTCCG	-6	GRMZM2G360023	10865	NA
3	22734112	22734117	-	GCGTCA	22734395	22734409	+	CGGCCTTGCTGCCGA	-279	GRMZM2G360023	10865	NA
3	22734112	22734117	-	GCGTCA	22734359	22734373	+	GTGGCTGGTCGCGTG	-243	GRMZM2G360023	10865	NA
3	22734112	22734117	-	GCGTCA	22734363	22734377	+	CTGGTCGCGTGGCTC	-247	GRMZM2G360023	10865	NA
3	22734825	22734830	-	ACGTCA	22734555	22734569	+	CTGCCTGCCTGTGCC	257	GRMZM2G360023	10152	NA
3	22734825	22734830	-	ACGTCA	22734569	22734583	+	CTGCCCAGCGGCCCG	243	GRMZM2G360023	10152	NA
3	22734825	22734830	-	ACGTCA	22734681	22734695	+	GTGGCTGCTTGCGCT	131	GRMZM2G360023	10152	NA
3	22734825	22734830	-	ACGTCA	22734764	22734778	+	CTACCAGCCTTGCCG	48	GRMZM2G360023	10152	NA
3	22734825	22734830	-	ACGTCA	22734565	22734579	+	GTGCCTGCCCAGCGG	247	GRMZM2G360023	10152	NA
3	22734825	22734830	-	ACGTCA	22734577	22734591	+	CGGCCCGCGTACCTG	235	GRMZM2G360023	10152	NA
3	22734825	22734830	-	ACGTCA	22734872	22734886	+	ATGGATGCCGACCGT	-43	GRMZM2G360023	10152	NA
3	22734825	22734830	-	ACGTCA	22734551	22734565	+	CTGCCTGCCTGCCTG	261	GRMZM2G360023	10152	NA
3	22734825	22734830	-	ACGTCA	22734547	22734561	+	TGGGCTGCCTGCCTG	265	GRMZM2G360023	10152	NA
3	22734825	22734830	-	ACGTCA	22734515	22734529	-	GCGGCCGGCTGGCGC	297	GRMZM2G360023	10152	NA
3	22965996	22966001	-	GCGTCA	22965970	22965984	-	GTGCCTGCTGGCGTC	13	GRMZM2G471517	1313	NPR1 interactor
3	22965996	22966001	-	GCGTCA	22965744	22965758	+	GTGCCTGCGTGCACG	239	GRMZM2G471517	1313	NPR1 interactor
3	22965996	22966001	-	GCGTCA	22965912	22965926	+	CTGTCTGTCTGCTCT	71	GRMZM2G471517	1313	NPR1 interactor
3	22965996	22966001	-	GCGTCA	22966199	22966213	+	GTCGCCGGCCGCCGG	-199	GRMZM2G471517	1313	NPR1 interactor
3	23898493	23898498	+	GCGTCA	23898473	23898487	-	CTACCTAGCTAGCTT	-7	GRMZM2G114552	0	Bowman-Birk type trypsin inhibitor
3	23898525	23898530	+	GCGTCA	23898554	23898568	+	CTCCCTGCTGCGCGC	25	GRMZM2G114552	0	Bowman-Birk type trypsin inhibitor
3	25725974	25725979	-	GCGTCA	25725815	25725829	+	GTCCCCGCTTGCCGG	146	GRMZM2G124339	0	NA
3	26639593	26639598	+	ACGTCA	26639662	26639676	-	CTGGCAGGCTGCAAA	65	GRMZM2G368195	107900	ATP/GTP binding protein-like
3	26639593	26639598	+	ACGTCA	26639521	26639535	+	CTGCCTGCCTGTTGC	-59	GRMZM2G368195	107900	ATP/GTP binding protein-like
3	26639593	26639598	+	ACGTCA	26639347	26639361	+	GTGCCTGCCTGCTGA	-233	GRMZM2G368195	107900	ATP/GTP binding protein-like
3	26639593	26639598	+	ACGTCA	26639517	26639531	+	CCACCTGCCTGCCTG	-63	GRMZM2G368195	107900	ATP/GTP binding protein-like
3	26639593	26639598	+	ACGTCA	26639343	26639357	+	CATGGTGCCTGCCTG	-237	GRMZM2G368195	107900	ATP/GTP binding protein-like
3	26639593	26639598	+	ACGTCA	26639695	26639709	+	AGGCCTGCTCGCCAT	98	GRMZM2G368195	107900	ATP/GTP binding protein-like
3	28216173	28216178	+	ACGTCA	28216344	28216358	+	CAGGCCGCTCGGCCC	167	AC183315.4_FG006	5883	ARM repeat superfamily protein
3	28216173	28216178	+	ACGTCA	28216180	28216194	+	ATGCGTGGCTATCTA	3	AC183315.4_FG006	5883	ARM repeat superfamily protein
3	28919395	28919400	+	GCGTCA	28919445	28919459	-	CGCCCTAGCTAGCTG	46	GRMZM5G891944	0	phos1;phosphate transporter1:
3	29654415	29654420	-	GCGTCA	29654383	29654397	-	ATGCCGGCCGGCAGC	19	GRMZM2G169947	677	basic helix-loop-helix (bHLH) DNA-binding superfamily protein
3	29654415	29654420	-	GCGTCA	29654384	29654398	+	CTGCCGGCCGGCATG	18	GRMZM2G169947	677	basic helix-loop-helix (bHLH) DNA-binding superfamily protein
3	29654415	29654420	-	GCGTCA	29654417	29654431	-	CGCCCCGGCTTGCGT	0	GRMZM2G169947	677	basic helix-loop-helix (bHLH) DNA-binding superfamily protein
3	30039349	30039354	+	GCGTCA	30039334	30039348	-	CTGTCCGTCCGGCTA	-2	GRMZM2G115352	634	NA
3	30039349	30039354	+	GCGTCA	30039470	30039484	-	CTGGCTGCGCTGCGC	117	GRMZM2G115352	634	NA
3	30039349	30039354	+	GCGTCA	30039474	30039488	-	CACTCTGGCTGCGCT	121	GRMZM2G115352	634	NA
3	30227393	30227398	+	ACGTCA	30227502	30227516	-	ATGCCAGCCCGCCTG	105	GRMZM2G056975	80	dxr1;deoxy xylulose reductoisomerase1: enzyme catalyzes the first committed step of the plastidial pathway to apocarotenoids during mycorrhizal establishment
3	30227393	30227398	+	ACGTCA	30227415	30227429	-	CAGTCGGCTCGGCTG	18	GRMZM2G056975	80	dxr1;deoxy xylulose reductoisomerase1: enzyme catalyzes the first committed step of the plastidial pathway to apocarotenoids during mycorrhizal establishment
3	30227393	30227398	+	ACGTCA	30227498	30227512	-	CAGCCCGCCTGCTCG	101	GRMZM2G056975	80	dxr1;deoxy xylulose reductoisomerase1: enzyme catalyzes the first committed step of the plastidial pathway to apocarotenoids during mycorrhizal establishment
3	31480371	31480376	-	GCGTCA	31480394	31480408	-	CCGGCCGGCCGGCCC	-19	GRMZM2G163956	2263	Histone H2A
3	31480371	31480376	-	GCGTCA	31480274	31480288	+	CACGCCGGCCGTCGT	84	GRMZM2G163956	2263	Histone H2A
3	31480371	31480376	-	GCGTCA	31480397	31480411	+	CCGGCCGGCCGGCCG	-22	GRMZM2G163956	2263	Histone H2A
3	31480371	31480376	-	GCGTCA	31480393	31480407	+	GGGGCCGGCCGGCCG	-18	GRMZM2G163956	2263	Histone H2A
3	31480371	31480376	-	GCGTCA	31480398	31480412	+	CGGCCGGCCGGCCGT	-23	GRMZM2G163956	2263	Histone H2A
3	32534304	32534309	+	ACGTCA	32534344	32534358	-	CTGCCCGCTCCGCCC	36	GRMZM2G099960	173	NA
3	36313637	36313642	+	ACGTCA	36313933	36313947	-	CGACCTGGCCAGCTG	292	GRMZM2G472248	800	Protein induced upon tuberization
3	36313637	36313642	+	ACGTCA	36314008	36314022	-	CTGTCCAGCGGCCCC	367	GRMZM2G472248	800	Protein induced upon tuberization
3	36313637	36313642	+	ACGTCA	36314086	36314100	+	GTGCCAGCCTGGCGC	445	GRMZM2G472248	800	Protein induced upon tuberization
3	36313637	36313642	+	ACGTCA	36313766	36313780	-	CACGCTGGCCTGACA	125	GRMZM2G472248	800	Protein induced upon tuberization
3	36313637	36313642	+	ACGTCA	36313698	36313712	-	CGCGCCGGCGTCCGG	57	GRMZM2G472248	800	Protein induced upon tuberization
3	36313637	36313642	+	ACGTCA	36313782	36313796	-	GTGTCTGGACGCCCC	141	GRMZM2G472248	800	Protein induced upon tuberization
3	36313637	36313642	+	ACGTCA	36313908	36313922	-	CGGCCCGTCGGCCGC	267	GRMZM2G472248	800	Protein induced upon tuberization
3	40447789	40447794	+	GCGTCA	40447752	40447766	+	CTGGCTGGCTGTTGG	-24	GRMZM2G063156	102	NA
3	40447789	40447794	+	GCGTCA	40447748	40447762	+	CTGGCTGGCTGGCTG	-28	GRMZM2G063156	102	NA
3	40447789	40447794	+	GCGTCA	40447756	40447770	+	CTGGCTGTTGGCCTG	-20	GRMZM2G063156	102	NA
3	40447789	40447794	+	GCGTCA	40447744	40447758	+	TGCGCTGGCTGGCTG	-32	GRMZM2G063156	102	NA
3	44221180	44221185	+	GCGTCA	44221542	44221556	+	CTCGCTGCTCCCCCT	358	GRMZM2G305264	120	RING/U-box superfamily protein
3	44221180	44221185	+	GCGTCA	44221034	44221048	-	CTGGCTGTGTGCCTG	-133	GRMZM2G305264	120	RING/U-box superfamily protein
3	44221180	44221185	+	GCGTCA	44221433	44221447	+	ATGTGTGCCGGGCCG	249	GRMZM2G305264	120	RING/U-box superfamily protein
3	44221180	44221185	+	GCGTCA	44221395	44221409	-	GGCCCTGCCTGCTCA	211	GRMZM2G305264	120	RING/U-box superfamily protein
3	44221180	44221185	+	GCGTCA	44221521	44221535	-	GGGGCCGGCTGTCTC	337	GRMZM2G305264	120	RING/U-box superfamily protein
3	50102205	50102210	-	GCGTCA	50102192	50102206	+	CAGGCTGGACAGCTG	0	GRMZM2G119894	782	ABC transporter B family member 21
3	50102205	50102210	-	GCGTCA	50102412	50102426	-	CTGCCTGGCGTTACA	-203	GRMZM2G119894	782	ABC transporter B family member 21
3	50102205	50102210	-	GCGTCA	50101316	50101330	+	CTCCCAGCCCGGCCG	876	GRMZM2G119894	782	ABC transporter B family member 21
3	50102205	50102210	-	GCGTCA	50101250	50101264	-	GTGCCTGCCTTGGTG	942	GRMZM2G119894	782	ABC transporter B family member 21
3	50102205	50102210	-	GCGTCA	50101344	50101358	+	CTGGCTGGATGGATG	848	GRMZM2G119894	782	ABC transporter B family member 21
3	50102205	50102210	-	GCGTCA	50102467	50102481	+	CGGCCTGCATGCATT	-258	GRMZM2G119894	782	ABC transporter B family member 21
3	50102205	50102210	-	GCGTCA	50101194	50101208	-	ATGCTTGCTCGCCCG	998	GRMZM2G119894	782	ABC transporter B family member 21
3	50102205	50102210	-	GCGTCA	50101348	50101362	+	CTGGATGGATGGATG	844	GRMZM2G119894	782	ABC transporter B family member 21
3	50102205	50102210	-	GCGTCA	50101320	50101334	+	CAGCCCGGCCGGTGG	872	GRMZM2G119894	782	ABC transporter B family member 21
3	50102205	50102210	-	GCGTCA	50102172	50102186	-	CACACTGCCTAGCCC	20	GRMZM2G119894	782	ABC transporter B family member 21
3	50102205	50102210	-	GCGTCA	50101340	50101354	+	ATGGCTGGCTGGATG	852	GRMZM2G119894	782	ABC transporter B family member 21
3	50513003	50513008	-	GCGTCA	50513392	50513406	+	CCGCCCGCCCGCCCT	-385	GRMZM2G170099	91370	NA
3	50513003	50513008	-	GCGTCA	50513175	50513189	+	AGGCCCGCCTGACTG	-168	GRMZM2G170099	91370	NA
3	50513003	50513008	-	GCGTCA	50513388	50513402	+	AGGGCCGCCCGCCCG	-381	GRMZM2G170099	91370	NA
3	50513003	50513008	-	GCGTCA	50513224	50513238	+	GTCCCTGCCGAGCGC	-217	GRMZM2G170099	91370	NA
3	50513003	50513008	-	GCGTCA	50513310	50513324	-	CGCCGTGGCGGGCCA	-303	GRMZM2G170099	91370	NA
3	50513003	50513008	-	GCGTCA	50513134	50513148	-	CTCTCCGCCTGTTTC	-127	GRMZM2G170099	91370	NA
3	50513003	50513008	-	GCGTCA	50512990	50513004	+	CTCGCCCGCTGGCTG	0	GRMZM2G170099	91370	NA
3	50513003	50513008	-	GCGTCA	50513204	50513218	+	CTACCTGCCATCCTT	-197	GRMZM2G170099	91370	NA
3	50513003	50513008	-	GCGTCA	50512994	50513008	+	CCCGCTGGCTGACGC	0	GRMZM2G170099	91370	NA
3	52213642	52213647	+	GCGTCA	52213694	52213708	-	CTGCCTGCCGTGCAC	48	GRMZM2G520903	8325	NA
3	52410256	52410261	+	ACGTCA	52410207	52410221	-	ATGCCTGCACGTCTC	-36	GRMZM2G363908	38286	NA
3	52410256	52410261	+	ACGTCA	52410211	52410225	-	CTCGATGCCTGCACG	-32	GRMZM2G363908	38286	NA
3	52410256	52410261	+	ACGTCA	52410241	52410255	+	GTGGCTGCGCTGCGG	-2	GRMZM2G363908	38286	NA
3	56991409	56991414	+	GCGTCA	56991427	56991441	+	CTACCTGCTGGGCGA	14	GRMZM2G072890	0	Late embryogenesis abundant protein
3	56991409	56991414	+	GCGTCA	56991298	56991312	-	CTGTCCACCTAGCTT	-98	GRMZM2G072890	0	Late embryogenesis abundant protein
3	65928773	65928778	-	GCGTCA	65928771	65928785	-	CACCCTGGCGTCACC	0	GRMZM2G701555	9028	NA
3	72057403	72057408	-	GCGTCA	72057378	72057392	-	AGGGCTGCCGTCATG	12	GRMZM2G701564	34184	NA
3	72057403	72057408	-	GCGTCA	72057410	72057424	-	ATTTCTGGCTGGAGC	-3	GRMZM2G701564	34184	NA
3	86789508	86789513	-	GCGTCA	86789651	86789665	+	ATGGCTGCCTTCTTC	-139	GRMZM2G086835	1360	Zinc finger protein 7
3	86789508	86789513	-	GCGTCA	86789655	86789669	+	CTGCCTTCTTCGCTC	-143	GRMZM2G086835	1360	Zinc finger protein 7
3	86935511	86935516	+	ACGTCA	86935573	86935587	+	GGGCCCGCCCTGCTC	58	GRMZM2G400223	235	Di-glucose binding protein with Kinesin motor domain
3	86935511	86935516	+	ACGTCA	86935563	86935577	-	GGCCCCGCCGGGCCG	48	GRMZM2G400223	235	Di-glucose binding protein with Kinesin motor domain
3	88546596	88546601	-	ACGTCA	88546425	88546439	-	CTGGCCGGCTTCGCC	158	GRMZM2G476933	594	mbd105;methyl binding domain105:
3	88546596	88546601	-	ACGTCA	88546411	88546425	-	CGCTCCGGTTTCCCG	172	GRMZM2G476933	594	mbd105;methyl binding domain105:
3	88546596	88546601	-	ACGTCA	88546565	88546579	+	CGGGCTGCGGGCCGC	18	GRMZM2G476933	594	mbd105;methyl binding domain105:
3	88546596	88546601	-	ACGTCA	88546429	88546443	-	CCGGCTGGCCGGCTT	154	GRMZM2G476933	594	mbd105;methyl binding domain105:
3	88546596	88546601	-	ACGTCA	88546433	88546447	-	CCTCCCGGCTGGCCG	150	GRMZM2G476933	594	mbd105;methyl binding domain105:
3	88546596	88546601	-	ACGTCA	88546572	88546586	+	CGGGCCGCAGGGCGG	11	GRMZM2G476933	594	mbd105;methyl binding domain105:
3	88546596	88546601	-	ACGTCA	88546432	88546446	-	CTCCCGGCTGGCCGG	151	GRMZM2G476933	594	mbd105;methyl binding domain105:
3	88546596	88546601	-	ACGTCA	88546537	88546551	-	ATGCACGGCGGCCGC	46	GRMZM2G476933	594	mbd105;methyl binding domain105:
3	88876117	88876122	-	GCGTCA	88876691	88876705	-	CGGGCGGCCGGCATG	-570	GRMZM2G351307	52128	NA
3	88876117	88876122	-	GCGTCA	88876176	88876190	-	GTCGCTAGCTAGCTG	-55	GRMZM2G351307	52128	NA
3	88876117	88876122	-	GCGTCA	88876118	88876132	+	GACGCTGCCTGCCCC	0	GRMZM2G351307	52128	NA
3	89058348	89058353	+	ACGTCA	89058287	89058301	-	GGCTCTGCCTGCTTG	-48	GRMZM2G164418	349	ubiquitin-specific protease 8
3	89058348	89058353	+	ACGTCA	89058270	89058284	+	GAGTCCGCCGGCCCA	-65	GRMZM2G164418	349	ubiquitin-specific protease 8
3	89058348	89058353	+	ACGTCA	89058283	89058297	-	CTGCCTGCTTGGTTG	-52	GRMZM2G164418	349	ubiquitin-specific protease 8
3	89058348	89058353	+	ACGTCA	89058469	89058483	+	GAGTCTGGCCGGCAT	117	GRMZM2G164418	349	ubiquitin-specific protease 8
3	89058348	89058353	+	ACGTCA	89058473	89058487	+	CTGGCCGGCATCCGC	121	GRMZM2G164418	349	ubiquitin-specific protease 8
3	91499373	91499378	+	GCGTCA	91499636	91499650	+	CGGGCCGGCCGCCCC	259	GRMZM2G328374	51693	NA
3	91499373	91499378	+	GCGTCA	91499508	91499522	+	CACCCTGCCGCCCCC	131	GRMZM2G328374	51693	NA
3	91499373	91499378	+	GCGTCA	91499729	91499743	-	CTCGATGCATGCCTA	352	GRMZM2G328374	51693	NA
3	123440027	123440032	-	ACGTCA	123440029	123440043	+	ACGTGTGGCTGGCTG	0	GRMZM2G104396	1685	Nuclear transcription factor Y subunit A-7
3	123440027	123440032	-	ACGTCA	123440033	123440047	+	GTGGCTGGCTGCGGA	-2	GRMZM2G104396	1685	Nuclear transcription factor Y subunit A-7
3	123440027	123440032	-	ACGTCA	123440001	123440015	+	GTGGCCGGTGGGCCA	13	GRMZM2G104396	1685	Nuclear transcription factor Y subunit A-7
3	124134937	124134942	-	ACGTCA	124134990	124135004	+	CTCCTCGCCTGTCGC	-49	AC197595.3_FG001	19023	NA
3	124134937	124134942	-	ACGTCA	124135017	124135031	+	ATGCCTGGTGGACTC	-76	AC197595.3_FG001	19023	NA
3	124134937	124134942	-	ACGTCA	124135013	124135027	+	CTGCATGCCTGGTGG	-72	AC197595.3_FG001	19023	NA
3	126256423	126256428	+	ACGTCA	126255963	126255977	+	GAGGCTGCTGTGCTG	-447	GRMZM2G351387	64731	U-box domain-containing protein 13
3	126256423	126256428	+	ACGTCA	126256390	126256404	+	CAGCCAGCCTACAGC	-20	GRMZM2G351387	64731	U-box domain-containing protein 13
3	126256423	126256428	+	ACGTCA	126256239	126256253	-	GTGCATGGCCGGCCG	-171	GRMZM2G351387	64731	U-box domain-containing protein 13
3	126256423	126256428	+	ACGTCA	126256235	126256249	-	ATGGCCGGCCGGAGA	-175	GRMZM2G351387	64731	U-box domain-containing protein 13
3	126256423	126256428	+	ACGTCA	126256234	126256248	+	CTCTCCGGCCGGCCA	-176	GRMZM2G351387	64731	U-box domain-containing protein 13
3	126256423	126256428	+	ACGTCA	126256434	126256448	+	CACGCTGTCTGTCCG	7	GRMZM2G351387	64731	U-box domain-containing protein 13
3	126256423	126256428	+	ACGTCA	126256386	126256400	-	TAGGCTGGCTGGAAG	-24	GRMZM2G351387	64731	U-box domain-containing protein 13
3	126256423	126256428	+	ACGTCA	126255850	126255864	+	CTTGCTGCCGGCCAG	-560	GRMZM2G351387	64731	U-box domain-containing protein 13
3	128552786	128552791	-	ACGTCA	128552837	128552851	+	CTCACTGGCGTGCTC	-47	GRMZM2G034511	2750	Membrane magnesium transporter
3	134898762	134898767	+	ACGTCA	134898800	134898814	+	CTGGCTGATAGGCTT	34	GRMZM2G512386	0	NA
3	137115221	137115226	-	ACGTCA	137115244	137115258	-	CTGCGCGCTCGGCGG	-19	GRMZM2G160687	140772	Agamous-like MADS-box protein AGL11
3	137115221	137115226	-	ACGTCA	137115095	137115109	+	CGCCCCGGCCGGCGC	113	GRMZM2G160687	140772	Agamous-like MADS-box protein AGL11
3	137115221	137115226	-	ACGTCA	137115162	137115176	+	CTCTCCGCTTTGCGT	46	GRMZM2G160687	140772	Agamous-like MADS-box protein AGL11
3	137609398	137609403	+	ACGTCA	137609352	137609366	+	CTGGCCGCTCGACGT	-33	GRMZM2G139700	748	Protein CUP-SHAPED COTYLEDON 3
3	138143081	138143086	-	GCGTCA	138143297	138143311	-	CCGGCTGCCCGCCCT	-212	GRMZM2G358050	496	trm2;thioredoxin M2:
3	138143081	138143086	-	GCGTCA	138143293	138143307	-	CTGCCCGCCCTGCCT	-208	GRMZM2G358050	496	trm2;thioredoxin M2:
3	138143081	138143086	-	GCGTCA	138143309	138143323	+	CGGTCCGGCGGTCGC	-224	GRMZM2G358050	496	trm2;thioredoxin M2:
3	138143081	138143086	-	GCGTCA	138143288	138143302	-	CGCCCTGCCTCGCTG	-203	GRMZM2G358050	496	trm2;thioredoxin M2:
3	138143081	138143086	-	GCGTCA	138143301	138143315	-	CGGACCGGCTGCCCG	-216	GRMZM2G358050	496	trm2;thioredoxin M2:
3	138143081	138143086	-	GCGTCA	138143284	138143298	-	CTGCCTCGCTGACGC	-199	GRMZM2G358050	496	trm2;thioredoxin M2:
3	142267015	142267020	+	GCGTCA	142266972	142266986	+	CTGCCTTCCTTGGTT	-30	GRMZM5G894436	8735	Transducin/WD40 repeat-like superfamily protein
3	142267015	142267020	+	GCGTCA	142266968	142266982	+	CAACCTGCCTTCCTT	-34	GRMZM5G894436	8735	Transducin/WD40 repeat-like superfamily protein
3	142279860	142279865	+	GCGTCA	142279846	142279860	+	CAGCCTGGCCGCACG	-1	GRMZM5G894436	442	Transducin/WD40 repeat-like superfamily protein
3	142279860	142279865	+	GCGTCA	142279878	142279892	-	CTCGCTGCTGTCAGT	14	GRMZM5G894436	442	Transducin/WD40 repeat-like superfamily protein
3	142279860	142279865	+	GCGTCA	142280018	142280032	-	GTGCCTTGCGGCCGC	154	GRMZM5G894436	442	Transducin/WD40 repeat-like superfamily protein
3	142279860	142279865	+	GCGTCA	142279903	142279917	-	CTGCCTGCGAGGCAT	39	GRMZM5G894436	442	Transducin/WD40 repeat-like superfamily protein
3	142279860	142279865	+	GCGTCA	142280117	142280131	-	ATGCCTGCCGGTGTG	253	GRMZM5G894436	442	Transducin/WD40 repeat-like superfamily protein
3	142281921	142281926	+	ACGTCA	142282356	142282370	-	ATGTCCGGCTCGCCC	431	GRMZM2G039505	491	Putative serine esterase family protein
3	142281921	142281926	+	ACGTCA	142281986	142282000	+	CTGTCAGCCGGGACC	61	GRMZM2G039505	491	Putative serine esterase family protein
3	142281921	142281926	+	ACGTCA	142282147	142282161	-	GGGCCCGCCTGTCAG	222	GRMZM2G039505	491	Putative serine esterase family protein
3	142281921	142281926	+	ACGTCA	142281941	142281955	-	ATTGCCGGCGGGCCC	16	GRMZM2G039505	491	Putative serine esterase family protein
3	145210635	145210640	-	ACGTCA	145210562	145210576	+	ATGTCTGTCTGTCTG	60	GRMZM2G122431	0	Cellulose synthase-like protein G3
3	145210635	145210640	-	ACGTCA	145210566	145210580	+	CTGTCTGTCTGTCTC	56	GRMZM2G122431	0	Cellulose synthase-like protein G3
3	146278681	146278686	-	ACGTCA	146278652	146278666	+	ATGCCTGATGGGATG	16	GRMZM2G309512	5440	receptor-like protein kinase 1
3	146278681	146278686	-	ACGTCA	146278644	146278658	+	GTGCCTGGATGCCTG	24	GRMZM2G309512	5440	receptor-like protein kinase 1
3	147202201	147202206	-	ACGTCA	147202117	147202131	+	CTGCATGGCAGCATG	71	GRMZM2G123805	28281	Patatin-like protein 2
3	147658349	147658354	-	ACGTCA	147658458	147658472	+	AGGTCCGCCCGTCTA	-105	GRMZM2G426046	1142	Calcium-binding protein CML38
3	149546855	149546860	+	GCGTCA	149546701	149546715	-	TAGGCTGGCCGTCTG	-141	GRMZM2G106945	44878	Polcalcin Jun o 2
3	149546855	149546860	+	GCGTCA	149546612	149546626	+	CTGCCTCCACGGCCG	-230	GRMZM2G106945	44878	Polcalcin Jun o 2
3	149546855	149546860	+	GCGTCA	149546697	149546711	-	CTGGCCGTCTGTCCG	-145	GRMZM2G106945	44878	Polcalcin Jun o 2
3	149546855	149546860	+	GCGTCA	149546665	149546679	-	CAAGCTGCTGGGCCC	-177	GRMZM2G106945	44878	Polcalcin Jun o 2
3	149593248	149593253	+	GCGTCA	149593217	149593231	+	TTGGCTGCTTGGCTC	-18	GRMZM2G106945	73	Polcalcin Jun o 2
3	149723742	149723747	+	ACGTCA	149723823	149723837	+	CTGCGTGCCTTTCCC	77	GRMZM2G541448	75061	NA
3	149723742	149723747	+	ACGTCA	149723889	149723903	+	AGCCATGGCTGGCTG	143	GRMZM2G541448	75061	NA
3	149723742	149723747	+	ACGTCA	149723893	149723907	+	ATGGCTGGCTGGCCA	147	GRMZM2G541448	75061	NA
3	149723742	149723747	+	ACGTCA	149723897	149723911	+	CTGGCTGGCCATGCA	151	GRMZM2G541448	75061	NA
3	152240964	152240969	-	GCGTCA	152240844	152240858	+	CAGGCTAGCTACCTT	107	GRMZM2G050997	0	Cytokinin oxidase 2
3	155096010	155096015	+	ACGTCA	155096036	155096050	-	ACGGCCGCCGGCCTC	22	GRMZM2G019686	36770	FPF1-like protein 1
3	155252562	155252567	+	GCGTCA	155252650	155252664	-	ATGGCTGGAGGCACC	84	GRMZM5G822137	106328	Heavy metal transport/detoxification superfamily protein
3	155252562	155252567	+	GCGTCA	155252698	155252712	+	CTGCCTGCACGGAAT	132	GRMZM5G822137	106328	Heavy metal transport/detoxification superfamily protein
3	155252562	155252567	+	GCGTCA	155252694	155252708	+	GTAGCTGCCTGCACG	128	GRMZM5G822137	106328	Heavy metal transport/detoxification superfamily protein
3	156529421	156529426	-	GCGTCA	156529599	156529613	+	CCTGCTGCCTGTCTG	-174	GRMZM2G338259	0	Auxin response factor 10
3	156529421	156529426	-	GCGTCA	156529592	156529606	+	CTGGCTGCCTGCTGC	-167	GRMZM2G338259	0	Auxin response factor 10
3	156529421	156529426	-	GCGTCA	156529580	156529594	+	GTGTGCGGCTGGCTG	-155	GRMZM2G338259	0	Auxin response factor 10
3	156529421	156529426	-	GCGTCA	156529588	156529602	+	CTGGCTGGCTGCCTG	-163	GRMZM2G338259	0	Auxin response factor 10
3	156529421	156529426	-	GCGTCA	156529269	156529283	-	CTTTCCGCCCGCCTT	139	GRMZM2G338259	0	Auxin response factor 10
3	156529421	156529426	-	GCGTCA	156529603	156529617	+	CTGCCTGTCTGGTCT	-178	GRMZM2G338259	0	Auxin response factor 10
3	156529421	156529426	-	GCGTCA	156529584	156529598	+	GCGGCTGGCTGGCTG	-159	GRMZM2G338259	0	Auxin response factor 10
3	156529421	156529426	-	GCGTCA	156529607	156529621	+	CTGTCTGGTCTGACC	-182	GRMZM2G338259	0	Auxin response factor 10
3	156681748	156681753	-	GCGTCA	156682306	156682320	+	CTCCCTTCCCTCCCG	-554	GRMZM2G032132	0	Receptor-like protein kinase 5
3	156681748	156681753	-	GCGTCA	156681631	156681645	+	CTCGCCGGCCCGCTC	104	GRMZM2G032132	0	Receptor-like protein kinase 5
3	156681748	156681753	-	GCGTCA	156682354	156682368	+	CTGTCTCCCTTCACA	-602	GRMZM2G032132	0	Receptor-like protein kinase 5
3	156681748	156681753	-	GCGTCA	156682004	156682018	+	ATGCCTTGATGCCCG	-252	GRMZM2G032132	0	Receptor-like protein kinase 5
3	156681748	156681753	-	GCGTCA	156681852	156681866	+	CTCCCCGGCGCGCGC	-100	GRMZM2G032132	0	Receptor-like protein kinase 5
3	158545066	158545071	+	GCGTCA	158545066	158545080	-	CTGTGTGGCTGACGC	0	GRMZM2G081013	7063	Periodic tryptophan protein 1
3	158545066	158545071	+	GCGTCA	158545027	158545041	-	CTGCCTGCTGTCTCC	-26	GRMZM2G081013	7063	Periodic tryptophan protein 1
3	159718484	159718489	-	ACGTCA	159718479	159718493	+	CGGGCTGACGTGCTT	0	GRMZM2G030504	886	NA
3	159718484	159718489	-	ACGTCA	159718390	159718404	-	GTGGCTGCTGGCCGC	81	GRMZM2G030504	886	NA
3	159718484	159718489	-	ACGTCA	159718583	159718597	-	GAGCCTAGCTAGCTA	-95	GRMZM2G030504	886	NA
3	159718484	159718489	-	ACGTCA	159718604	159718618	-	CTGTCAGGCCGCCGC	-116	GRMZM2G030504	886	NA
3	159718484	159718489	-	ACGTCA	159718608	159718622	+	CGGCCTGACAGCCCT	-120	GRMZM2G030504	886	NA
3	159718484	159718489	-	ACGTCA	159718517	159718531	+	TTGCCTGCCTCGCTC	-29	GRMZM2G030504	886	NA
3	159720233	159720238	+	GCGTCA	159720165	159720179	-	TTGCCTAGTTGCCTT	-55	GRMZM2G030038	0	Expressed protein; protein
3	159720233	159720238	+	GCGTCA	159720161	159720175	-	CTAGTTGCCTTGCCG	-59	GRMZM2G030038	0	Expressed protein; protein
3	159720281	159720286	+	GCGTCA	159720314	159720328	-	CGGCTCGGCTGCCGC	29	GRMZM2G030038	0	Expressed protein; protein
3	159729079	159729084	+	GCGTCA	159729041	159729055	+	ATCTCTGGCTTGCCT	-25	GRMZM2G030038	6937	Expressed protein; protein
3	160973661	160973666	-	GCGTCA	160973628	160973642	-	CTGGCTTCCTTCAGA	20	GRMZM2G359505	2098	RING/U-box superfamily protein
3	160973661	160973666	-	GCGTCA	160973632	160973646	-	CTGCCTGGCTTCCTT	16	GRMZM2G359505	2098	RING/U-box superfamily protein
3	160973661	160973666	-	GCGTCA	160973636	160973650	-	ACGCCTGCCTGGCTT	12	GRMZM2G359505	2098	RING/U-box superfamily protein
3	160973741	160973746	+	GCGTCA	160973718	160973732	+	CTCGCTCGGTGGCCG	-10	GRMZM2G359505	2018	RING/U-box superfamily protein
3	161618985	161618990	+	ACGTCA	161618917	161618931	-	CAGGCTGCCGAGTTC	-55	GRMZM2G145346	1164	Wiscott-Aldrich syndrome%2C C-terminal
3	161683982	161683987	-	GCGTCA	161684417	161684431	+	GTTGCTGGTTGGATC	-431	GRMZM2G087032	1835	Zinc finger CCCH domain-containing protein 33
3	161683982	161683987	-	GCGTCA	161684062	161684076	+	CACTCCGGTCGCCTG	-76	GRMZM2G087032	1835	Zinc finger CCCH domain-containing protein 33
3	161775692	161775697	+	GCGTCA	161775791	161775805	-	CTCGCTGCGTGCGTC	95	GRMZM2G103812	469	Selenium-binding protein 3
3	161775692	161775697	+	GCGTCA	161775503	161775517	-	CTCCCTGGTTCTCCC	-176	GRMZM2G103812	469	Selenium-binding protein 3
3	162110240	162110245	+	GCGTCA	162109728	162109742	-	CAGCCTGGATGACTT	-499	GRMZM2G180406	1057	Transcription factor bHLH62
3	162137267	162137272	-	ACGTCA	162137175	162137189	-	GTGTCTGCGTTGCGT	79	GRMZM2G166548	744	DUF506 family protein
3	162137267	162137272	-	ACGTCA	162137022	162137036	-	GAGCCTGCCTGGCCC	232	GRMZM2G166548	744	DUF506 family protein
3	162643183	162643188	-	GCGTCA	162643420	162643434	-	CTGTCTGCACTGCAG	-233	GRMZM5G816423	0	NA
3	162643183	162643188	-	GCGTCA	162643424	162643438	-	CTGTCTGTCTGCACT	-237	GRMZM5G816423	0	NA
3	165174930	165174935	-	ACGTCA	165174894	165174908	-	AAGCCTAGCTACCTA	23	GRMZM2G085113	41910	Protein terminal ear1
3	165776122	165776127	+	GCGTCA	165776199	165776213	+	GGGGCTGGTCAGCTC	73	GRMZM2G058450	1403	RING/U-box superfamily protein
3	165776122	165776127	+	GCGTCA	165775886	165775900	+	CTTCCTGCCCACAGG	-223	GRMZM2G058450	1403	RING/U-box superfamily protein
3	166436185	166436190	-	GCGTCA	166436135	166436149	-	GGCCCTGGCTGGCTG	37	GRMZM2G058954	1990	DNA repair protein recA homolog 3 mitochondrial
3	166436185	166436190	-	GCGTCA	166436131	166436145	-	CTGGCTGGCTGGGCA	41	GRMZM2G058954	1990	DNA repair protein recA homolog 3 mitochondrial
3	166436185	166436190	-	GCGTCA	166436121	166436135	+	GTGCCTCGCTTGCCC	51	GRMZM2G058954	1990	DNA repair protein recA homolog 3 mitochondrial
3	167416929	167416934	+	ACGTCA	167417345	167417359	+	CTCGCTGGCTGTGGA	412	GRMZM2G093119	1636	Sister chromatid cohesion 1 protein 4
3	167416929	167416934	+	ACGTCA	167417308	167417322	+	CGGACTGGCTGCTCG	375	GRMZM2G093119	1636	Sister chromatid cohesion 1 protein 4
3	167416929	167416934	+	ACGTCA	167417017	167417031	-	CTGTCTGCAGGTCAG	84	GRMZM2G093119	1636	Sister chromatid cohesion 1 protein 4
3	167416929	167416934	+	ACGTCA	167417312	167417326	+	CTGGCTGCTCGTCGT	379	GRMZM2G093119	1636	Sister chromatid cohesion 1 protein 4
3	167416929	167416934	+	ACGTCA	167416752	167416766	+	CTTTCTGCCATGCTG	-164	GRMZM2G093119	1636	Sister chromatid cohesion 1 protein 4
3	167416929	167416934	+	ACGTCA	167417084	167417098	-	CTCCGTGCCAGCCTT	151	GRMZM2G093119	1636	Sister chromatid cohesion 1 protein 4
3	167416929	167416934	+	ACGTCA	167417341	167417355	+	CTCTCTCGCTGGCTG	408	GRMZM2G093119	1636	Sister chromatid cohesion 1 protein 4
3	167416929	167416934	+	ACGTCA	167417059	167417073	+	GGGTCTGCCGTGCCG	126	GRMZM2G093119	1636	Sister chromatid cohesion 1 protein 4
3	167479944	167479949	-	ACGTCA	167479930	167479944	-	AGGGCTGGCGTGCAT	1	GRMZM2G044092	319	Beta-glucosidase 42
3	170319391	170319396	-	ACGTCA	170319543	170319557	+	CTGGCCTGCCGGCAC	-148	GRMZM2G125531	981	KH domain-containing protein /At1g09670
3	170319391	170319396	-	ACGTCA	170319494	170319508	+	ATGCCAGGTCGGCTC	-99	GRMZM2G125531	981	KH domain-containing protein /At1g09670
3	170319391	170319396	-	ACGTCA	170319539	170319553	+	AGCCCTGGCCTGCCG	-144	GRMZM2G125531	981	KH domain-containing protein /At1g09670
3	170497925	170497930	-	GCGTCA	170498604	170498618	+	GAGCGTGCCTGCACG	-675	GRMZM2G155532	2262	TPX2 (targeting protein for Xklp2) protein family
3	170497925	170497930	-	GCGTCA	170498394	170498408	-	ACGCATGCCTGCCGC	-465	GRMZM2G155532	2262	TPX2 (targeting protein for Xklp2) protein family
3	170497925	170497930	-	GCGTCA	170498390	170498404	-	ATGCCTGCCGCGCTG	-461	GRMZM2G155532	2262	TPX2 (targeting protein for Xklp2) protein family
3	170497925	170497930	-	GCGTCA	170498403	170498417	+	ATGCGTGCTCTGCTG	-474	GRMZM2G155532	2262	TPX2 (targeting protein for Xklp2) protein family
3	170497925	170497930	-	GCGTCA	170498171	170498185	-	CCGCCTCCCGGCCCC	-242	GRMZM2G155532	2262	TPX2 (targeting protein for Xklp2) protein family
3	170497925	170497930	-	GCGTCA	170498339	170498353	+	CTGCCAGGTTGCATT	-410	GRMZM2G155532	2262	TPX2 (targeting protein for Xklp2) protein family
3	170500109	170500114	+	GCGTCA	170500310	170500324	+	CTGCCTCACTGCCTG	197	GRMZM2G155532	78	TPX2 (targeting protein for Xklp2) protein family
3	170500109	170500114	+	GCGTCA	170500302	170500316	+	GCACCTGCCTGCCTC	189	GRMZM2G155532	78	TPX2 (targeting protein for Xklp2) protein family
3	170500109	170500114	+	GCGTCA	170500322	170500336	+	CTGCCTACCTACCTG	209	GRMZM2G155532	78	TPX2 (targeting protein for Xklp2) protein family
3	170500109	170500114	+	GCGTCA	170500314	170500328	+	CTCACTGCCTGCCTA	201	GRMZM2G155532	78	TPX2 (targeting protein for Xklp2) protein family
3	170500109	170500114	+	GCGTCA	170500318	170500332	+	CTGCCTGCCTACCTA	205	GRMZM2G155532	78	TPX2 (targeting protein for Xklp2) protein family
3	170500109	170500114	+	GCGTCA	170500334	170500348	+	CTGCGTTGTTGCCTT	221	GRMZM2G155532	78	TPX2 (targeting protein for Xklp2) protein family
3	170500109	170500114	+	GCGTCA	170500306	170500320	+	CTGCCTGCCTCACTG	193	GRMZM2G155532	78	TPX2 (targeting protein for Xklp2) protein family
3	170866032	170866037	+	GCGTCA	170866115	170866129	-	ACCGCTGGCCGCCCC	79	GRMZM2G014653	0	NAC domain-containing protein 48%3B NAC transcription factor
3	170866032	170866037	+	GCGTCA	170866111	170866125	-	CTGGCCGCCCCGACG	75	GRMZM2G014653	0	NAC domain-containing protein 48%3B NAC transcription factor
3	170866032	170866037	+	GCGTCA	170866220	170866234	-	CCGCCTGCCCTCATC	184	GRMZM2G014653	0	NAC domain-containing protein 48%3B NAC transcription factor
3	170866032	170866037	+	GCGTCA	170866068	170866082	+	CTGCCCGCCCGACGG	32	GRMZM2G014653	0	NAC domain-containing protein 48%3B NAC transcription factor
3	170866032	170866037	+	GCGTCA	170866072	170866086	-	CGGGCCGTCGGGCGG	36	GRMZM2G014653	0	NAC domain-containing protein 48%3B NAC transcription factor
3	170866032	170866037	+	GCGTCA	170866064	170866078	+	CGCTCTGCCCGCCCG	28	GRMZM2G014653	0	NAC domain-containing protein 48%3B NAC transcription factor
3	170866032	170866037	+	GCGTCA	170866224	170866238	-	ATGGCCGCCTGCCCT	188	GRMZM2G014653	0	NAC domain-containing protein 48%3B NAC transcription factor
3	170866032	170866037	+	GCGTCA	170866486	170866500	+	ATCCCTAGCTTGCTT	450	GRMZM2G014653	0	NAC domain-containing protein 48%3B NAC transcription factor
3	170953876	170953881	+	ACGTCA	170953702	170953716	-	CTATCTGGGTGCCCA	-161	GRMZM2G368380	1040	Exosome complex component RRP45B
3	171794234	171794239	+	GCGTCA	171793868	171793882	-	CTAGCTAGCTAGCTC	-353	GRMZM2G039365	0	sweet1a;sugars will eventually be exported transporter1a:
3	171794276	171794281	-	GCGTCA	171794531	171794545	-	CTGCATGGTTTGCTG	-251	GRMZM2G039365	0	sweet1a;sugars will eventually be exported transporter1a:
3	171798457	171798462	+	GCGTCA	171798418	171798432	-	TTGGCTGCATGCCGC	-26	GRMZM2G039365	2757	sweet1a;sugars will eventually be exported transporter1a:
3	171798457	171798462	+	GCGTCA	171798307	171798321	-	CTGGCGGGCGGCATC	-137	GRMZM2G039365	2757	sweet1a;sugars will eventually be exported transporter1a:
3	172180388	172180393	+	GCGTCA	172180644	172180658	-	GTCGCGGCCGGCCGC	252	GRMZM2G180516	58103	NA
3	172180388	172180393	+	GCGTCA	172180370	172180384	-	CTCCCTGATGACCTC	-5	GRMZM2G180516	58103	NA
3	172180388	172180393	+	GCGTCA	172180328	172180342	-	GTGGATGGCTGGCAC	-47	GRMZM2G180516	58103	NA
3	172376437	172376442	+	GCGTCA	172376473	172376487	-	CGGTTTGCCGGCCCG	32	GRMZM2G078500	141	Extradiol ring-cleavage dioxygenase
3	172376437	172376442	+	GCGTCA	172376282	172376296	-	AGGTCTGCTTGGGTT	-142	GRMZM2G078500	141	Extradiol ring-cleavage dioxygenase
3	172388884	172388889	+	GCGTCA	172388823	172388837	+	CTGCCTGCCCCGCCC	-48	GRMZM2G078500	9281	Extradiol ring-cleavage dioxygenase
3	172388884	172388889	+	GCGTCA	172388892	172388906	+	ATGGATGGATGGCGC	4	GRMZM2G078500	9281	Extradiol ring-cleavage dioxygenase
3	172388884	172388889	+	GCGTCA	172388815	172388829	+	GGCTTTGCCTGCCTG	-56	GRMZM2G078500	9281	Extradiol ring-cleavage dioxygenase
3	172388884	172388889	+	GCGTCA	172388819	172388833	+	TTGCCTGCCTGCCCC	-52	GRMZM2G078500	9281	Extradiol ring-cleavage dioxygenase
3	172423879	172423884	-	ACGTCA	172423984	172423998	+	GTGCCTGCATGTCTG	-101	GRMZM2G167253	2198	Leucine-rich receptor-like protein kinase family protein
3	172423879	172423884	-	ACGTCA	172423980	172423994	+	ATCTGTGCCTGCATG	-97	GRMZM2G167253	2198	Leucine-rich receptor-like protein kinase family protein
3	172423879	172423884	-	ACGTCA	172424072	172424086	-	TAGCCTGGTCGGCTG	-189	GRMZM2G167253	2198	Leucine-rich receptor-like protein kinase family protein
3	172423879	172423884	-	ACGTCA	172423992	172424006	+	ATGTCTGATTGGATT	-109	GRMZM2G167253	2198	Leucine-rich receptor-like protein kinase family protein
3	173324004	173324009	-	GCGTCA	173324095	173324109	+	ATGCATGGTTGTCAG	-87	GRMZM2G060255	0	Adenine nucleotide alpha hydrolases-like superfamily protein
3	173324004	173324009	-	GCGTCA	173324107	173324121	-	CTGGCTCCTGGCCTG	-99	GRMZM2G060255	0	Adenine nucleotide alpha hydrolases-like superfamily protein
3	173332845	173332850	+	GCGTCA	173332782	173332796	-	CTGGACGGCTTCCAT	-50	GRMZM2G361120	1070	Protein SRC2 homolog
3	173332845	173332850	+	GCGTCA	173332577	173332591	-	CTGGCTGGGTCCCGC	-255	GRMZM2G361120	1070	Protein SRC2 homolog
3	175591400	175591405	+	GCGTCA	175591297	175591311	+	CTGGCCGCCGGCAAC	-90	GRMZM2G149756	619	Ethylene-responsive transcription factor ABR1
3	175591400	175591405	+	GCGTCA	175591401	175591415	-	GAGCCTGGTTTGACG	0	GRMZM2G149756	619	Ethylene-responsive transcription factor ABR1
3	175591400	175591405	+	GCGTCA	175591293	175591307	+	GCGGCTGGCCGCCGG	-94	GRMZM2G149756	619	Ethylene-responsive transcription factor ABR1
3	176401345	176401350	+	ACGTCA	176401181	176401195	-	CAAGCTGCCCTGCCC	-151	GRMZM2G133311	188	Transcription repressor OFP13
3	176401345	176401350	+	ACGTCA	176401125	176401139	+	AACCCTGCTTGCAGA	-207	GRMZM2G133311	188	Transcription repressor OFP13
[truncated: 3,540 more rows]

## Sheet: Sheet2
Functional enrichment using GO for genes within 1kb of an annotated FEA4-ABI3 cis-element module (FEA4 and ABI3 motifs < 50 bp apart within FEA4 binding sites) using maize-GAMER annotations (V3).
1Genes were classified as either present within 1kb of a FEA4-ABI3 cis-element module or of a randomly selected FEA4 motif of equal size (n =1,039).
ID	Description	Category1	p.adjust (FDR)	qvalue	geneID	Count
GO:0010360	negative regulation of anion channel activity	FEA4-ABI3 proximal genes	0.00193219	0.00184356	GRMZM2G177386/GRMZM2G102255/GRMZM2G383807/GRMZM2G300125	4
GO:0009788	negative regulation of abscisic acid-activated signaling pathway	FEA4-ABI3 proximal genes	0.00193219	0.00184356	GRMZM2G120371/GRMZM2G177386/GRMZM2G102255/GRMZM2G013236/GRMZM2G079632/GRMZM2G107565/GRMZM2G383807/GRMZM2G300125/GRMZM2G115721	9
GO:0009873	ethylene-activated signaling pathway	FEA4-ABI3 proximal genes	0.00193219	0.00184356	GRMZM2G347043/GRMZM5G851490/GRMZM2G131961/GRMZM2G452564/GRMZM2G139700/GRMZM2G174834/GRMZM2G151223/GRMZM2G055204/GRMZM2G177386/GRMZM5G846057/GRMZM2G102255/AC233933.1_FG001/GRMZM2G123119/GRMZM2G383807/GRMZM2G300125/GRMZM2G156006/GRMZM2G056099	17
GO:0019955	cytokine binding	FEA4-ABI3 proximal genes	0.0111392	0.0106282	GRMZM2G305900/GRMZM2G151223/GRMZM2G054032/GRMZM2G375159	4
GO:0010162	seed dormancy process	FEA4-ABI3 proximal genes	0.0214774	0.0204922	GRMZM2G055992/GRMZM2G061662/GRMZM2G389379/GRMZM2G169681/GRMZM2G452564/GRMZM2G463291/GRMZM2G479760/GRMZM2G177386/GRMZM2G102255/GRMZM2G383807/GRMZM2G300125/GRMZM2G129154/GRMZM2G156006	13
GO:0005777	peroxisome	FEA4-ABI3 proximal genes	0.0483562	0.0461381	GRMZM2G099467/GRMZM2G105025/GRMZM2G061662/GRMZM2G137558/GRMZM2G108991/GRMZM2G115518/GRMZM2G120539/GRMZM5G806449/GRMZM2G127798/GRMZM2G173928/GRMZM2G406830/GRMZM2G317330	12
GO:0019838	growth factor binding	FEA4-ABI3 proximal genes	0.0542872	0.051797	GRMZM2G305900/GRMZM2G054032/GRMZM2G375159	3
GO:0010327	acetyl CoA:(Z)-3-hexen-1-ol acetyltransferase activity	FEA4-ABI3 proximal genes	0.0542872	0.051797	GRMZM2G305900/GRMZM2G050450/GRMZM2G375159/GRMZM2G060210	4
GO:0009909	regulation of flower development	FEA4-ABI3 proximal genes	0.0542872	0.051797	GRMZM2G061662/GRMZM2G131961/GRMZM2G452178/GRMZM2G106945/GRMZM2G040924/GRMZM2G151223/GRMZM2G479760/GRMZM2G177386/GRMZM2G102255/GRMZM2G097900/GRMZM2G383807/GRMZM2G300125/GRMZM2G056099	13
GO:0010205	photoinhibition	FEA4-ABI3 proximal genes	0.0589731	0.056268	GRMZM2G177386/GRMZM2G102255/GRMZM2G383807/GRMZM2G300125	4
GO:0009736	cytokinin-activated signaling pathway	FEA4-ABI3 proximal genes	0.0604865	0.057712	GRMZM2G100020/AC210003.2_FG004/GRMZM2G452178/GRMZM2G097207/GRMZM2G151223/GRMZM2G055204/GRMZM2G120371/GRMZM5G846057	8
GO:0050366	tyramine N-feruloyltransferase activity	FEA4-ABI3 proximal genes	0.0604865	0.057712	GRMZM2G305900/GRMZM2G050450/GRMZM2G375159/GRMZM2G060210/GRMZM2G005522	5
GO:0009740	gibberellic acid mediated signaling pathway	FEA4-ABI3 proximal genes	0.0604865	0.057712	GRMZM2G055992/GRMZM2G389379/GRMZM2G169681/GRMZM2G002704/GRMZM2G028438/GRMZM2G463291/GRMZM2G479760/GRMZM2G120371/GRMZM2G129154/GRMZM2G156006	10
GO:0006575	cellular modified amino acid metabolic process	FEA4-ABI3 proximal genes	0.0604865	0.057712	GRMZM2G450498/GRMZM2G171383/GRMZM2G438178/GRMZM2G000936/GRMZM2G305900/GRMZM2G119219/GRMZM2G375159/GRMZM2G005522	8
GO:0042729	DASH complex	FEA4-ABI3 proximal genes	0.0604865	0.057712	GRMZM2G158328/GRMZM2G148561/GRMZM2G147880/GRMZM2G161411/GRMZM2G073272/GRMZM2G092694	6
GO:0009755	hormone-mediated signaling pathway	FEA4-ABI3 proximal genes	0.0604865	0.057712	GRMZM2G139834/GRMZM2G028386/GRMZM2G158140/GRMZM2G068967/GRMZM2G000936/GRMZM2G149756/GRMZM2G020016/GRMZM2G135044	8
GO:0052325	cell wall pectin biosynthetic process	FEA4-ABI3 proximal genes	0.0613471	0.0585331	GRMZM2G305900/GRMZM2G050450/GRMZM2G375159/GRMZM2G060210/GRMZM2G005522	5
GO:0048574	long-day photoperiodism, flowering	FEA4-ABI3 proximal genes	0.0836301	0.079794	GRMZM2G106945/GRMZM2G068330/GRMZM2G106363/GRMZM2G097900	4
GO:0047205	quinate O-hydroxycinnamoyltransferase activity	FEA4-ABI3 proximal genes	0.0836301	0.079794	GRMZM2G305900/GRMZM2G050450/GRMZM2G375159/GRMZM2G060210/GRMZM2G005522	5
GO:0009834	plant-type secondary cell wall biogenesis	FEA4-ABI3 proximal genes	0.0836301	0.079794	GRMZM2G139834/GRMZM2G353276/GRMZM2G139700/GRMZM2G026881/GRMZM2G150302/GRMZM2G177631/GRMZM2G322047/GRMZM2G135044	8
GO:0010260	animal organ senescence	FEA4-ABI3 proximal genes	0.090268	0.0861274	GRMZM2G107597/GRMZM2G347043/GRMZM2G083347/GRMZM2G131961/GRMZM2G139700/GRMZM2G151223/GRMZM2G102255/GRMZM2G079632/GRMZM2G383807/GRMZM2G300125/GRMZM2G056099	11
GO:0009873	ethylene-activated signaling pathway	Random set	3.88053e-06	3.50212e-06	GRMZM2G044383/AF546187.1_FG012/GRMZM2G347043/GRMZM2G159811/GRMZM2G174784/GRMZM2G131961/GRMZM2G114276/GRMZM2G125656/GRMZM2G452564/GRMZM5G896260/GRMZM2G458728/GRMZM2G073258/GRMZM2G055204/GRMZM2G133331/GRMZM2G177386/GRMZM2G102255/AC233933.1_FG001/GRMZM2G147966/GRMZM2G431156/GRMZM2G174347/GRMZM2G156006/GRMZM2G056099	22
GO:0009733	response to auxin	Random set	0.0215127	0.0194148	GRMZM2G113002/AF546187.1_FG012/GRMZM2G347043/GRMZM2G042992/GRMZM2G159811/GRMZM2G097638/GRMZM2G164405/GRMZM2G166337/GRMZM2G452564/GRMZM2G106945/GRMZM2G458728/AC225718.2_FG006/GRMZM2G166944/GRMZM2G102255/GRMZM2G079632/GRMZM2G147966/GRMZM2G118453	17
GO:0052325	cell wall pectin biosynthetic process	Random set	0.0279774	0.0252492	GRMZM2G123654/GRMZM5G800407/GRMZM2G305900/GRMZM2G316787/GRMZM2G375159/GRMZM2G446652	6
GO:0010162	seed dormancy process	Random set	0.0279774	0.0252492	GRMZM2G159811/GRMZM2G389379/GRMZM2G452564/GRMZM2G001426/GRMZM2G024973/GRMZM2G463291/GRMZM2G479760/GRMZM5G800598/GRMZM2G449817/GRMZM2G177386/GRMZM2G102255/GRMZM2G129154/GRMZM2G156006	13
GO:0010260	animal organ senescence	Random set	0.0279774	0.0252492	GRMZM2G047835/GRMZM2G347043/GRMZM2G131961/GRMZM5G853245/GRMZM2G338259/GRMZM2G390641/GRMZM2G133331/GRMZM2G077278/GRMZM2G102255/GRMZM2G079632/GRMZM2G019974/GRMZM2G067675/GRMZM2G056099	13
GO:0047183	anthocyanin 5-aromatic acyltransferase activity	Random set	0.0279774	0.0252492	GRMZM2G123654/GRMZM5G800407/GRMZM2G316787	3
GO:0050736	O-malonyltransferase activity	Random set	0.0279774	0.0252492	GRMZM2G123654/GRMZM5G800407/GRMZM2G316787	3
GO:0047205	quinate O-hydroxycinnamoyltransferase activity	Random set	0.0294953	0.026619	GRMZM2G123654/GRMZM5G800407/GRMZM2G305900/GRMZM2G316787/GRMZM2G375159/GRMZM2G446652	6
GO:0010224	response to UV-B	Random set	0.044361	0.0400351	GRMZM2G035243/GRMZM2G064605/GRMZM2G085845/GRMZM2G114276/GRMZM2G107199/GRMZM5G888620/GRMZM2G105954/GRMZM2G115013/GRMZM5G896260/GRMZM2G476523/GRMZM2G048910/GRMZM2G431156/GRMZM2G344993	13
GO:0003959	NADPH dehydrogenase activity	Random set	0.0455456	0.0411041	GRMZM2G068947/GRMZM2G059191/GRMZM2G000236	3
GO:0009407	toxin catabolic process	Random set	0.0484599	0.0437342	GRMZM2G480439/GRMZM2G044383/GRMZM2G047835/GRMZM2G308687/GRMZM5G884600/GRMZM2G102499/GRMZM5G888620/GRMZM2G002704/GRMZM5G896260/GRMZM5G806449/GRMZM2G019974/GRMZM2G087875/GRMZM2G118453/GRMZM2G344993	14
GO:0000303	response to superoxide	Random set	0.0484599	0.0437342	GRMZM2G347043/GRMZM2G159811/GRMZM2G125656/GRMZM2G452564/GRMZM2G458728	5
GO:0050366	tyramine N-feruloyltransferase activity	Random set	0.0679482	0.0613222	GRMZM2G123654/GRMZM5G800407/GRMZM2G305900/GRMZM2G375159/GRMZM2G446652	5
GO:0015996	chlorophyll catabolic process	Random set	0.0679482	0.0613222	GRMZM2G013986/GRMZM2G148908/GRMZM2G406108/GRMZM2G166281/GRMZM2G057159/GRMZM5G853245/GRMZM2G120539/GRMZM2G176253/GRMZM2G152417	9
GO:0009845	seed germination	Random set	0.0679482	0.0613222	GRMZM2G475948/GRMZM2G159811/GRMZM2G389379/GRMZM2G001426/GRMZM2G024973/GRMZM2G463291/GRMZM2G161175/GRMZM2G479760/GRMZM5G800598/GRMZM2G449817/GRMZM2G177386/GRMZM2G102255/GRMZM2G351937/GRMZM2G129154	14
GO:0048645	animal organ formation	Random set	0.0845701	0.0763232	GRMZM2G113002/GRMZM2G131961/GRMZM2G114276/GRMZM2G107199/GRMZM2G105954/GRMZM2G046459/GRMZM2G133331/GRMZM2G311898/GRMZM2G178886/GRMZM5G805609/GRMZM2G056099	11
GO:0019321	pentose metabolic process	Random set	0.0857595	0.0773965	GRMZM2G127798/GRMZM5G834260/GRMZM2G134256	3
GO:0005770	late endosome	Random set	0.0857595	0.0773965	GRMZM2G047835/GRMZM2G040115/GRMZM2G109869/GRMZM2G119828/GRMZM2G001426/GRMZM2G024973/GRMZM2G463291/GRMZM2G311680/GRMZM2G129154	9
GO:0048730	epidermis morphogenesis	Random set	0.090253	0.0814518	GRMZM2G123654/GRMZM5G800407/GRMZM2G316787	3
GO:0031048	chromatin silencing by small RNA	Random set	0.0921815	0.0831923	GRMZM2G131961/GRMZM2G452564/GRMZM2G097207/GRMZM2G046459/GRMZM2G133331/GRMZM5G805609/GRMZM2G056099	7
GO:0009909	regulation of flower development	Random set	0.0970456	0.0875821	GRMZM2G159811/GRMZM2G131961/GRMZM2G106945/GRMZM5G896260/GRMZM2G479760/GRMZM2G046459/GRMZM5G800598/GRMZM2G133331/GRMZM2G177386/GRMZM2G102255/GRMZM5G805609/GRMZM2G056099	12
GO:2000033	regulation of seed dormancy process	Random set	0.0970456	0.0875821	GRMZM2G452564/GRMZM2G001426/GRMZM2G024973/GRMZM2G129154	4

## Sheet: Sheet3
GO term associations for closest genes within 1kb of annotated FEA4-ABI3 cis-element modules
GO ID	GO Description	Gene ID	Annotations
GO:0010327	acetyl CoA:(Z)-3-hexen-1-ol acetyltransferase activity	GRMZM2G050450	(Z)-3-hexen-1-ol acetyltransferase
GO:0010327	acetyl CoA:(Z)-3-hexen-1-ol acetyltransferase activity	GRMZM2G060210	HXXXD-type acyl-transferase family protein
GO:0010327	acetyl CoA:(Z)-3-hexen-1-ol acetyltransferase activity	GRMZM2G305900	HXXXD-type acyl-transferase family protein
GO:0010327	acetyl CoA:(Z)-3-hexen-1-ol acetyltransferase activity	GRMZM2G375159	HXXXD-type acyl-transferase family protein
GO:0010260	animal organ senescence	GRMZM2G056099	Glucose-6-phosphate 1-dehydrogenase 4 chloroplastic
GO:0010260	animal organ senescence	GRMZM2G079632	NAC domain-containing protein 2
GO:0010260	animal organ senescence	GRMZM2G083347	Putative NAC domain transcription factor superfamily protein
GO:0010260	animal organ senescence	GRMZM2G102255	prh14;protein phosphatase homolog14:
GO:0010260	animal organ senescence	GRMZM2G107597	sweet16;sugars will eventually be exported transporter16:
GO:0010260	animal organ senescence	GRMZM2G131961	Transcription factor TGA4
GO:0010260	animal organ senescence	GRMZM2G139700	Protein CUP-SHAPED COTYLEDON 3
GO:0010260	animal organ senescence	GRMZM2G151223	hk1;histidine kinase1: cytokinin receptor; cytokinin responsive histidine protein kinase
GO:0010260	animal organ senescence	GRMZM2G300125	Protein phosphatase 2C 37
GO:0010260	animal organ senescence	GRMZM2G347043	NAC domain-containing protein 67%3B NAC1 transcription factor%3B SNAC1
GO:0010260	animal organ senescence	GRMZM2G383807	prh15;protein phosphatase homolog15:
GO:0052325	cell wall pectin biosynthetic process	GRMZM2G005522	HXXXD-type acyl-transferase family protein
GO:0052325	cell wall pectin biosynthetic process	GRMZM2G050450	(Z)-3-hexen-1-ol acetyltransferase
GO:0052325	cell wall pectin biosynthetic process	GRMZM2G060210	HXXXD-type acyl-transferase family protein
GO:0052325	cell wall pectin biosynthetic process	GRMZM2G305900	HXXXD-type acyl-transferase family protein
GO:0052325	cell wall pectin biosynthetic process	GRMZM2G375159	HXXXD-type acyl-transferase family protein
GO:0006575	cellular modified amino acid metabolic process	GRMZM2G000936	ETO1-like protein 1
GO:0006575	cellular modified amino acid metabolic process	GRMZM2G005522	HXXXD-type acyl-transferase family protein
GO:0006575	cellular modified amino acid metabolic process	GRMZM2G119219	Aluminium induced protein with YGL and LRDR motifs
GO:0006575	cellular modified amino acid metabolic process	GRMZM2G171383	NA
GO:0006575	cellular modified amino acid metabolic process	GRMZM2G305900	HXXXD-type acyl-transferase family protein
GO:0006575	cellular modified amino acid metabolic process	GRMZM2G375159	HXXXD-type acyl-transferase family protein
GO:0006575	cellular modified amino acid metabolic process	GRMZM2G438178	NA
GO:0006575	cellular modified amino acid metabolic process	GRMZM2G450498	O-succinylhomoserine sulfhydrylase
GO:0019955	cytokine binding	GRMZM2G054032	F-box protein
GO:0019955	cytokine binding	GRMZM2G151223	hk1;histidine kinase1: cytokinin receptor; cytokinin responsive histidine protein kinase
GO:0019955	cytokine binding	GRMZM2G305900	HXXXD-type acyl-transferase family protein
GO:0019955	cytokine binding	GRMZM2G375159	HXXXD-type acyl-transferase family protein
GO:0009736	cytokinin-activated signaling pathway	AC210003.2_FG004	Peroxidase 16
GO:0009736	cytokinin-activated signaling pathway	GRMZM2G055204	AP2 domain-containing protein
GO:0009736	cytokinin-activated signaling pathway	GRMZM2G097207	Glucan endo-1%2C3-beta-glucosidase 6
GO:0009736	cytokinin-activated signaling pathway	GRMZM2G100020	Protein BREVIS RADIX
GO:0009736	cytokinin-activated signaling pathway	GRMZM2G120371	G-protein coupled receptor 1
GO:0009736	cytokinin-activated signaling pathway	GRMZM2G151223	hk1;histidine kinase1: cytokinin receptor; cytokinin responsive histidine protein kinase
GO:0009736	cytokinin-activated signaling pathway	GRMZM2G452178	Homeobox protein knotted-1-like 4
GO:0009736	cytokinin-activated signaling pathway	GRMZM5G846057	Ethylene-responsive transcription factor ERF061
GO:0042729	DASH complex	GRMZM2G073272	Probable WRKY transcription factor 11
GO:0042729	DASH complex	GRMZM2G092694	Probable WRKY transcription factor 47
GO:0042729	DASH complex	GRMZM2G147880	Probable WRKY transcription factor 74
GO:0042729	DASH complex	GRMZM2G148561	Putative WRKY DNA-binding domain superfamily protein
GO:0042729	DASH complex	GRMZM2G158328	Probable WRKY transcription factor 30
GO:0042729	DASH complex	GRMZM2G161411	Putative DNA-binding protein
GO:0009873	ethylene-activated signaling pathway	AC233933.1_FG001	Ethylene-responsive transcription factor 1B
GO:0009873	ethylene-activated signaling pathway	GRMZM2G055204	AP2 domain-containing protein
GO:0009873	ethylene-activated signaling pathway	GRMZM2G056099	Glucose-6-phosphate 1-dehydrogenase 4 chloroplastic
GO:0009873	ethylene-activated signaling pathway	GRMZM2G102255	prh14;protein phosphatase homolog14:
GO:0009873	ethylene-activated signaling pathway	GRMZM2G123119	Ethylene-responsive transcription factor 1B
GO:0009873	ethylene-activated signaling pathway	GRMZM2G131961	Transcription factor TGA4
GO:0009873	ethylene-activated signaling pathway	GRMZM2G139700	Protein CUP-SHAPED COTYLEDON 3
GO:0009873	ethylene-activated signaling pathway	GRMZM2G151223	hk1;histidine kinase1: cytokinin receptor; cytokinin responsive histidine protein kinase
GO:0009873	ethylene-activated signaling pathway	GRMZM2G156006	Putative AP2/EREBP transcription factor superfamily protein
GO:0009873	ethylene-activated signaling pathway	GRMZM2G174834	wri2;WRI1 transcription factor2:
GO:0009873	ethylene-activated signaling pathway	GRMZM2G177386	Protein phosphatase 2C 16
GO:0009873	ethylene-activated signaling pathway	GRMZM2G300125	Protein phosphatase 2C 37
GO:0009873	ethylene-activated signaling pathway	GRMZM2G347043	NAC domain-containing protein 67%3B NAC1 transcription factor%3B SNAC1
GO:0009873	ethylene-activated signaling pathway	GRMZM2G383807	prh15;protein phosphatase homolog15:
GO:0009873	ethylene-activated signaling pathway	GRMZM2G452564	BEST Arabidopsis thaliana protein match is: transcription factor-related (TAIR:AT4G18650.1); Has 560 Blast hits to 560 proteins in 40 species: Archae - 0; Bacteria - 0; Metazoa - 2; Fungi - 0; Plants - 558; Viruses - 0; Other Eukaryotes - 0 (source: /.../BLink).
GO:0009873	ethylene-activated signaling pathway	GRMZM5G846057	Ethylene-responsive transcription factor ERF061
GO:0009873	ethylene-activated signaling pathway	GRMZM5G851490	Putative WRKY DNA-binding domain superfamily protein
GO:0009740	gibberellic acid mediated signaling pathway	GRMZM2G002704	Gibberellin 20 oxidase 2
GO:0009740	gibberellic acid mediated signaling pathway	GRMZM2G028438	Chitin-inducible gibberellin-responsive protein 2
GO:0009740	gibberellic acid mediated signaling pathway	GRMZM2G055992	Plant intracellular Ras-group-related LRR protein 4
GO:0009740	gibberellic acid mediated signaling pathway	GRMZM2G120371	G-protein coupled receptor 1
GO:0009740	gibberellic acid mediated signaling pathway	GRMZM2G129154	Scarecrow-like protein 3
GO:0009740	gibberellic acid mediated signaling pathway	GRMZM2G156006	Putative AP2/EREBP transcription factor superfamily protein
GO:0009740	gibberellic acid mediated signaling pathway	GRMZM2G169681	Leucine-rich repeat receptor-like serine/threonine-protein kinase BAM3
GO:0009740	gibberellic acid mediated signaling pathway	GRMZM2G389379	Zinc-finger homeodomain protein 2
GO:0009740	gibberellic acid mediated signaling pathway	GRMZM2G463291	Vacuolar processing enzyme 1
GO:0009740	gibberellic acid mediated signaling pathway	GRMZM2G479760	ABSCISIC ACID-INSENSITIVE 5-like protein 5
GO:0019838	growth factor binding	GRMZM2G054032	F-box protein
GO:0019838	growth factor binding	GRMZM2G305900	HXXXD-type acyl-transferase family protein
GO:0019838	growth factor binding	GRMZM2G375159	HXXXD-type acyl-transferase family protein
GO:0009755	hormone-mediated signaling pathway	GRMZM2G000936	ETO1-like protein 1
GO:0009755	hormone-mediated signaling pathway	GRMZM2G020016	Putative AP2/EREBP transcription factor superfamily protein
GO:0009755	hormone-mediated signaling pathway	GRMZM2G028386	Dehydration-responsive element-binding protein 2G
GO:0009755	hormone-mediated signaling pathway	GRMZM2G068967	Ethylene-responsive transcription factor 4
GO:0009755	hormone-mediated signaling pathway	GRMZM2G135044	WAT1-related protein
GO:0009755	hormone-mediated signaling pathway	GRMZM2G139834	WAT1-related protein
GO:0009755	hormone-mediated signaling pathway	GRMZM2G149756	Ethylene-responsive transcription factor ABR1
GO:0009755	hormone-mediated signaling pathway	GRMZM2G158140	Two-component response regulator ARR16
GO:0048574	long-day photoperiodism, flowering	GRMZM2G068330	Putative homeobox DNA-binding domain superfamily protein
GO:0048574	long-day photoperiodism, flowering	GRMZM2G097900	Calmodulin protein 2%2C touch-induced
GO:0048574	long-day photoperiodism, flowering	GRMZM2G106363	Adagio protein 3
GO:0048574	long-day photoperiodism, flowering	GRMZM2G106945	Polcalcin Jun o 2
GO:0009788	negative regulation of abscisic acid-activated signaling pathway	GRMZM2G013236	CBL-interacting serine/threonine-protein kinase 23
GO:0009788	negative regulation of abscisic acid-activated signaling pathway	GRMZM2G079632	NAC domain-containing protein 2
GO:0009788	negative regulation of abscisic acid-activated signaling pathway	GRMZM2G102255	prh14;protein phosphatase homolog14:
GO:0009788	negative regulation of abscisic acid-activated signaling pathway	GRMZM2G107565	Probable protein phosphatase 2C 1
GO:0009788	negative regulation of abscisic acid-activated signaling pathway	GRMZM2G115721	Putative NAC domain transcription factor superfamily protein
GO:0009788	negative regulation of abscisic acid-activated signaling pathway	GRMZM2G120371	G-protein coupled receptor 1
GO:0009788	negative regulation of abscisic acid-activated signaling pathway	GRMZM2G177386	Protein phosphatase 2C 16
GO:0009788	negative regulation of abscisic acid-activated signaling pathway	GRMZM2G300125	Protein phosphatase 2C 37
GO:0009788	negative regulation of abscisic acid-activated signaling pathway	GRMZM2G383807	prh15;protein phosphatase homolog15:
GO:0010360	negative regulation of anion channel activity	GRMZM2G102255	prh14;protein phosphatase homolog14:
GO:0010360	negative regulation of anion channel activity	GRMZM2G177386	Protein phosphatase 2C 16
GO:0010360	negative regulation of anion channel activity	GRMZM2G300125	Protein phosphatase 2C 37
GO:0010360	negative regulation of anion channel activity	GRMZM2G383807	prh15;protein phosphatase homolog15:
GO:0005777	peroxisome	GRMZM2G061662	NEDD8-activating enzyme E1 regulatory subunit AXR1
GO:0005777	peroxisome	GRMZM2G099467	fnsi1;flavone synthase typeI1: Encodes a flavone synthase that is of the soluble Fe2+/2- oxoglutarate-dependent dioxygenase class
GO:0005777	peroxisome	GRMZM2G105025	Protein SNOWY COTYLEDON 3
GO:0005777	peroxisome	GRMZM2G108991	Serine/threonine protein phosphatase 2A 59 kDa regulatory subunit B' zeta isoform
GO:0005777	peroxisome	GRMZM2G115518	cdpk1;calcium dependent protein kinase1: sequence and motifs similar to calcium-dependent protein kinases, but CDPK1 has high activity in absence of calcium, and is not activated by calcium (Furumoto 1996).
GO:0005777	peroxisome	GRMZM2G120539	AMP binding protein
GO:0005777	peroxisome	GRMZM2G127798	pgd1;6-phosphogluconate dehydrogenase1: electrophoretic mobility, null alleles occur; cytosolic; dimeric, intra/interlocus hybrid bands occur; cDNA csu262 single copy
GO:0005777	peroxisome	GRMZM2G137558	Phosphatidylinositol 4-kinase gamma 7
GO:0005777	peroxisome	GRMZM2G173928	cdpk13;calcium dependent protein kinase13: E. coli expressed fusion protein does not appear to require calcium
GO:0005777	peroxisome	GRMZM2G317330	NA
GO:0005777	peroxisome	GRMZM2G406830	ao5;aldehyde oxidase5:
GO:0005777	peroxisome	GRMZM5G806449	Glutathione reductase cytosolic
GO:0010205	photoinhibition	GRMZM2G102255	prh14;protein phosphatase homolog14:
GO:0010205	photoinhibition	GRMZM2G177386	Protein phosphatase 2C 16
GO:0010205	photoinhibition	GRMZM2G300125	Protein phosphatase 2C 37
GO:0010205	photoinhibition	GRMZM2G383807	prh15;protein phosphatase homolog15:
GO:0009834	plant-type secondary cell wall biogenesis	GRMZM2G026881	Protein IRX15-LIKE
GO:0009834	plant-type secondary cell wall biogenesis	GRMZM2G135044	WAT1-related protein
GO:0009834	plant-type secondary cell wall biogenesis	GRMZM2G139700	Protein CUP-SHAPED COTYLEDON 3
GO:0009834	plant-type secondary cell wall biogenesis	GRMZM2G139834	WAT1-related protein
GO:0009834	plant-type secondary cell wall biogenesis	GRMZM2G150302	Probable beta-14-xylosyltransferase IRX14
GO:0009834	plant-type secondary cell wall biogenesis	GRMZM2G177631	Cellulose synthase-8
GO:0009834	plant-type secondary cell wall biogenesis	GRMZM2G322047	Putative homeodomain-like transcription factor superfamily protein
GO:0009834	plant-type secondary cell wall biogenesis	GRMZM2G353276	COBRA-like protein 7
GO:0047205	quinate O-hydroxycinnamoyltransferase activity	GRMZM2G005522	HXXXD-type acyl-transferase family protein
GO:0047205	quinate O-hydroxycinnamoyltransferase activity	GRMZM2G050450	(Z)-3-hexen-1-ol acetyltransferase
GO:0047205	quinate O-hydroxycinnamoyltransferase activity	GRMZM2G060210	HXXXD-type acyl-transferase family protein
GO:0047205	quinate O-hydroxycinnamoyltransferase activity	GRMZM2G305900	HXXXD-type acyl-transferase family protein
GO:0047205	quinate O-hydroxycinnamoyltransferase activity	GRMZM2G375159	HXXXD-type acyl-transferase family protein
GO:0009909	regulation of flower development	GRMZM2G040924	myb89;MYB-transcription factor 89: homology to R2R3 Myb genes
GO:0009909	regulation of flower development	GRMZM2G056099	Glucose-6-phosphate 1-dehydrogenase 4 chloroplastic
GO:0009909	regulation of flower development	GRMZM2G061662	NEDD8-activating enzyme E1 regulatory subunit AXR1
GO:0009909	regulation of flower development	GRMZM2G097900	Calmodulin protein 2%2C touch-induced
GO:0009909	regulation of flower development	GRMZM2G102255	prh14;protein phosphatase homolog14:
GO:0009909	regulation of flower development	GRMZM2G106945	Polcalcin Jun o 2
GO:0009909	regulation of flower development	GRMZM2G131961	Transcription factor TGA4
GO:0009909	regulation of flower development	GRMZM2G151223	hk1;histidine kinase1: cytokinin receptor; cytokinin responsive histidine protein kinase
GO:0009909	regulation of flower development	GRMZM2G177386	Protein phosphatase 2C 16
GO:0009909	regulation of flower development	GRMZM2G300125	Protein phosphatase 2C 37
GO:0009909	regulation of flower development	GRMZM2G383807	prh15;protein phosphatase homolog15:
GO:0009909	regulation of flower development	GRMZM2G452178	Homeobox protein knotted-1-like 4
GO:0009909	regulation of flower development	GRMZM2G479760	ABSCISIC ACID-INSENSITIVE 5-like protein 5
GO:0010162	seed dormancy process	GRMZM2G055992	Plant intracellular Ras-group-related LRR protein 4
GO:0010162	seed dormancy process	GRMZM2G061662	NEDD8-activating enzyme E1 regulatory subunit AXR1
GO:0010162	seed dormancy process	GRMZM2G102255	prh14;protein phosphatase homolog14:
GO:0010162	seed dormancy process	GRMZM2G129154	Scarecrow-like protein 3
GO:0010162	seed dormancy process	GRMZM2G156006	Putative AP2/EREBP transcription factor superfamily protein
GO:0010162	seed dormancy process	GRMZM2G169681	Leucine-rich repeat receptor-like serine/threonine-protein kinase BAM3
GO:0010162	seed dormancy process	GRMZM2G177386	Protein phosphatase 2C 16
GO:0010162	seed dormancy process	GRMZM2G300125	Protein phosphatase 2C 37
GO:0010162	seed dormancy process	GRMZM2G383807	prh15;protein phosphatase homolog15:
GO:0010162	seed dormancy process	GRMZM2G389379	Zinc-finger homeodomain protein 2
GO:0010162	seed dormancy process	GRMZM2G452564	BEST Arabidopsis thaliana protein match is: transcription factor-related (TAIR:AT4G18650.1); Has 560 Blast hits to 560 proteins in 40 species: Archae - 0; Bacteria - 0; Metazoa - 2; Fungi - 0; Plants - 558; Viruses - 0; Other Eukaryotes - 0 (source: /.../BLink).
GO:0010162	seed dormancy process	GRMZM2G463291	Vacuolar processing enzyme 1
GO:0010162	seed dormancy process	GRMZM2G479760	ABSCISIC ACID-INSENSITIVE 5-like protein 5
GO:0050366	tyramine N-feruloyltransferase activity	GRMZM2G005522	HXXXD-type acyl-transferase family protein
GO:0050366	tyramine N-feruloyltransferase activity	GRMZM2G050450	(Z)-3-hexen-1-ol acetyltransferase
GO:0050366	tyramine N-feruloyltransferase activity	GRMZM2G060210	HXXXD-type acyl-transferase family protein
GO:0050366	tyramine N-feruloyltransferase activity	GRMZM2G305900	HXXXD-type acyl-transferase family protein
GO:0050366	tyramine N-feruloyltransferase activity	GRMZM2G375159	HXXXD-type acyl-transferase family protein

## Sheet: Sheet4
GO term associations for closest genes wihin 1kb of FEA4 binding sites chosen at random (n = 1,039)
GO ID	GO Description	Gene ID	Annotations
GO:0010327	acetyl CoA:(Z)-3-hexen-1-ol acetyltransferase activity	GRMZM2G050450	(Z)-3-hexen-1-ol acetyltransferase
GO:0010327	acetyl CoA:(Z)-3-hexen-1-ol acetyltransferase activity	GRMZM2G060210	HXXXD-type acyl-transferase family protein
GO:0010327	acetyl CoA:(Z)-3-hexen-1-ol acetyltransferase activity	GRMZM2G305900	HXXXD-type acyl-transferase family protein
GO:0010327	acetyl CoA:(Z)-3-hexen-1-ol acetyltransferase activity	GRMZM2G375159	HXXXD-type acyl-transferase family protein
GO:0010260	animal organ senescence	GRMZM2G056099	Glucose-6-phosphate 1-dehydrogenase 4 chloroplastic
GO:0010260	animal organ senescence	GRMZM2G079632	NAC domain-containing protein 2
GO:0010260	animal organ senescence	GRMZM2G083347	Putative NAC domain transcription factor superfamily protein
GO:0010260	animal organ senescence	GRMZM2G102255	prh14;protein phosphatase homolog14:
GO:0010260	animal organ senescence	GRMZM2G107597	sweet16;sugars will eventually be exported transporter16:
GO:0010260	animal organ senescence	GRMZM2G131961	Transcription factor TGA4
GO:0010260	animal organ senescence	GRMZM2G139700	Protein CUP-SHAPED COTYLEDON 3
GO:0010260	animal organ senescence	GRMZM2G151223	hk1;histidine kinase1: cytokinin receptor; cytokinin responsive histidine protein kinase
GO:0010260	animal organ senescence	GRMZM2G300125	Protein phosphatase 2C 37
GO:0010260	animal organ senescence	GRMZM2G347043	NAC domain-containing protein 67%3B NAC1 transcription factor%3B SNAC1
GO:0010260	animal organ senescence	GRMZM2G383807	prh15;protein phosphatase homolog15:
GO:0052325	cell wall pectin biosynthetic process	GRMZM2G005522	HXXXD-type acyl-transferase family protein
GO:0052325	cell wall pectin biosynthetic process	GRMZM2G050450	(Z)-3-hexen-1-ol acetyltransferase
GO:0052325	cell wall pectin biosynthetic process	GRMZM2G060210	HXXXD-type acyl-transferase family protein
GO:0052325	cell wall pectin biosynthetic process	GRMZM2G305900	HXXXD-type acyl-transferase family protein
GO:0052325	cell wall pectin biosynthetic process	GRMZM2G375159	HXXXD-type acyl-transferase family protein
GO:0006575	cellular modified amino acid metabolic process	GRMZM2G000936	ETO1-like protein 1
GO:0006575	cellular modified amino acid metabolic process	GRMZM2G005522	HXXXD-type acyl-transferase family protein
GO:0006575	cellular modified amino acid metabolic process	GRMZM2G119219	Aluminium induced protein with YGL and LRDR motifs
GO:0006575	cellular modified amino acid metabolic process	GRMZM2G171383	NA
GO:0006575	cellular modified amino acid metabolic process	GRMZM2G305900	HXXXD-type acyl-transferase family protein
GO:0006575	cellular modified amino acid metabolic process	GRMZM2G375159	HXXXD-type acyl-transferase family protein
GO:0006575	cellular modified amino acid metabolic process	GRMZM2G438178	NA
GO:0006575	cellular modified amino acid metabolic process	GRMZM2G450498	O-succinylhomoserine sulfhydrylase
GO:0019955	cytokine binding	GRMZM2G054032	F-box protein
GO:0019955	cytokine binding	GRMZM2G151223	hk1;histidine kinase1: cytokinin receptor; cytokinin responsive histidine protein kinase
GO:0019955	cytokine binding	GRMZM2G305900	HXXXD-type acyl-transferase family protein
GO:0019955	cytokine binding	GRMZM2G375159	HXXXD-type acyl-transferase family protein
GO:0009736	cytokinin-activated signaling pathway	AC210003.2_FG004	Peroxidase 16
GO:0009736	cytokinin-activated signaling pathway	GRMZM2G055204	AP2 domain-containing protein
GO:0009736	cytokinin-activated signaling pathway	GRMZM2G097207	Glucan endo-1%2C3-beta-glucosidase 6
GO:0009736	cytokinin-activated signaling pathway	GRMZM2G100020	Protein BREVIS RADIX
GO:0009736	cytokinin-activated signaling pathway	GRMZM2G120371	G-protein coupled receptor 1
GO:0009736	cytokinin-activated signaling pathway	GRMZM2G151223	hk1;histidine kinase1: cytokinin receptor; cytokinin responsive histidine protein kinase
GO:0009736	cytokinin-activated signaling pathway	GRMZM2G452178	Homeobox protein knotted-1-like 4
GO:0009736	cytokinin-activated signaling pathway	GRMZM5G846057	Ethylene-responsive transcription factor ERF061
GO:0042729	DASH complex	GRMZM2G073272	Probable WRKY transcription factor 11
GO:0042729	DASH complex	GRMZM2G092694	Probable WRKY transcription factor 47
GO:0042729	DASH complex	GRMZM2G147880	Probable WRKY transcription factor 74
GO:0042729	DASH complex	GRMZM2G148561	Putative WRKY DNA-binding domain superfamily protein
GO:0042729	DASH complex	GRMZM2G158328	Probable WRKY transcription factor 30
GO:0042729	DASH complex	GRMZM2G161411	Putative DNA-binding protein
GO:0009873	ethylene-activated signaling pathway	AC233933.1_FG001	Ethylene-responsive transcription factor 1B
GO:0009873	ethylene-activated signaling pathway	GRMZM2G055204	AP2 domain-containing protein
GO:0009873	ethylene-activated signaling pathway	GRMZM2G056099	Glucose-6-phosphate 1-dehydrogenase 4 chloroplastic
GO:0009873	ethylene-activated signaling pathway	GRMZM2G102255	prh14;protein phosphatase homolog14:
GO:0009873	ethylene-activated signaling pathway	GRMZM2G123119	Ethylene-responsive transcription factor 1B
GO:0009873	ethylene-activated signaling pathway	GRMZM2G131961	Transcription factor TGA4
GO:0009873	ethylene-activated signaling pathway	GRMZM2G139700	Protein CUP-SHAPED COTYLEDON 3
GO:0009873	ethylene-activated signaling pathway	GRMZM2G151223	hk1;histidine kinase1: cytokinin receptor; cytokinin responsive histidine protein kinase
GO:0009873	ethylene-activated signaling pathway	GRMZM2G156006	Putative AP2/EREBP transcription factor superfamily protein
GO:0009873	ethylene-activated signaling pathway	GRMZM2G174834	wri2;WRI1 transcription factor2:
GO:0009873	ethylene-activated signaling pathway	GRMZM2G177386	Protein phosphatase 2C 16
GO:0009873	ethylene-activated signaling pathway	GRMZM2G300125	Protein phosphatase 2C 37
GO:0009873	ethylene-activated signaling pathway	GRMZM2G347043	NAC domain-containing protein 67%3B NAC1 transcription factor%3B SNAC1
GO:0009873	ethylene-activated signaling pathway	GRMZM2G383807	prh15;protein phosphatase homolog15:
GO:0009873	ethylene-activated signaling pathway	GRMZM2G452564	BEST Arabidopsis thaliana protein match is: transcription factor-related (TAIR:AT4G18650.1); Has 560 Blast hits to 560 proteins in 40 species: Archae - 0; Bacteria - 0; Metazoa - 2; Fungi - 0; Plants - 558; Viruses - 0; Other Eukaryotes - 0 (source: /.../BLink).
GO:0009873	ethylene-activated signaling pathway	GRMZM5G846057	Ethylene-responsive transcription factor ERF061
GO:0009873	ethylene-activated signaling pathway	GRMZM5G851490	Putative WRKY DNA-binding domain superfamily protein
GO:0009740	gibberellic acid mediated signaling pathway	GRMZM2G002704	Gibberellin 20 oxidase 2
GO:0009740	gibberellic acid mediated signaling pathway	GRMZM2G028438	Chitin-inducible gibberellin-responsive protein 2
GO:0009740	gibberellic acid mediated signaling pathway	GRMZM2G055992	Plant intracellular Ras-group-related LRR protein 4
GO:0009740	gibberellic acid mediated signaling pathway	GRMZM2G120371	G-protein coupled receptor 1
GO:0009740	gibberellic acid mediated signaling pathway	GRMZM2G129154	Scarecrow-like protein 3
GO:0009740	gibberellic acid mediated signaling pathway	GRMZM2G156006	Putative AP2/EREBP transcription factor superfamily protein
GO:0009740	gibberellic acid mediated signaling pathway	GRMZM2G169681	Leucine-rich repeat receptor-like serine/threonine-protein kinase BAM3
GO:0009740	gibberellic acid mediated signaling pathway	GRMZM2G389379	Zinc-finger homeodomain protein 2
GO:0009740	gibberellic acid mediated signaling pathway	GRMZM2G463291	Vacuolar processing enzyme 1
GO:0009740	gibberellic acid mediated signaling pathway	GRMZM2G479760	ABSCISIC ACID-INSENSITIVE 5-like protein 5
GO:0019838	growth factor binding	GRMZM2G054032	F-box protein
GO:0019838	growth factor binding	GRMZM2G305900	HXXXD-type acyl-transferase family protein
GO:0019838	growth factor binding	GRMZM2G375159	HXXXD-type acyl-transferase family protein
GO:0009755	hormone-mediated signaling pathway	GRMZM2G000936	ETO1-like protein 1
GO:0009755	hormone-mediated signaling pathway	GRMZM2G020016	Putative AP2/EREBP transcription factor superfamily protein
GO:0009755	hormone-mediated signaling pathway	GRMZM2G028386	Dehydration-responsive element-binding protein 2G
GO:0009755	hormone-mediated signaling pathway	GRMZM2G068967	Ethylene-responsive transcription factor 4
GO:0009755	hormone-mediated signaling pathway	GRMZM2G135044	WAT1-related protein
GO:0009755	hormone-mediated signaling pathway	GRMZM2G139834	WAT1-related protein
GO:0009755	hormone-mediated signaling pathway	GRMZM2G149756	Ethylene-responsive transcription factor ABR1
GO:0009755	hormone-mediated signaling pathway	GRMZM2G158140	Two-component response regulator ARR16
GO:0048574	long-day photoperiodism, flowering	GRMZM2G068330	Putative homeobox DNA-binding domain superfamily protein
GO:0048574	long-day photoperiodism, flowering	GRMZM2G097900	Calmodulin protein 2%2C touch-induced
GO:0048574	long-day photoperiodism, flowering	GRMZM2G106363	Adagio protein 3
GO:0048574	long-day photoperiodism, flowering	GRMZM2G106945	Polcalcin Jun o 2
GO:0009788	negative regulation of abscisic acid-activated signaling pathway	GRMZM2G013236	CBL-interacting serine/threonine-protein kinase 23
GO:0009788	negative regulation of abscisic acid-activated signaling pathway	GRMZM2G079632	NAC domain-containing protein 2
GO:0009788	negative regulation of abscisic acid-activated signaling pathway	GRMZM2G102255	prh14;protein phosphatase homolog14:
GO:0009788	negative regulation of abscisic acid-activated signaling pathway	GRMZM2G107565	Probable protein phosphatase 2C 1
GO:0009788	negative regulation of abscisic acid-activated signaling pathway	GRMZM2G115721	Putative NAC domain transcription factor superfamily protein
GO:0009788	negative regulation of abscisic acid-activated signaling pathway	GRMZM2G120371	G-protein coupled receptor 1
GO:0009788	negative regulation of abscisic acid-activated signaling pathway	GRMZM2G177386	Protein phosphatase 2C 16
GO:0009788	negative regulation of abscisic acid-activated signaling pathway	GRMZM2G300125	Protein phosphatase 2C 37
GO:0009788	negative regulation of abscisic acid-activated signaling pathway	GRMZM2G383807	prh15;protein phosphatase homolog15:
GO:0010360	negative regulation of anion channel activity	GRMZM2G102255	prh14;protein phosphatase homolog14:
GO:0010360	negative regulation of anion channel activity	GRMZM2G177386	Protein phosphatase 2C 16
GO:0010360	negative regulation of anion channel activity	GRMZM2G300125	Protein phosphatase 2C 37
GO:0010360	negative regulation of anion channel activity	GRMZM2G383807	prh15;protein phosphatase homolog15:
GO:0005777	peroxisome	GRMZM2G061662	NEDD8-activating enzyme E1 regulatory subunit AXR1
GO:0005777	peroxisome	GRMZM2G099467	fnsi1;flavone synthase typeI1: Encodes a flavone synthase that is of the soluble Fe2+/2- oxoglutarate-dependent dioxygenase class
GO:0005777	peroxisome	GRMZM2G105025	Protein SNOWY COTYLEDON 3
GO:0005777	peroxisome	GRMZM2G108991	Serine/threonine protein phosphatase 2A 59 kDa regulatory subunit B' zeta isoform
GO:0005777	peroxisome	GRMZM2G115518	cdpk1;calcium dependent protein kinase1: sequence and motifs similar to calcium-dependent protein kinases, but CDPK1 has high activity in absence of calcium, and is not activated by calcium (Furumoto 1996).
GO:0005777	peroxisome	GRMZM2G120539	AMP binding protein
GO:0005777	peroxisome	GRMZM2G127798	pgd1;6-phosphogluconate dehydrogenase1: electrophoretic mobility, null alleles occur; cytosolic; dimeric, intra/interlocus hybrid bands occur; cDNA csu262 single copy
GO:0005777	peroxisome	GRMZM2G137558	Phosphatidylinositol 4-kinase gamma 7
GO:0005777	peroxisome	GRMZM2G173928	cdpk13;calcium dependent protein kinase13: E. coli expressed fusion protein does not appear to require calcium
GO:0005777	peroxisome	GRMZM2G317330	NA
GO:0005777	peroxisome	GRMZM2G406830	ao5;aldehyde oxidase5:
GO:0005777	peroxisome	GRMZM5G806449	Glutathione reductase cytosolic
GO:0010205	photoinhibition	GRMZM2G102255	prh14;protein phosphatase homolog14:
GO:0010205	photoinhibition	GRMZM2G177386	Protein phosphatase 2C 16
GO:0010205	photoinhibition	GRMZM2G300125	Protein phosphatase 2C 37
GO:0010205	photoinhibition	GRMZM2G383807	prh15;protein phosphatase homolog15:
GO:0009834	plant-type secondary cell wall biogenesis	GRMZM2G026881	Protein IRX15-LIKE
GO:0009834	plant-type secondary cell wall biogenesis	GRMZM2G135044	WAT1-related protein
GO:0009834	plant-type secondary cell wall biogenesis	GRMZM2G139700	Protein CUP-SHAPED COTYLEDON 3
GO:0009834	plant-type secondary cell wall biogenesis	GRMZM2G139834	WAT1-related protein
GO:0009834	plant-type secondary cell wall biogenesis	GRMZM2G150302	Probable beta-14-xylosyltransferase IRX14
GO:0009834	plant-type secondary cell wall biogenesis	GRMZM2G177631	Cellulose synthase-8
GO:0009834	plant-type secondary cell wall biogenesis	GRMZM2G322047	Putative homeodomain-like transcription factor superfamily protein
GO:0009834	plant-type secondary cell wall biogenesis	GRMZM2G353276	COBRA-like protein 7
GO:0047205	quinate O-hydroxycinnamoyltransferase activity	GRMZM2G005522	HXXXD-type acyl-transferase family protein
GO:0047205	quinate O-hydroxycinnamoyltransferase activity	GRMZM2G050450	(Z)-3-hexen-1-ol acetyltransferase
GO:0047205	quinate O-hydroxycinnamoyltransferase activity	GRMZM2G060210	HXXXD-type acyl-transferase family protein
GO:0047205	quinate O-hydroxycinnamoyltransferase activity	GRMZM2G305900	HXXXD-type acyl-transferase family protein
GO:0047205	quinate O-hydroxycinnamoyltransferase activity	GRMZM2G375159	HXXXD-type acyl-transferase family protein
GO:0009909	regulation of flower development	GRMZM2G040924	myb89;MYB-transcription factor 89: homology to R2R3 Myb genes
GO:0009909	regulation of flower development	GRMZM2G056099	Glucose-6-phosphate 1-dehydrogenase 4 chloroplastic
GO:0009909	regulation of flower development	GRMZM2G061662	NEDD8-activating enzyme E1 regulatory subunit AXR1
GO:0009909	regulation of flower development	GRMZM2G097900	Calmodulin protein 2%2C touch-induced
GO:0009909	regulation of flower development	GRMZM2G102255	prh14;protein phosphatase homolog14:
GO:0009909	regulation of flower development	GRMZM2G106945	Polcalcin Jun o 2
GO:0009909	regulation of flower development	GRMZM2G131961	Transcription factor TGA4
GO:0009909	regulation of flower development	GRMZM2G151223	hk1;histidine kinase1: cytokinin receptor; cytokinin responsive histidine protein kinase
GO:0009909	regulation of flower development	GRMZM2G177386	Protein phosphatase 2C 16
GO:0009909	regulation of flower development	GRMZM2G300125	Protein phosphatase 2C 37
GO:0009909	regulation of flower development	GRMZM2G383807	prh15;protein phosphatase homolog15:
GO:0009909	regulation of flower development	GRMZM2G452178	Homeobox protein knotted-1-like 4
GO:0009909	regulation of flower development	GRMZM2G479760	ABSCISIC ACID-INSENSITIVE 5-like protein 5
GO:0010162	seed dormancy process	GRMZM2G055992	Plant intracellular Ras-group-related LRR protein 4
GO:0010162	seed dormancy process	GRMZM2G061662	NEDD8-activating enzyme E1 regulatory subunit AXR1
GO:0010162	seed dormancy process	GRMZM2G102255	prh14;protein phosphatase homolog14:
GO:0010162	seed dormancy process	GRMZM2G129154	Scarecrow-like protein 3
GO:0010162	seed dormancy process	GRMZM2G156006	Putative AP2/EREBP transcription factor superfamily protein
GO:0010162	seed dormancy process	GRMZM2G169681	Leucine-rich repeat receptor-like serine/threonine-protein kinase BAM3
GO:0010162	seed dormancy process	GRMZM2G177386	Protein phosphatase 2C 16
GO:0010162	seed dormancy process	GRMZM2G300125	Protein phosphatase 2C 37
GO:0010162	seed dormancy process	GRMZM2G383807	prh15;protein phosphatase homolog15:
GO:0010162	seed dormancy process	GRMZM2G389379	Zinc-finger homeodomain protein 2
GO:0010162	seed dormancy process	GRMZM2G452564	BEST Arabidopsis thaliana protein match is: transcription factor-related (TAIR:AT4G18650.1); Has 560 Blast hits to 560 proteins in 40 species: Archae - 0; Bacteria - 0; Metazoa - 2; Fungi - 0; Plants - 558; Viruses - 0; Other Eukaryotes - 0 (source: /.../BLink).
GO:0010162	seed dormancy process	GRMZM2G463291	Vacuolar processing enzyme 1
GO:0010162	seed dormancy process	GRMZM2G479760	ABSCISIC ACID-INSENSITIVE 5-like protein 5
GO:0050366	tyramine N-feruloyltransferase activity	GRMZM2G005522	HXXXD-type acyl-transferase family protein
GO:0050366	tyramine N-feruloyltransferase activity	GRMZM2G050450	(Z)-3-hexen-1-ol acetyltransferase
GO:0050366	tyramine N-feruloyltransferase activity	GRMZM2G060210	HXXXD-type acyl-transferase family protein
GO:0050366	tyramine N-feruloyltransferase activity	GRMZM2G305900	HXXXD-type acyl-transferase family protein
GO:0050366	tyramine N-feruloyltransferase activity	GRMZM2G375159	HXXXD-type acyl-transferase family protein
