# Supplementary material for: The regulatory landscape of early maize inflorescence development
Source: Genome Biol. 2020 Jul 6;21:165. doi: 10.1186/s13059-020-02070-8 (PMC7336428; doi:10.1186/s13059-020-02070-8)
Supplement: Supplementary file 7 — Additional file 13: Dataset S12. High-confidence lncRNAs supported by Sanger sequencing. [file 13059_2020_2070_MOESM13_ESM.txt]

Additional File 13 Dataset S12: lncRNAs supported by Sanger sequencing using maize EST deposited in NCBI
Each cluster represents the sequence identity between the lncRNA and the EST or a group of ESTs based on the 
following parameters: > 80% alignment identity and 50% alignment coverage
In each cluster, line 0 is the lncRNA, lines ≥ 1 are the ESTs. Each line shows the sequence length in bp, sequence name sequence identity.
#
#
>Cluster 0
0	591nt, >GRMZM2G130173_T03... *
1	547nt, >DY535720.1... at +/97.07%
2	534nt, >DV519155.1... at +/100.00%
3	534nt, >DV519154.1... at -/99.44%
4	506nt, >ES702411.2... at +/99.80%
5	521nt, >ES702671.1... at +/100.00%
6	521nt, >ES702670.1... at -/99.81%
7	518nt, >ES702655.1... at +/100.00%
8	518nt, >ES702654.1... at -/100.00%
9	450nt, >ES702245.1... at +/100.00%
10	516nt, >ES701945.1... at +/100.00%
11	516nt, >ES701944.1... at -/100.00%
12	518nt, >ES701786.1... at +/100.00%
13	518nt, >ES701785.1... at -/99.23%
14	522nt, >ES701779.1... at -/99.23%
15	532nt, >ES701683.1... at +/100.00%
16	557nt, >ES701544.1... at +/100.00%
17	508nt, >ES701218.1... at +/100.00%
18	494nt, >ES701217.1... at -/97.17%
19	489nt, >ES701090.1... at +/100.00%
20	551nt, >ES700731.1... at +/99.82%
21	521nt, >EE295892.2... at +/99.42%
22	506nt, >EE288018.2... at +/99.80%
23	504nt, >EE178443.2... at -/99.40%
24	531nt, >EE170381.2... at +/100.00%
25	535nt, >EE163304.2... at +/94.77%
26	529nt, >EE048067.2... at +/100.00%
27	521nt, >EE042854.2... at +/100.00%
28	532nt, >EE039279.2... at -/99.81%
29	528nt, >EE035763.2... at +/100.00%
30	519nt, >EE033284.2... at +/100.00%
31	532nt, >EE031273.2... at -/99.81%
32	504nt, >EE011046.2... at +/100.00%
33	489nt, >EC902423.2... at -/98.16%
34	551nt, >EC884553.2... at -/99.64%
35	557nt, >EC873930.2... at +/100.00%
36	557nt, >EC873929.2... at -/99.64%
>Cluster 1
0	907nt, >GRMZM2G178517_T06... *
1	779nt, >EB818020.1... at +/99.74%
2	734nt, >EB818019.1... at -/81.34%
3	632nt, >EB709007.1... at +/99.68%
4	680nt, >EB708487.1... at +/98.82%
5	494nt, >DY238012.1... at +/95.34%
6	618nt, >DV541947.1... at +/97.25%
7	475nt, >DV168862.1... at +/98.74%
8	493nt, >DV167125.1... at +/99.80%
9	778nt, >DV166978.1... at +/94.09%
10	717nt, >DV164143.1... at +/97.07%
11	872nt, >DV032384.1... at +/80.85%
12	846nt, >DV029524.1... at +/80.85%
13	837nt, >DV027406.1... at +/86.86%
14	834nt, >DT938022.1... at +/87.65%
15	801nt, >DT937575.1... at +/93.38%
16	680nt, >DT653033.1... at +/99.26%
17	650nt, >DT651186.1... at +/99.54%
18	795nt, >DR820133.1... at +/91.95%
19	663nt, >DR815485.1... at +/100.00%
20	775nt, >DR799679.1... at +/93.42%
21	626nt, >EE167440.2... at +/96.65%
22	829nt, >EE166168.2... at +/85.28%
23	756nt, >EE164544.2... at +/94.05%
24	515nt, >EE160521.2... at +/100.00%
25	738nt, >EE158896.2... at +/92.28%
26	686nt, >EE046114.2... at +/100.00%
27	748nt, >EE043041.2... at +/93.98%
28	800nt, >EE042751.2... at +/91.38%
29	806nt, >EE038287.2... at +/90.69%
30	774nt, >EE019376.2... at +/94.44%
31	839nt, >EC905837.2... at +/87.13%
32	496nt, >EC876081.2... at +/99.80%
33	770nt, >EE284795.2... at +/88.57%
34	748nt, >EC872798.2... at +/94.12%
>Cluster 2
0	1502nt, >lncRNA_23908.1... *
1	753nt, >EB407477.1... at +/100.00%
2	819nt, >EB401749.1... at +/99.88%
3	783nt, >DY535108.1... at +/98.08%
4	828nt, >DV167572.1... at +/100.00%
5	853nt, >DV027601.1... at +/99.88%
6	842nt, >DV025762.1... at +/99.64%
7	786nt, >DV025281.1... at +/99.75%
8	800nt, >DR965936.1... at +/95.50%
9	896nt, >DR828465.1... at +/99.55%
10	782nt, >DR827586.1... at +/100.00%
11	848nt, >DR826172.1... at +/99.65%
12	865nt, >DR791833.1... at +/100.00%
13	847nt, >DR791832.1... at -/95.63%
14	754nt, >EE180622.2... at +/100.00%
15	758nt, >EE166283.2... at +/100.00%
16	784nt, >EE027959.2... at +/100.00%
>Cluster 3
0	896nt, >lncRNA_9426.3... *
1	828nt, >EB701377.1... at +/95.05%
2	716nt, >EB675590.1... at +/94.69%
3	816nt, >EB638735.1... at +/96.45%
4	775nt, >EB400201.1... at +/100.00%
5	618nt, >DY686062.1... at +/100.00%
6	820nt, >DV533404.1... at +/99.76%
7	731nt, >DV513249.1... at +/100.00%
8	787nt, >DV165480.1... at +/93.01%
9	623nt, >DT947587.1... at +/93.58%
10	764nt, >DR823931.1... at +/90.71%
11	502nt, >DR823930.1... at +/93.82%
12	564nt, >DR794391.1... at +/94.33%
13	774nt, >EE190610.2... at +/89.92%
14	824nt, >EE042595.2... at +/88.47%
15	562nt, >EE038897.2... at +/94.31%
16	515nt, >EC901935.2... at +/94.17%
>Cluster 4
0	831nt, >GRMZM2G143211_T02... *
1	492nt, >CO528557.1... at +/90.04%
2	637nt, >EB705208.1... at -/82.89%
3	647nt, >EB705018.1... at +/82.23%
4	647nt, >EB705017.1... at -/82.07%
5	518nt, >EB675815.1... at -/91.51%
6	601nt, >EB639486.1... at -/85.02%
7	592nt, >EB408105.1... at -/89.53%
8	635nt, >EB163484.1... at -/89.13%
9	626nt, >EE166495.2... at -/80.99%
10	439nt, >EE166121.2... at -/99.77%
11	700nt, >EE165503.2... at -/85.71%
12	515nt, >EC900344.2... at -/85.05%
13	463nt, >EC899640.2... at -/90.06%
14	605nt, >EE171574.1... at -/87.77%
15	701nt, >EE163404.1... at -/82.03%
>Cluster 5
0	1015nt, >GRMZM5G886969_T07... *
1	603nt, >CO530316.1... at -/95.69%
2	652nt, >CF243777.1... at -/92.94%
3	694nt, >EB403805.1... at -/82.56%
4	715nt, >EB163109.1... at -/91.47%
5	680nt, >DY688626.1... at -/80.00%
6	619nt, >DY622793.1... at -/99.03%
7	654nt, >DY620239.1... at -/92.81%
8	721nt, >DY530727.1... at -/88.90%
9	719nt, >DV526787.1... at -/94.58%
10	532nt, >DV173043.1... at -/96.05%
11	642nt, >DT651091.1... at -/81.46%
12	741nt, >DR788702.1... at -/100.00%
13	653nt, >EE287833.2... at -/97.24%
>Cluster 6
0	767nt, >lncRNA_4479.1... *
1	495nt, >CO528660.1... at +/90.71%
2	452nt, >EB815815.1... at +/85.84%
3	494nt, >EB703570.1... at +/80.36%
4	431nt, >DY687317.1... at +/98.84%
5	458nt, >DY237478.1... at +/95.41%
6	479nt, >DV533544.1... at +/92.48%
7	526nt, >DR790590.1... at +/82.51%
8	507nt, >DR787659.1... at +/91.32%
9	469nt, >EE190907.2... at +/81.66%
>Cluster 7
0	569nt, >lncRNA_27271.1... *
1	546nt, >CO525250.1... at -/85.90%
2	466nt, >CO518266.1... at -/95.71%
3	396nt, >DY620351.1... at -/100.00%
4	483nt, >DV033715.1... at -/96.27%
5	556nt, >DV021530.1... at -/84.35%
6	518nt, >EE290386.2... at -/89.38%
7	382nt, >EE022056.2... at -/98.43%
8	350nt, >EE010511.2... at -/94.29%
9	404nt, >EC876939.2... at -/82.43%
>Cluster 8
0	1179nt, >GRMZM2G170382_T06... *
1	618nt, >CO528390.1... at -/84.95%
2	733nt, >EB639015.1... at -/94.54%
3	600nt, >EB401798.1... at -/80.67%
4	748nt, >EB164164.1... at -/80.08%
5	625nt, >DR964962.1... at -/86.40%
6	717nt, >EE181988.2... at -/93.17%
>Cluster 9
0	899nt, >GRMZM2G309847_T01... *
1	513nt, >EB704626.1... at +/99.42%
2	587nt, >DV525654.1... at +/100.00%
3	660nt, >EE159534.2... at +/100.00%
4	660nt, >EE159533.2... at -/97.58%
5	574nt, >EE011839.2... at +/100.00%
6	450nt, >EE011838.2... at -/87.56%
>Cluster 10
0	571nt, >lncRNA_26726.3... *
1	475nt, >CO529067.1... at -/98.32%
2	490nt, >CO529066.1... at +/93.27%
3	413nt, >DY239477.1... at +/90.56%
4	565nt, >DT651305.1... at +/92.04%
5	326nt, >DR816511.1... at -/99.69%
6	326nt, >DR816510.1... at +/99.69%
>Cluster 11
0	551nt, >GRMZM2G064330_T05... *
1	472nt, >CF648583.1... at +/87.50%
2	470nt, >EB160225.1... at -/86.17%
3	413nt, >EB159471.1... at -/94.19%
4	336nt, >DV518155.1... at +/100.00%
5	336nt, >DV518154.1... at -/100.00%
6	523nt, >DV516272.1... at -/83.94%
>Cluster 12
0	916nt, >GRMZM2G486933_T01... *
1	817nt, >DY687597.1... at +/100.00%
2	790nt, >DV517367.1... at +/99.87%
3	589nt, >DV023038.1... at +/99.49%
4	756nt, >DR806191.1... at +/100.00%
5	840nt, >DR803679.1... at +/99.88%
>Cluster 13
0	824nt, >GRMZM2G510522_T01... *
1	535nt, >DV532272.1... at +/98.88%
2	609nt, >DR960109.1... at +/98.52%
3	496nt, >EE183676.2... at +/80.44%
4	565nt, >EE182380.2... at +/83.01%
5	677nt, >EC879412.2... at +/99.56%
>Cluster 14
0	672nt, >GRMZM2G433767_T03... *
1	367nt, >EB638565.1... at -/97.28%
2	367nt, >EB638564.1... at +/97.00%
3	568nt, >DV169340.1... at +/84.51%
4	543nt, >EE295793.2... at +/98.34%
5	529nt, >EC879612.2... at +/80.91%
>Cluster 15
0	639nt, >GRMZM2G154890_T04... *
1	610nt, >CO534807.1... at +/88.03%
2	436nt, >EB817402.1... at +/99.77%
3	534nt, >EB405497.1... at +/93.07%
4	630nt, >DY620248.1... at +/90.00%
5	602nt, >DR973097.1... at +/100.00%
>Cluster 16
0	532nt, >GRMZM6G980248_T01... *
1	343nt, >CO519894.1... at -/98.83%
2	382nt, >DY622851.1... at -/97.64%
3	467nt, >DY622835.1... at -/86.94%
4	286nt, >DV527444.1... at +/100.00%
5	286nt, >DV527443.1... at -/100.00%
>Cluster 17
0	1532nt, >lncRNA_4241.3... *
1	845nt, >EB165655.1... at +/82.25%
2	770nt, >DY541652.1... at +/82.99%
3	908nt, >DV031293.1... at +/86.34%
4	867nt, >DR786592.1... at +/83.97%
>Cluster 18
0	1313nt, >lncRNA_23908.2... *
1	745nt, >EB705547.1... at +/100.00%
2	735nt, >DY688840.1... at +/100.00%
3	744nt, >DV521492.1... at +/100.00%
4	736nt, >DT649359.1... at +/100.00%
>Cluster 19
0	1082nt, >lncRNA_28007.3... *
1	653nt, >DV536147.1... at -/83.15%
2	662nt, >DT943775.1... at -/83.53%
3	626nt, >EE044837.2... at -/85.46%
4	694nt, >EC896963.2... at -/91.50%
>Cluster 20
0	1072nt, >GRMZM2G306741_T02... *
1	662nt, >EB818963.1... at +/82.18%
2	718nt, >EE174348.2... at +/83.70%
3	740nt, >EE286557.2... at +/84.32%
4	845nt, >EE042325.2... at +/80.71%
>Cluster 21
0	1005nt, >GRMZM2G123900_T04... *
1	575nt, >CO532483.1... at +/100.00%
2	845nt, >DV508800.1... at +/83.55%
3	705nt, >DR825130.1... at +/81.56%
4	688nt, >DR789421.1... at +/100.00%
>Cluster 22
0	920nt, >GRMZM2G001541_T02... *
1	566nt, >DY237335.1... at +/81.63%
2	804nt, >EE045521.2... at +/99.63%
3	842nt, >EE043873.2... at +/99.76%
4	509nt, >EE043872.1... at -/82.91%
>Cluster 23
0	912nt, >GRMZM2G508434_T01... *
1	786nt, >EB164970.1... at +/80.41%
2	728nt, >DT945994.1... at -/98.35%
3	782nt, >DT938300.1... at -/80.95%
4	785nt, >DR802897.1... at -/91.46%
>Cluster 24
0	899nt, >lncRNA_21496.5... *
1	784nt, >DY688454.1... at -/93.24%
2	698nt, >DY537517.1... at -/99.00%
3	650nt, >DR825332.1... at -/97.08%
4	611nt, >EE037189.1... at -/98.69%
>Cluster 25
0	889nt, >GRMZM5G840946_T01... *
1	545nt, >DY539140.1... at +/80.37%
2	870nt, >DT642911.1... at +/100.00%
3	559nt, >EE014840.2... at +/82.11%
4	522nt, >EE014593.2... at +/83.52%
>Cluster 26
0	866nt, >GRMZM2G003937_T04... *
1	666nt, >EB408559.1... at +/99.70%
2	724nt, >EB408160.1... at +/99.86%
3	858nt, >DR829731.1... at +/89.63%
4	710nt, >EE165477.2... at +/99.44%
>Cluster 27
0	864nt, >GRMZM2G178244_T02... *
1	621nt, >DR958258.1... at -/83.74%
2	662nt, >DR809598.1... at -/99.85%
3	754nt, >EE030662.2... at -/80.24%
4	534nt, >EE189730.1... at -/87.64%
>Cluster 28
0	796nt, >GRMZM2G135816_T02... *
1	662nt, >EB404176.1... at -/81.27%
2	671nt, >EB164699.1... at -/85.10%
3	772nt, >DR830870.1... at -/99.35%
4	697nt, >EE285290.2... at -/81.35%
>Cluster 29
0	676nt, >lncRNA_20448.1... *
1	450nt, >CF649118.1... at +/99.56%
2	401nt, >CF648483.1... at +/100.00%
3	536nt, >EB161349.1... at +/92.16%
4	403nt, >DY540582.1... at +/90.82%
>Cluster 30
0	632nt, >GRMZM2G017077_T02... *
1	533nt, >DY533668.1... at -/87.43%
2	491nt, >DY236051.1... at -/84.11%
3	532nt, >DT946548.1... at +/87.59%
4	532nt, >DT946547.1... at -/86.84%
>Cluster 31
0	613nt, >lncRNA_5762.1... *
1	361nt, >EB161792.1... at +/97.51%
2	361nt, >EB161791.1... at -/96.95%
3	529nt, >DR972822.1... at +/81.47%
4	530nt, >DR972821.1... at -/80.57%
>Cluster 32
0	531nt, >GRMZM2G130055_T01... *
1	525nt, >CO531519.1... at +/99.24%
2	521nt, >CO531482.1... at +/100.00%
3	527nt, >DY688671.1... at -/98.86%
4	507nt, >DV516155.1... at +/100.00%
>Cluster 33
0	437nt, >lncRNA_18945.1... *
1	372nt, >DY537445.1... at +/87.63%
2	306nt, >DV502414.1... at -/97.39%
3	319nt, >DR962537.1... at -/97.18%
4	319nt, >DR962536.1... at +/97.18%
>Cluster 34
0	434nt, >GRMZM6G571579_T01... *
1	317nt, >CF650453.1... at +/86.75%
2	344nt, >CF647687.1... at +/87.79%
3	287nt, >EB703301.1... at +/89.20%
4	298nt, >DY691178.1... at +/92.62%
>Cluster 35
0	425nt, >lncRNA_5138.1... *
1	335nt, >ES701181.1... at +/85.37%
2	335nt, >ES701180.1... at -/85.37%
3	254nt, >ES700536.1... at +/82.28%
4	254nt, >ES700535.1... at -/82.28%
>Cluster 36
0	416nt, >GRMZM2G013730_T01... *
1	358nt, >DT940171.1... at -/98.32%
2	358nt, >DT940170.1... at +/98.32%
3	334nt, >DT650971.1... at -/99.10%
4	334nt, >DT650970.1... at +/99.10%
>Cluster 37
0	401nt, >lncRNA_27279.1... *
1	253nt, >CF650182.1... at -/95.26%
2	228nt, >DY534669.1... at +/100.00%
3	237nt, >DV514171.1... at -/97.89%
4	242nt, >EE170199.1... at +/99.59%
>Cluster 38
0	1245nt, >lncRNA_5029.1... *
1	842nt, >DV502000.1... at -/85.51%
2	752nt, >DR799703.1... at -/85.24%
3	800nt, >DR799702.1... at +/99.00%
>Cluster 39
0	1017nt, >lncRNA_13005.1... *
1	741nt, >DR814365.1... at -/84.75%
2	722nt, >EE175827.2... at -/88.37%
3	558nt, >EC899206.2... at -/83.69%
>Cluster 40
0	930nt, >GRMZM2G335359_T01... *
1	707nt, >DY532122.1... at +/100.00%
2	707nt, >DT943507.1... at -/100.00%
3	707nt, >DT943506.1... at +/100.00%
>Cluster 41
0	902nt, >GRMZM2G005640_T06... *
1	713nt, >EE290330.2... at +/99.86%
2	804nt, >EE010482.2... at +/99.25%
3	832nt, >EC892205.2... at +/99.76%
>Cluster 42
0	867nt, >GRMZM2G133941_T03... *
1	478nt, >DY240464.1... at -/93.51%
2	556nt, >DY238827.1... at -/87.23%
3	522nt, >DR796175.1... at +/90.61%
>Cluster 43
0	823nt, >lncRNA_8499.1... *
1	514nt, >DY238259.1... at -/84.05%
2	640nt, >DV172458.1... at -/80.94%
3	536nt, >DT651531.1... at -/85.63%
>Cluster 44
0	783nt, >GRMZM2G023037_T02... *
1	744nt, >EB401463.1... at +/100.00%
2	541nt, >EB401462.1... at -/80.41%
3	691nt, >DR959335.1... at -/99.71%
>Cluster 45
0	718nt, >GRMZM2G013657_T07... *
1	418nt, >EB676526.1... at -/86.60%
2	717nt, >EC888855.2... at -/99.86%
3	414nt, >EE167556.1... at -/83.82%
>Cluster 46
0	651nt, >GRMZM2G118485_T03... *
1	466nt, >EB703676.1... at -/85.41%
2	526nt, >DR817812.1... at +/80.80%
3	467nt, >EE046746.1... at -/89.29%
>Cluster 47
0	631nt, >GRMZM2G097789_T01... *
1	607nt, >DY623387.1... at -/84.02%
2	448nt, >DR956633.1... at -/82.37%
3	631nt, >DR831238.1... at -/95.56%
>Cluster 48
0	603nt, >AC205077.3_FGT003... *
1	387nt, >EB407182.1... at -/96.64%
2	312nt, >EB401364.1... at -/97.44%
3	569nt, >DY233899.1... at -/93.50%
>Cluster 49
0	593nt, >lncRNA_21325.2... *
1	380nt, >DR970700.1... at +/88.68%
2	507nt, >DR828351.1... at +/80.47%
3	431nt, >DR814082.1... at +/86.08%
>Cluster 50
0	578nt, >lncRNA_8406.1... *
1	446nt, >DT646290.1... at +/97.98%
2	508nt, >EC885963.2... at -/92.52%
3	488nt, >EC885300.2... at -/94.26%
>Cluster 51
0	551nt, >GRMZM2G126853_T04... *
1	524nt, >CO528529.1... at -/99.62%
2	443nt, >DV165675.1... at +/97.74%
3	452nt, >DV165674.1... at -/99.78%
>Cluster 52
0	534nt, >GRMZM2G012127_T01... *
1	528nt, >EB703619.1... at +/86.93%
2	498nt, >EB641489.1... at +/93.78%
3	463nt, >DR815478.1... at +/93.74%
>Cluster 53
0	500nt, >lncRNA_11730.1... *
1	312nt, >EB404212.1... at +/99.36%
2	497nt, >DY532106.1... at +/86.52%
3	381nt, >DV540191.1... at +/87.93%
>Cluster 54
0	1541nt, >GRMZM2G177458_T02... *
1	774nt, >DT947831.1... at +/99.87%
2	854nt, >DR791925.1... at +/99.77%
>Cluster 55
0	1235nt, >lncRNA_21239.3... *
1	714nt, >DT948877.1... at -/95.38%
2	722nt, >DT944537.1... at -/93.07%
>Cluster 56
0	1053nt, >GRMZM2G103900_T05... *
1	792nt, >EE162993.2... at +/99.87%
2	822nt, >EE045305.2... at +/100.00%
>Cluster 57
0	1038nt, >lncRNA_24622.1... *
1	677nt, >CO518976.1... at +/99.85%
2	836nt, >EC889625.2... at +/82.78%
>Cluster 58
0	1035nt, >lncRNA_10734.1... *
1	802nt, >DV504242.1... at -/85.04%
2	677nt, >DV504241.1... at +/81.68%
>Cluster 59
0	971nt, >lncRNA_16202.1... *
1	715nt, >DT948092.1... at -/97.76%
2	814nt, >EE030374.2... at -/96.68%
>Cluster 60
0	968nt, >GRMZM2G077002_T02... *
1	558nt, >DV518001.1... at +/82.97%
2	798nt, >DV032094.1... at +/100.00%
>Cluster 61
0	966nt, >GRMZM2G016705_T02... *
1	839nt, >DV032787.1... at +/99.88%
2	865nt, >DR966123.1... at +/100.00%
>Cluster 62
0	926nt, >GRMZM2G161009_T02... *
1	662nt, >DY241313.1... at -/84.14%
2	690nt, >DR967828.1... at -/81.01%
>Cluster 63
0	907nt, >GRMZM2G050371_T02... *
1	561nt, >DY530729.1... at +/98.57%
2	789nt, >DV513613.1... at +/99.75%
>Cluster 64
0	897nt, >GRMZM2G010238_T03... *
1	694nt, >DV537620.1... at +/98.56%
2	798nt, >EC895157.2... at +/100.00%
>Cluster 65
0	894nt, >GRMZM2G161161_T03... *
1	847nt, >DT941149.1... at +/100.00%
2	686nt, >DT646038.1... at +/82.51%
>Cluster 66
0	873nt, >GRMZM2G180622_T03... *
1	797nt, >EB822195.1... at +/99.75%
2	620nt, >EB161326.1... at +/99.52%
>Cluster 67
0	872nt, >lncRNA_10046.1... *
1	830nt, >DR814238.1... at +/96.39%
2	800nt, >EE287304.2... at -/83.00%
>Cluster 68
0	871nt, >GRMZM2G543070_T02... *
1	834nt, >EC885827.2... at +/99.88%
2	830nt, >EC885159.2... at +/99.88%
>Cluster 69
0	859nt, >GRMZM2G050394_T01... *
1	765nt, >EE175149.2... at +/100.00%
2	741nt, >EE046642.2... at +/91.36%
>Cluster 70
0	847nt, >GRMZM2G318346_T03... *
1	688nt, >EB165264.1... at -/99.56%
2	713nt, >DR822251.1... at -/100.00%
>Cluster 71
0	839nt, >lncRNA_16306.1... *
1	676nt, >EB406056.1... at -/96.01%
2	640nt, >EB163541.1... at -/98.44%
>Cluster 72
0	829nt, >GRMZM2G088849_T05... *
1	669nt, >DY533191.1... at +/82.06%
2	762nt, >DR964137.1... at +/100.00%
>Cluster 73
0	825nt, >lncRNA_6896.6... *
1	733nt, >DR788175.1... at -/87.04%
2	616nt, >EE039688.2... at -/81.98%
>Cluster 74
0	818nt, >GRMZM2G050027_T01... *
1	650nt, >DW468208.1... at -/95.85%
2	693nt, >DV170566.1... at -/96.54%
>Cluster 75
0	812nt, >lncRNA_1585.1... *
1	543nt, >EB817081.1... at -/98.71%
2	600nt, >EC877489.2... at -/100.00%
>Cluster 76
0	810nt, >GRMZM2G042897_T03... *
1	771nt, >EB815662.1... at +/99.74%
2	464nt, >DV023364.1... at +/99.78%
>Cluster 77
0	803nt, >lncRNA_27880.1... *
1	513nt, >EB637452.1... at -/99.61%
2	483nt, >EE044109.2... at -/86.54%
>Cluster 78
0	793nt, >GRMZM2G159134_T01... *
1	424nt, >DV510014.1... at -/95.99%
2	707nt, >DR825285.1... at -/99.72%
>Cluster 79
0	779nt, >lncRNA_3706.1... *
1	536nt, >DV514094.1... at +/92.16%
2	609nt, >DR964037.1... at +/87.36%
>Cluster 80
0	771nt, >GRMZM2G414460_T04... *
1	743nt, >EB818852.1... at +/99.60%
2	771nt, >EB400340.1... at +/99.87%
>Cluster 81
0	758nt, >GRMZM2G045318_T05... *
1	569nt, >DV511614.1... at +/99.82%
2	607nt, >DV021653.1... at +/99.34%
>Cluster 82
0	753nt, >lncRNA_12194.1... *
1	725nt, >EE011954.2... at -/85.66%
2	660nt, >EE011953.1... at +/83.94%
>Cluster 83
0	736nt, >lncRNA_20126.1... *
1	576nt, >DY232070.1... at +/84.72%
2	666nt, >EE179903.2... at +/81.68%
>Cluster 84
0	735nt, >GRMZM5G885425_T01... *
1	446nt, >EC881274.2... at +/93.72%
2	487nt, >EE031825.1... at +/90.55%
>Cluster 85
0	730nt, >lncRNA_27022.1... *
1	709nt, >EB402834.1... at -/96.61%
2	540nt, >DV520192.1... at -/97.96%
>Cluster 86
0	721nt, >GRMZM2G110423_T02... *
1	490nt, >EB641368.1... at +/97.55%
2	571nt, >DR809804.1... at +/100.00%
>Cluster 87
0	717nt, >GRMZM2G127883_T01... *
1	419nt, >DY687725.1... at +/100.00%
2	619nt, >DV507000.1... at +/83.20%
>Cluster 88
0	701nt, >GRMZM2G049091_T02... *
1	654nt, >CO534164.1... at +/100.00%
2	551nt, >DV511850.1... at +/83.48%
>Cluster 89
0	697nt, >GRMZM2G074351_T03... *
1	538nt, >EB675930.1... at -/90.15%
2	668nt, >DR797734.1... at -/81.74%
>Cluster 90
0	675nt, >GRMZM2G528502_T01... *
1	519nt, >EB642175.1... at -/87.67%
2	596nt, >EB400742.1... at -/80.03%
>Cluster 91
0	648nt, >GRMZM2G009653_T03... *
1	540nt, >EB701116.1... at +/100.00%
2	421nt, >EB675835.1... at -/95.25%
>Cluster 92
0	646nt, >GRMZM2G149091_T03... *
1	353nt, >DV172468.1... at +/85.27%
2	353nt, >DV172467.1... at -/85.84%
>Cluster 93
0	623nt, >lncRNA_5357.1... *
1	552nt, >CA483606.1... at -/92.57%
2	567nt, >CA408996.1... at -/91.71%
>Cluster 94
0	616nt, >GRMZM2G051043_T02... *
1	469nt, >DV525030.1... at +/94.03%
2	320nt, >DV525029.1... at -/98.12%
>Cluster 95
0	612nt, >GRMZM2G003662_T05... *
1	363nt, >DY537536.1... at +/94.77%
2	579nt, >DY533177.1... at +/94.82%
>Cluster 96
0	609nt, >GRMZM2G009214_T04... *
1	609nt, >CO521788.1... at +/99.84%
2	579nt, >DY533922.1... at +/94.99%
>Cluster 97
0	585nt, >GRMZM2G143443_T04... *
1	458nt, >DV540027.1... at -/99.34%
2	472nt, >DR785456.1... at -/99.15%
>Cluster 98
0	561nt, >GRMZM2G074102_T02... *
1	386nt, >CF647726.1... at +/90.41%
2	391nt, >CF244233.1... at +/84.14%
>Cluster 99
0	557nt, >GRMZM6G449101_T01... *
1	383nt, >DV517505.1... at -/99.74%
2	556nt, >DR964690.1... at -/99.28%
>Cluster 100
0	536nt, >GRMZM2G049790_T01... *
1	511nt, >EE183613.2... at +/100.00%
2	465nt, >EE017073.2... at +/100.00%
>Cluster 101
0	526nt, >GRMZM2G060138_T02... *
1	418nt, >EB706756.1... at -/100.00%
2	526nt, >EB706755.1... at +/100.00%
>Cluster 102
0	493nt, >GRMZM2G450833_T01... *
1	255nt, >DV024010.1... at +/96.08%
2	320nt, >DR823747.1... at +/89.69%
>Cluster 103
0	490nt, >lncRNA_30781.1... *
1	486nt, >EB639271.1... at -/97.33%
2	462nt, >DV529816.1... at -/98.48%
>Cluster 104
0	483nt, >lncRNA_15188.1... *
1	272nt, >DR962861.1... at +/83.09%
2	360nt, >EE160610.2... at +/83.89%
>Cluster 105
0	479nt, >lncRNA_23736.1... *
1	342nt, >DR806507.1... at +/100.00%
2	342nt, >DR806506.1... at -/100.00%
>Cluster 106
0	477nt, >AC177946.2_FGT004... *
1	440nt, >EE156118.2... at -/92.05%
2	299nt, >EC877034.2... at -/89.30%
>Cluster 107
0	473nt, >GRMZM2G010044_T04... *
1	445nt, >DY239647.1... at +/89.44%
2	239nt, >EC904705.2... at +/88.28%
>Cluster 108
0	471nt, >GRMZM2G127117_T01... *
1	250nt, >EB159255.1... at +/80.40%
2	257nt, >DV173815.1... at +/80.93%
>Cluster 109
0	466nt, >GRMZM2G342895_T02... *
1	379nt, >DT939638.1... at +/100.00%
2	379nt, >DT939637.1... at -/100.00%
>Cluster 110
0	457nt, >lncRNA_10392.1... *
1	305nt, >DY534300.1... at -/87.21%
2	358nt, >DW468400.1... at -/98.32%
>Cluster 111
0	454nt, >GRMZM2G000812_T03... *
1	312nt, >EB813985.1... at +/83.33%
2	348nt, >DY685137.1... at +/81.03%
>Cluster 112
0	443nt, >GRMZM2G177151_T03... *
1	371nt, >DV030202.1... at +/100.00%
2	371nt, >DV030201.1... at -/100.00%
>Cluster 113
0	418nt, >lncRNA_25372.1... *
1	270nt, >CF649340.1... at -/100.00%
2	343nt, >EB158425.1... at -/83.09%
>Cluster 114
0	413nt, >lncRNA_30803.1... *
1	258nt, >DV536618.1... at +/100.00%
2	258nt, >DV536617.1... at -/100.00%
>Cluster 115
0	411nt, >lncRNA_24965.1... *
1	274nt, >ES702428.1... at +/99.64%
2	274nt, >ES702427.1... at -/99.64%
>Cluster 116
0	405nt, >lncRNA_24023.1... *
1	327nt, >DY537459.1... at +/92.05%
2	377nt, >DV503340.1... at +/95.23%
>Cluster 117
0	402nt, >lncRNA_21400.1... *
1	359nt, >CK145163.1... at +/88.86%
2	277nt, >EE045064.1... at +/99.64%
>Cluster 118
0	393nt, >lncRNA_26330.2... *
1	357nt, >EB707845.1... at +/92.72%
2	348nt, >EB705016.1... at +/89.66%
>Cluster 119
0	332nt, >lncRNA_4154.1... *
1	267nt, >DT652432.1... at -/95.13%
2	192nt, >DR798230.1... at -/92.71%
>Cluster 120
0	277nt, >lncRNA_20704.1... *
1	139nt, >CF647347.1... at +/87.05%
2	181nt, >EE043696.1... at +/85.64%
>Cluster 121
0	273nt, >lncRNA_20977.1... *
1	198nt, >ES702707.1... at +/100.00%
2	198nt, >ES702706.1... at -/100.00%
>Cluster 122
0	257nt, >GRMZM2G085303_T01... *
1	254nt, >EB816810.1... at +/100.00%
2	247nt, >DR818616.1... at +/96.76%
>Cluster 123
0	252nt, >lncRNA_10910.1... *
1	213nt, >CO527214.1... at +/88.73%
2	244nt, >CO527213.1... at -/81.15%
>Cluster 124
0	247nt, >lncRNA_18005.1... *
1	221nt, >DY689147.1... at +/97.29%
2	221nt, >DY689146.1... at -/97.29%
>Cluster 125
0	202nt, >GRMZM2G047457_T02... *
1	202nt, >ES701150.1... at -/100.00%
2	202nt, >EE153365.2... at +/98.51%
>Cluster 126
0	1712nt, >GRMZM2G023585_T01... *
1	878nt, >DR809874.1... at -/99.54%
>Cluster 127
0	1652nt, >GRMZM2G325008_T08... *
1	839nt, >EE185240.2... at +/99.64%
>Cluster 128
0	1599nt, >GRMZM2G087714_T01... *
1	884nt, >DT641542.1... at +/99.77%
>Cluster 129
0	1407nt, >lncRNA_5168.1... *
1	780nt, >DT647578.1... at +/100.00%
>Cluster 130
0	1385nt, >GRMZM2G150286_T04... *
1	907nt, >DT942403.1... at -/95.26%
>Cluster 131
0	1347nt, >lncRNA_24652.1... *
1	739nt, >EB402296.1... at -/80.78%
>Cluster 132
0	1338nt, >GRMZM2G053914_T01... *
1	778nt, >EE019336.2... at -/100.00%
>Cluster 133
0	1280nt, >lncRNA_10406.1... *
1	796nt, >EB706834.1... at +/94.22%
>Cluster 134
0	1206nt, >GRMZM2G046816_T06... *
1	845nt, >EC896258.2... at +/99.29%
>Cluster 135
0	1204nt, >GRMZM2G111214_T02... *
1	785nt, >EB641960.1... at +/99.36%
>Cluster 136
0	1124nt, >GRMZM2G404603_T01... *
1	750nt, >DR790567.1... at +/100.00%
>Cluster 137
0	1094nt, >lncRNA_18724.1... *
1	656nt, >DR789927.1... at -/83.08%
>Cluster 138
0	1084nt, >GRMZM2G060567_T02... *
1	764nt, >EE170413.2... at +/100.00%
>Cluster 139
0	1075nt, >lncRNA_2140.2... *
1	702nt, >DV529365.1... at +/99.43%
>Cluster 140
0	1030nt, >GRMZM2G100263_T02... *
1	727nt, >DV513882.1... at +/99.86%
>Cluster 141
0	1025nt, >GRMZM2G095194_T04... *
1	818nt, >DR966988.1... at +/93.52%
>Cluster 142
0	977nt, >GRMZM2G037452_T02... *
1	505nt, >DY686058.1... at +/99.80%
>Cluster 143
0	975nt, >lncRNA_24242.1... *
1	738nt, >DV537495.1... at -/80.62%
>Cluster 144
0	972nt, >lncRNA_23091.2... *
1	532nt, >EB818949.1... at +/81.58%
>Cluster 145
0	962nt, >lncRNA_24622.2... *
1	484nt, >EE048593.2... at +/98.35%
>Cluster 146
0	957nt, >GRMZM2G336761_T02... *
1	760nt, >CO532803.1... at -/93.03%
>Cluster 147
0	942nt, >lncRNA_22601.1... *
1	494nt, >DT646009.1... at -/99.80%
>Cluster 148
0	937nt, >lncRNA_24230.1... *
1	606nt, >DY533980.1... at -/99.34%
>Cluster 149
0	932nt, >GRMZM2G131715_T01... *
1	543nt, >CO533029.1... at +/99.63%
>Cluster 150
0	913nt, >GRMZM2G039477_T02... *
1	863nt, >EE175654.2... at +/99.88%
>Cluster 151
0	901nt, >GRMZM2G401139_T02... *
1	737nt, >DV169763.1... at -/99.86%
>Cluster 152
0	899nt, >GRMZM2G004847_T03... *
1	848nt, >DV165293.1... at +/93.63%
>Cluster 153
0	872nt, >GRMZM2G135617_T02... *
1	861nt, >EC895151.2... at +/99.77%
>Cluster 154
0	871nt, >lncRNA_12768.1... *
1	657nt, >EB639304.1... at -/97.26%
>Cluster 155
0	868nt, >lncRNA_16007.1... *
1	671nt, >DV518565.1... at -/99.70%
>Cluster 156
0	863nt, >lncRNA_18361.1... *
1	710nt, >EE043047.2... at -/96.90%
>Cluster 157
0	860nt, >GRMZM2G042118_T03... *
1	720nt, >EC893586.2... at +/100.00%
>Cluster 158
0	858nt, >lncRNA_12297.2... *
1	805nt, >DR955886.1... at +/87.83%
>Cluster 159
0	831nt, >lncRNA_21380.6... *
1	688nt, >EB815150.1... at +/81.54%
>Cluster 160
0	830nt, >GRMZM2G474546_T02... *
1	679nt, >EE187535.2... at +/99.85%
>Cluster 161
0	830nt, >GRMZM2G104468_T04... *
1	661nt, >EE154939.2... at +/100.00%
>Cluster 162
0	829nt, >GRMZM2G019553_T04... *
1	779nt, >EB159259.1... at +/99.61%
>Cluster 163
0	828nt, >GRMZM2G498656_T02... *
1	731nt, >DR788924.1... at +/100.00%
>Cluster 164
0	816nt, >GRMZM2G408967_T03... *
1	566nt, >EB404109.1... at +/98.76%
>Cluster 165
0	812nt, >lncRNA_4172.3... *
1	550nt, >DR787606.1... at +/80.18%
>Cluster 166
0	811nt, >lncRNA_27587.1... *
1	799nt, >EB705366.1... at +/82.98%
>Cluster 167
0	807nt, >GRMZM2G098517_T03... *
1	765nt, >DV026220.1... at +/99.74%
>Cluster 168
0	793nt, >GRMZM2G051879_T06... *
1	791nt, >DV028979.1... at +/100.00%
>Cluster 169
0	790nt, >GRMZM2G525770_T01... *
1	790nt, >CO533656.1... at +/99.87%
>Cluster 170
0	789nt, >GRMZM2G159009_T01... *
1	789nt, >EE043015.2... at -/99.87%
>Cluster 171
0	786nt, >GRMZM2G105321_T02... *
1	730nt, >DV529952.1... at +/99.86%
>Cluster 172
0	786nt, >lncRNA_13309.1... *
1	748nt, >DV166428.1... at +/98.80%
>Cluster 173
0	780nt, >GRMZM2G523621_T01... *
1	744nt, >DR817311.1... at -/99.19%
>Cluster 174
0	778nt, >lncRNA_2481.1... *
1	636nt, >DV536120.1... at -/98.74%
>Cluster 175
0	772nt, >GRMZM2G000339_T01... *
1	582nt, >DV532315.1... at +/99.83%
>Cluster 176
0	770nt, >GRMZM2G081943_T05... *
1	648nt, >EB675570.1... at +/100.00%
>Cluster 177
0	762nt, >GRMZM2G007347_T03... *
1	516nt, >DV511532.1... at +/99.03%
>Cluster 178
0	761nt, >GRMZM2G116517_T06... *
1	730nt, >EB673862.1... at +/99.73%
>Cluster 179
0	760nt, >GRMZM2G061728_T04... *
1	716nt, >CO520962.1... at +/99.44%
>Cluster 180
0	759nt, >GRMZM2G027021_T05... *
1	460nt, >EB819600.1... at -/83.26%
>Cluster 181
0	751nt, >GRMZM2G001415_T02... *
1	650nt, >EC899715.2... at -/99.38%
>Cluster 182
0	742nt, >GRMZM2G125853_T05... *
1	742nt, >EE013756.2... at -/100.00%
>Cluster 183
0	733nt, >GRMZM2G430685_T02... *
1	624nt, >DV513872.1... at +/99.84%
>Cluster 184
0	731nt, >lncRNA_6330.1... *
1	610nt, >DV534776.1... at +/99.84%
>Cluster 185
0	728nt, >GRMZM2G543920_T01... *
1	636nt, >DY687304.1... at -/99.06%
>Cluster 186
0	720nt, >GRMZM2G115133_T01... *
1	578nt, >CF647162.1... at +/100.00%
>Cluster 187
0	709nt, >lncRNA_19019.1... *
1	426nt, >DY622380.1... at +/100.00%
>Cluster 188
0	708nt, >GRMZM2G160174_T04... *
1	571nt, >CF245146.1... at +/99.82%
>Cluster 189
0	706nt, >GRMZM5G893913_T01... *
1	516nt, >CK144385.1... at +/99.81%
>Cluster 190
0	703nt, >GRMZM2G001296_T04... *
1	431nt, >EC892677.1... at -/87.70%
>Cluster 191
0	699nt, >AC194609.2_FGT003... *
1	396nt, >DY537424.1... at -/94.70%
>Cluster 192
0	698nt, >lncRNA_5817.1... *
1	474nt, >DY236786.1... at -/97.26%
>Cluster 193
0	696nt, >GRMZM2G476593_T02... *
1	686nt, >EE020556.2... at -/96.50%
>Cluster 194
0	690nt, >GRMZM2G580508_T01... *
1	476nt, >EB701884.1... at -/82.14%
>Cluster 195
0	687nt, >GRMZM2G001887_T02... *
1	610nt, >CO534701.1... at +/100.00%
>Cluster 196
0	684nt, >GRMZM2G167728_T04... *
1	551nt, >DV027854.1... at +/100.00%
>Cluster 197
0	682nt, >GRMZM2G448927_T09... *
1	644nt, >EB407349.1... at +/99.84%
>Cluster 198
0	680nt, >GRMZM2G025552_T02... *
1	659nt, >CO532926.1... at -/96.51%
>Cluster 199
0	676nt, >GRMZM5G857327_T01... *
1	574nt, >DT947722.1... at +/94.95%
>Cluster 200
0	667nt, >GRMZM2G009653_T04... *
1	357nt, >EB406835.1... at -/96.92%
>Cluster 201
0	664nt, >GRMZM2G177942_T03... *
1	622nt, >CO531181.1... at +/100.00%
>Cluster 202
0	662nt, >lncRNA_3056.2... *
1	461nt, >EE178919.2... at -/93.28%
>Cluster 203
0	656nt, >GRMZM2G447965_T01... *
1	656nt, >EC901596.1... at -/99.24%
>Cluster 204
0	656nt, >GRMZM2G078033_T05... *
1	521nt, >EE288244.2... at +/83.69%
>Cluster 205
0	656nt, >lncRNA_5147.1... *
1	462nt, >DV534116.1... at -/99.13%
>Cluster 206
0	648nt, >GRMZM2G048912_T03... *
1	648nt, >EE041158.2... at +/100.00%
>Cluster 207
0	647nt, >GRMZM2G039577_T04... *
1	647nt, >DY241480.1... at -/99.85%
>Cluster 208
0	628nt, >GRMZM2G122631_T01... *
1	542nt, >CO529360.1... at +/99.82%
>Cluster 209
0	626nt, >lncRNA_5458.1... *
1	463nt, >EB709226.1... at +/98.49%
>Cluster 210
0	626nt, >GRMZM5G806743_T02... *
1	626nt, >DY690645.1... at -/98.72%
>Cluster 211
0	616nt, >GRMZM2G072088_T02... *
1	534nt, >DV163213.1... at +/86.89%
>Cluster 212
0	600nt, >GRMZM2G125092_T01... *
1	599nt, >EB406966.1... at +/99.67%
>Cluster 213
0	597nt, >GRMZM2G410710_T03... *
1	593nt, >EB815789.1... at -/99.33%
>Cluster 214
0	592nt, >lncRNA_3658.9... *
1	567nt, >DY537155.1... at +/85.54%
>Cluster 215
0	590nt, >lncRNA_16345.1... *
1	553nt, >EB639501.1... at +/92.22%
>Cluster 216
0	586nt, >GRMZM2G127883_T03... *
1	551nt, >DY620758.1... at -/99.82%
>Cluster 217
0	585nt, >GRMZM6G942746_T01... *
1	577nt, >DT941012.1... at -/93.24%
>Cluster 218
0	580nt, >GRMZM5G897592_T01... *
1	522nt, >CO525118.1... at +/100.00%
>Cluster 219
0	579nt, >GRMZM2G363052_T02... *
1	355nt, >DR790996.1... at +/98.59%
>Cluster 220
0	575nt, >lncRNA_29424.1... *
1	323nt, >DY685116.1... at +/87.93%
>Cluster 221
0	569nt, >GRMZM2G130678_T03... *
1	554nt, >CF244623.1... at +/100.00%
>Cluster 222
0	568nt, >lncRNA_2469.1... *
1	462nt, >DY535962.1... at +/80.09%
>Cluster 223
0	566nt, >lncRNA_30523.2... *
1	428nt, >DT944977.1... at -/80.14%
>Cluster 224
0	560nt, >GRMZM2G438722_T03... *
1	545nt, >EB673137.1... at -/99.08%
>Cluster 225
0	560nt, >lncRNA_20990.1... *
1	349nt, >DV534202.1... at +/91.98%
>Cluster 226
0	556nt, >lncRNA_28129.1... *
1	341nt, >DY623898.1... at +/81.82%
>Cluster 227
0	555nt, >GRMZM2G076826_T05... *
1	495nt, >EB707920.1... at +/98.38%
>Cluster 228
0	553nt, >lncRNA_8358.2... *
1	337nt, >EE018327.2... at +/90.80%
>Cluster 229
0	551nt, >GRMZM2G040387_T02... *
1	370nt, >DY534722.1... at +/80.27%
>Cluster 230
0	544nt, >GRMZM2G149824_T01... *
1	518nt, >CF647183.1... at -/99.81%
>Cluster 231
0	543nt, >lncRNA_12439.2... *
1	453nt, >DV508598.1... at +/84.55%
>Cluster 232
0	543nt, >lncRNA_28193.1... *
1	532nt, >DT650773.1... at +/83.08%
>Cluster 233
0	542nt, >GRMZM2G351775_T02... *
1	542nt, >DV166088.1... at -/99.08%
>Cluster 234
0	540nt, >lncRNA_28595.1... *
1	529nt, >DY685562.1... at +/93.57%
>Cluster 235
0	535nt, >lncRNA_17058.1... *
1	293nt, >DV162885.1... at -/96.93%
>Cluster 236
0	535nt, >GRMZM2G176677_T05... *
1	513nt, >DY623293.1... at -/96.49%
>Cluster 237
0	531nt, >lncRNA_30913.1... *
1	296nt, >DV509230.1... at -/97.97%
>Cluster 238
0	528nt, >GRMZM2G009163_T03... *
1	285nt, >EE017164.2... at +/84.91%
>Cluster 239
0	525nt, >GRMZM2G018837_T03... *
1	510nt, >DV030883.1... at +/99.80%
>Cluster 240
0	517nt, >GRMZM2G086648_T01... *
1	417nt, >DY539228.1... at -/95.68%
>Cluster 241
0	506nt, >GRMZM6G199466_T01... *
1	301nt, >CF647701.1... at +/100.00%
>Cluster 242
0	503nt, >lncRNA_30758.1... *
1	460nt, >CO522715.1... at +/90.22%
>Cluster 243
0	503nt, >lncRNA_13792.15... *
1	408nt, >EB673717.1... at +/100.00%
>Cluster 244
0	501nt, >GRMZM2G552322_T03... *
1	349nt, >CF647906.1... at +/84.53%
>Cluster 245
0	492nt, >lncRNA_24020.1... *
1	459nt, >EC886274.2... at -/86.27%
>Cluster 246
0	491nt, >lncRNA_19694.1... *
1	348nt, >EB159551.1... at -/97.70%
>Cluster 247
0	490nt, >GRMZM2G096082_T01... *
1	472nt, >DR815717.1... at -/94.07%
>Cluster 248
0	490nt, >GRMZM2G004320_T04... *
1	490nt, >CF648876.1... at +/100.00%
>Cluster 249
0	488nt, >lncRNA_26670.1... *
1	345nt, >CF649819.1... at -/99.42%
>Cluster 250
0	479nt, >GRMZM2G554914_T01... *
1	438nt, >EC882652.2... at -/94.52%
>Cluster 251
0	478nt, >lncRNA_20907.1... *
1	333nt, >DR829039.1... at +/98.50%
>Cluster 252
0	477nt, >lncRNA_7274.5... *
1	266nt, >CF649185.1... at +/87.59%
>Cluster 253
0	465nt, >lncRNA_30815.1... *
1	464nt, >EB639826.1... at -/80.39%
>Cluster 254
0	462nt, >lncRNA_12050.1... *
1	400nt, >DT648538.1... at +/88.75%
>Cluster 255
0	457nt, >GRMZM2G136522_T03... *
1	455nt, >EE188156.2... at -/99.34%
>Cluster 256
0	457nt, >lncRNA_670.1... *
1	231nt, >CO527864.1... at +/88.74%
>Cluster 257
0	455nt, >lncRNA_30812.1... *
1	294nt, >DY532274.1... at -/98.64%
>Cluster 258
0	452nt, >lncRNA_15605.1... *
1	259nt, >EE157984.2... at +/99.61%
>Cluster 259
0	438nt, >AC217560.3_FGT001... *
1	307nt, >CF650196.1... at -/88.93%
>Cluster 260
0	433nt, >GRMZM2G115633_T01... *
1	307nt, >EE181985.2... at +/97.72%
>Cluster 261
0	429nt, >lncRNA_12569.2... *
1	286nt, >EB642592.1... at +/82.52%
>Cluster 262
0	420nt, >lncRNA_8434.1... *
1	294nt, >EB706591.1... at -/97.96%
>Cluster 263
0	411nt, >lncRNA_30875.1... *
1	329nt, >DR787550.1... at +/86.02%
>Cluster 264
0	404nt, >GRMZM2G006453_T05... *
1	328nt, >DR827638.1... at +/95.43%
>Cluster 265
0	402nt, >lncRNA_5678.1... *
1	280nt, >EB703635.1... at +/93.93%
>Cluster 266
0	398nt, >lncRNA_5923.3... *
1	238nt, >DR823423.1... at -/80.25%
>Cluster 267
0	393nt, >GRMZM2G552322_T01... *
1	309nt, >EC897554.2... at +/86.08%
>Cluster 268
0	386nt, >GRMZM2G099463_T05... *
1	336nt, >EB676136.1... at +/82.74%
>Cluster 269
0	385nt, >GRMZM2G067520_T01... *
1	385nt, >DY234850.1... at -/99.74%
>Cluster 270
0	377nt, >lncRNA_17232.1... *
1	369nt, >DR786716.1... at +/82.66%
>Cluster 271
0	364nt, >lncRNA_21325.1... *
1	279nt, >EB702649.1... at +/86.38%
>Cluster 272
0	339nt, >GRMZM2G448927_T08... *
1	339nt, >EB158601.1... at +/100.00%
>Cluster 273
0	339nt, >AC212225.3_FGT002... *
1	336nt, >EB709466.1... at -/94.35%
>Cluster 274
0	332nt, >lncRNA_1597.1... *
1	213nt, >CO518923.1... at -/84.98%
>Cluster 275
0	316nt, >lncRNA_30988.1... *
1	312nt, >DY538662.1... at +/88.78%
>Cluster 276
0	315nt, >lncRNA_3049.4... *
1	304nt, >EB405713.1... at +/87.17%
>Cluster 277
0	303nt, >lncRNA_19433.1... *
1	221nt, >DT640669.1... at -/94.12%
>Cluster 278
0	294nt, >lncRNA_28868.1... *
1	174nt, >CF649775.1... at -/83.33%
>Cluster 279
0	286nt, >lncRNA_18708.1... *
1	276nt, >CF649201.1... at +/92.75%
>Cluster 280
0	284nt, >lncRNA_488.1... *
1	200nt, >CF648175.1... at -/83.50%
>Cluster 281
0	271nt, >lncRNA_11279.1... *
1	251nt, >EB814088.1... at +/92.83%
>Cluster 282
0	253nt, >lncRNA_29408.1... *
1	143nt, >CF646317.1... at -/84.62%
>Cluster 283
0	253nt, >lncRNA_14428.2... *
1	220nt, >EB676947.1... at +/86.36%
>Cluster 284
0	243nt, >GRMZM5G839518_T01... *
1	185nt, >CF649718.1... at +/100.00%
>Cluster 285
0	219nt, >lncRNA_28069.1... *
1	210nt, >DV540674.1... at -/92.86%
>Cluster 286
0	214nt, >lncRNA_14059.1... *
1	112nt, >CF651024.1... at -/100.00%
>Cluster 287
0	203nt, >lncRNA_21423.3... *
1	168nt, >CK145427.1... at +/81.55%
